# Supplementary material for: Diversity and taxonomic distribution of bacterial biosynthetic gene clusters predicted to produce compounds with therapeutically relevant bioactivities
Source: J Ind Microbiol Biotechnol. 2023 Aug 31;50(1):kuad024. doi: 10.1093/jimb/kuad024 (PMC10548851; doi:10.1093/jimb/kuad024)
Supplement: kuad024_Supplemental_Files [file kuad024_supplemental_files.zip]

Archive with 2 entries (2 files):
- SI Figures.docx
- Supplemental Tables 97_2003 format.xls
