# Supplementary material for: Diversity and taxonomic distribution of bacterial biosynthetic gene clusters predicted to produce compounds with therapeutically relevant bioactivities
Source: J Ind Microbiol Biotechnol. 2023 Aug 31;50(1):kuad024. doi: 10.1093/jimb/kuad024 (PMC10548851; doi:10.1093/jimb/kuad024)
Supplement: kuad024_Supplemental_Files [file kuad024_supplemental_files.zip › Supplemental Tables 97_2003 format.xls]

## Sheet: Table S1 genome accessions
List of accessions for genomes used in paper	continued		continued
GCF_000003135.1	GCF_007000725.1		GCF_900083085.1
GCF_000006625.1	GCF_007000755.1		GCF_900083095.1
GCF_000006665.1	GCF_007000785.1		GCF_900083115.1
GCF_000006685.1	GCF_007001005.1		GCF_900083155.1
GCF_000006825.1	GCF_007001015.1		GCF_900083205.1
GCF_000006885.1	GCF_007001125.1		GCF_900083255.1
GCF_000006925.2	GCF_007001155.1		GCF_900083275.1
GCF_000006985.1	GCF_007001255.1		GCF_900083335.1
GCF_000007025.1	GCF_007001285.1		GCF_900083395.1
GCF_000007045.1	GCF_007001325.1		GCF_900083485.1
GCF_000007145.1	GCF_007001395.1		GCF_900083495.1
GCF_000007205.1	GCF_007001435.1		GCF_900083665.1
GCF_000007245.1	GCF_007001585.1		GCF_900083695.1
GCF_000007265.1	GCF_007001645.1		GCF_900083735.1
GCF_000007365.1	GCF_007001705.1		GCF_900083745.1
GCF_000007445.1	GCF_007001715.1		GCF_900083755.1
GCF_000007465.2	GCF_007001735.1		GCF_900083805.1
GCF_000007485.1	GCF_007001845.1		GCF_900083835.1
GCF_000007505.1	GCF_007001855.1		GCF_900083975.1
GCF_000007525.1	GCF_007001985.1		GCF_900083995.1
GCF_000007545.1	GCF_007002065.1		GCF_900084125.1
GCF_000007565.2	GCF_007002145.1		GCF_900084425.1
GCF_000007585.1	GCF_007002155.1		GCF_900084475.1
GCF_000007605.1	GCF_007002215.1		GCF_900084515.1
GCF_000007685.1	GCF_007002235.1		GCF_900084525.1
GCF_000007705.1	GCF_007002255.1		GCF_900084775.1
GCF_000007725.1	GCF_007002345.1		GCF_900084785.1
GCF_000007745.1	GCF_007002445.1		GCF_900084825.1
GCF_000007825.1	GCF_007002465.1		GCF_900084835.1
GCF_000007845.1	GCF_007002485.1		GCF_900084845.1
GCF_000007885.1	GCF_007002515.1		GCF_900085085.1
GCF_000007905.1	GCF_007002565.1		GCF_900085215.1
GCF_000007945.1	GCF_007002575.1		GCF_900085255.1
GCF_000007985.2	GCF_007002615.1		GCF_900085345.1
GCF_000008005.1	GCF_007002795.1		GCF_900085415.1
GCF_000008025.1	GCF_007002855.1		GCF_900085525.1
GCF_000008045.1	GCF_007002865.1		GCF_900085545.1
GCF_000008125.1	GCF_007002885.1		GCF_900085675.1
GCF_000008205.1	GCF_007002905.1		GCF_900085695.1
GCF_000008225.1	GCF_007003005.1		GCF_900085835.1
GCF_000008245.1	GCF_007003065.1		GCF_900085875.1
GCF_000008305.1	GCF_007003155.1		GCF_900085935.1
GCF_000008365.1	GCF_007003385.1		GCF_900086125.1
GCF_000008385.1	GCF_007003405.1		GCF_900086135.1
GCF_000008405.1	GCF_007003485.1		GCF_900086145.1
GCF_000008465.1	GCF_007003505.1		GCF_900086315.1
GCF_000008605.1	GCF_007003535.1		GCF_900086355.1
GCF_000008685.2	GCF_007003615.1		GCF_900086375.1
GCF_000008725.1	GCF_007003635.1		GCF_900086425.1
GCF_000008745.1	GCF_007003675.1		GCF_900086505.1
GCF_000008785.1	GCF_007003725.1		GCF_900086535.1
GCF_000008805.1	GCF_007003735.1		GCF_900086565.1
GCF_000008865.2	GCF_007003785.1		GCF_900086585.1
GCF_000008945.1	GCF_007003855.1		GCF_900086615.2
GCF_000009005.1	GCF_007003875.1		GCF_900086655.1
GCF_000009025.1	GCF_007003885.1		GCF_900086665.1
GCF_000009045.1	GCF_007003925.1		GCF_900086675.1
GCF_000009065.1	GCF_007003975.1		GCF_900086715.1
GCF_000009145.1	GCF_007003995.1		GCF_900086895.1
GCF_000009205.2	GCF_007004025.1		GCF_900086925.1
GCF_000009305.1	GCF_007004095.1		GCF_900087025.1
GCF_000009385.1	GCF_007004125.1		GCF_900087165.1
GCF_000009505.1	GCF_007004245.1		GCF_900087185.1
GCF_000009565.1	GCF_007004265.1		GCF_900087375.1
GCF_000009605.1	GCF_007004275.1		GCF_900087495.1
GCF_000009645.1	GCF_007004305.1		GCF_900087505.1
GCF_000009705.1	GCF_007004375.1		GCF_900087515.1
GCF_000009745.1	GCF_007004405.1		GCF_900087575.1
GCF_000009805.1	GCF_007004495.1		GCF_900087585.1
GCF_000009825.1	GCF_007004575.1		GCF_900087595.1
GCF_000009905.1	GCF_007004625.1		GCF_900087615.2
GCF_000009945.1	GCF_007004645.1		GCF_900087625.2
GCF_000010005.1	GCF_007004655.1		GCF_900087635.2
GCF_000010025.1	GCF_007018965.1		GCF_900087655.1
GCF_000010045.1	GCF_007034685.1		GCF_900087665.1
GCF_000010085.1	GCF_007034765.1		GCF_900087695.1
GCF_000010105.1	GCF_007034845.1		GCF_900087725.2
GCF_000010145.1	GCF_007035185.1		GCF_900087755.1
GCF_000010205.1	GCF_007035385.1		GCF_900087815.2
GCF_000010265.1	GCF_007035545.1		GCF_900087825.1
GCF_000010325.1	GCF_007035645.1		GCF_900087835.1
GCF_000010365.1	GCF_007035705.1		GCF_900087845.1
GCF_000010405.1	GCF_007035845.1		GCF_900087875.2
GCF_000010425.1	GCF_007035975.1		GCF_900087885.1
GCF_000010465.1	GCF_007036205.1		GCF_900087895.1
GCF_000010505.1	GCF_007049785.1		GCF_900087935.1
GCF_000010525.1	GCF_007049795.1		GCF_900087945.1
GCF_000010545.1	GCF_007049815.1		GCF_900087955.1
GCF_000010585.1	GCF_007049885.1		GCF_900087965.1
GCF_000010645.1	GCF_007050265.1		GCF_900087975.1
GCF_000010665.1	GCF_007050295.1		GCF_900087995.1
GCF_000010685.1	GCF_007050575.1		GCF_900088005.1
GCF_000010705.1	GCF_007050645.1		GCF_900088015.1
GCF_000010805.1	GCF_007050655.1		GCF_900088025.1
GCF_000010825.1	GCF_007050765.1		GCF_900088035.1
GCF_000010845.1	GCF_007050845.1		GCF_900088045.1
GCF_000010865.1	GCF_007051075.1		GCF_900088055.1
GCF_000010925.1	GCF_007066085.1		GCF_900088065.1
GCF_000010945.1	GCF_007093735.1		GCF_900088075.1
GCF_000010985.1	GCF_007093845.1		GCF_900088085.1
GCF_000011025.1	GCF_007093895.1		GCF_900088095.1
GCF_000011045.1	GCF_007093925.1		GCF_900088115.1
GCF_000011065.1	GCF_007093945.1		GCF_900088125.1
GCF_000011165.1	GCF_007093965.1		GCF_900088135.1
GCF_000011225.1	GCF_007093985.1		GCF_900088145.1
GCF_000011285.1	GCF_007094015.1		GCF_900088165.1
GCF_000011445.1	GCF_007094035.1		GCF_900088195.1
GCF_000011465.1	GCF_007094155.1		GCF_900088205.1
GCF_000011485.1	GCF_007094175.1		GCF_900088215.1
GCF_000011525.1	GCF_007094285.1		GCF_900088235.1
GCF_000011605.1	GCF_007094305.1		GCF_900088245.1
GCF_000011665.1	GCF_007094345.1		GCF_900088255.1
GCF_000011725.1	GCF_007094355.1		GCF_900088265.1
GCF_000011745.1	GCF_007094365.1		GCF_900088285.1
GCF_000011765.3	GCF_007094445.1		GCF_900088295.1
GCF_000011825.1	GCF_007094455.1		GCF_900088305.1
GCF_000011905.1	GCF_007094465.1		GCF_900088315.1
GCF_000011945.1	GCF_007094475.1		GCF_900088325.1
GCF_000012005.1	GCF_007094485.1		GCF_900088335.1
GCF_000012025.1	GCF_007094545.1		GCF_900088345.1
GCF_000012065.2	GCF_007094605.1		GCF_900088355.1
GCF_000012085.2	GCF_007094665.1		GCF_900088515.1
GCF_000012105.1	GCF_007094745.1		GCF_900088625.1
GCF_000012125.1	GCF_007094755.1		GCF_900088645.1
GCF_000012165.2	GCF_007094775.1		GCF_900088685.1
GCF_000012205.1	GCF_007094785.1		GCF_900088695.1
GCF_000012225.1	GCF_007094845.1		GCF_900088725.1
GCF_000012305.1	GCF_007094865.1		GCF_900088745.1
GCF_000012325.1	GCF_007094875.1		GCF_900088755.1
GCF_000012385.1	GCF_007095005.1		GCF_900088775.1
GCF_000012445.1	GCF_007095045.1		GCF_900088795.1
GCF_000012465.1	GCF_007095055.1		GCF_900088805.1
GCF_000012485.1	GCF_007095135.1		GCF_900088815.1
GCF_000012525.1	GCF_007095185.1		GCF_900088835.1
GCF_000012565.1	GCF_007095265.1		GCF_900088855.1
GCF_000012705.1	GCF_007095275.1		GCF_900088875.1
GCF_000012765.1	GCF_007095335.1		GCF_900088895.1
GCF_000012845.1	GCF_007095375.1		GCF_900088945.1
GCF_000012905.2	GCF_007095435.1		GCF_900088955.1
GCF_000012965.1	GCF_007095465.1		GCF_900088975.1
GCF_000012985.1	GCF_007096155.1		GCF_900088995.1
GCF_000013005.1	GCF_007096205.1		GCF_900089105.1
GCF_000013125.1	GCF_007096225.1		GCF_900089225.1
GCF_000013145.1	GCF_007096245.1		GCF_900089475.1
GCF_000013165.1	GCF_007096345.1		GCF_900089485.1
GCF_000013185.1	GCF_007096355.1		GCF_900089495.1
GCF_000013205.1	GCF_007096405.1		GCF_900089795.1
GCF_000013225.1	GCF_007096425.1		GCF_900089855.1
GCF_000013245.1	GCF_007096695.1		GCF_900089955.1
GCF_000013265.1	GCF_007097025.1		GCF_900090065.1
GCF_000013305.1	GCF_007097115.1		GCF_900090075.1
GCF_000013385.1	GCF_007097185.1		GCF_900090105.1
GCF_000013405.1	GCF_007097215.1		GCF_900090125.1
GCF_000013425.1	GCF_007097245.1		GCF_900090135.1
GCF_000013505.1	GCF_007097285.1		GCF_900090215.1
GCF_000013565.1	GCF_007097295.1		GCF_900090225.1
GCF_000013585.1	GCF_007097345.1		GCF_900090255.1
GCF_000013605.1	GCF_007097365.1		GCF_900090275.1
GCF_000013645.1	GCF_007097395.1		GCF_900090285.1
GCF_000013765.1	GCF_007097445.1		GCF_900090305.1
GCF_000013825.1	GCF_007097485.1		GCF_900091315.1
GCF_000013985.1	GCF_007097495.1		GCF_900091325.1
GCF_000014065.1	GCF_007097525.1		GCF_900091415.1
GCF_000014145.1	GCF_007097545.1		GCF_900091475.1
GCF_000014345.1	GCF_007097665.2		GCF_900091485.1
GCF_000014365.2	GCF_007106385.1		GCF_900091505.1
GCF_000014405.1	GCF_007106885.1		GCF_900091545.1
GCF_000014425.1	GCF_007107025.1		GCF_900091585.1
GCF_000014465.1	GCF_007107525.1		GCF_900091595.1
GCF_000014625.1	GCF_007108085.1		GCF_900091635.1
GCF_000014645.1	GCF_007108685.1		GCF_900091675.1
GCF_000014685.1	GCF_007109165.1		GCF_900091725.1
GCF_000014745.1	GCF_007109305.1		GCF_900091745.1
GCF_000014765.1	GCF_007109385.1		GCF_900091765.1
GCF_000014785.1	GCF_007109425.1		GCF_900091775.1
GCF_000014885.1	GCF_007109445.1		GCF_900091825.1
GCF_000014965.1	GCF_007109465.1		GCF_900091845.1
GCF_000015045.1	GCF_007113405.2		GCF_900091855.1
GCF_000015085.1	GCF_007113485.2		GCF_900091865.1
GCF_000015105.1	GCF_007113505.2		GCF_900091875.1
GCF_000015185.1	GCF_007113545.2		GCF_900091955.1
GCF_000015245.1	GCF_007113585.2		GCF_900091975.1
GCF_000015265.1	GCF_007113635.1		GCF_900091985.1
GCF_000015445.1	GCF_007113645.1		GCF_900092015.1
GCF_000015505.1	GCF_007113665.2		GCF_900092025.1
GCF_000015525.1	GCF_007113785.1		GCF_900092085.1
GCF_000015565.1	GCF_007113875.1		GCF_900092125.1
GCF_000015605.1	GCF_007113895.2		GCF_900092145.1
GCF_000015685.1	GCF_007113935.1		GCF_900092155.1
GCF_000015725.1	GCF_007114005.1		GCF_900092345.1
GCF_000015745.1	GCF_007114095.1		GCF_900092465.1
GCF_000015845.1	GCF_007114155.1		GCF_900092475.1
GCF_000015865.1	GCF_007114205.1		GCF_900092485.1
GCF_000015885.1	GCF_007114335.1		GCF_900092635.1
GCF_000015905.1	GCF_007114385.1		GCF_900092655.1
GCF_000015925.1	GCF_007114465.1		GCF_900092675.1
GCF_000015965.1	GCF_007114725.1		GCF_900092695.1
GCF_000016345.1	GCF_007114735.1		GCF_900092705.1
GCF_000016445.1	GCF_007114825.1		GCF_900092715.1
GCF_000016545.1	GCF_007114995.1		GCF_900092725.1
GCF_000016625.1	GCF_007115015.1		GCF_900092755.1
GCF_000016665.1	GCF_007115045.1		GCF_900092785.1
GCF_000016725.1	GCF_007115275.1		GCF_900092855.1
GCF_000016825.1	GCF_007115325.1		GCF_900092905.1
GCF_000016905.1	GCF_007115355.1		GCF_900093005.1
GCF_000016925.1	GCF_007115365.1		GCF_900093015.1
GCF_000016945.1	GCF_007115395.1		GCF_900093025.1
GCF_000016985.1	GCF_007115575.1		GCF_900093065.1
GCF_000017025.1	GCF_007115585.1		GCF_900093105.1
GCF_000017065.1	GCF_007115595.1		GCF_900093115.1
GCF_000017105.1	GCF_007142665.1		GCF_900093135.1
GCF_000017205.1	GCF_007164525.1		GCF_900093185.1
GCF_000017445.4	GCF_007176755.1		GCF_900093205.1
GCF_000017545.1	GCF_007182855.1		GCF_900093255.1
GCF_000017585.1	GCF_007185035.1		GCF_900093265.1
GCF_000017665.1	GCF_007197555.1		GCF_900093285.1
GCF_000017705.1	GCF_007197615.1		GCF_900093295.1
GCF_000017825.1	GCF_007197645.1		GCF_900093315.1
GCF_000017865.1	GCF_007197775.1		GCF_900093335.1
GCF_000017905.1	GCF_007197835.1		GCF_900093345.1
GCF_000018045.1	GCF_007197895.2		GCF_900093355.1
GCF_000018205.1	GCF_007197965.1		GCF_900093415.1
GCF_000018225.1	GCF_007273495.1		GCF_900093435.1
GCF_000018245.1	GCF_007273515.1		GCF_900093465.1
GCF_000018325.1	GCF_007279605.1		GCF_900093915.1
GCF_000018405.1	GCF_007279645.1		GCF_900093975.1
GCF_000018505.1	GCF_007280415.1		GCF_900093985.1
GCF_000018525.1	GCF_007280535.1		GCF_900094105.1
GCF_000018605.1	GCF_007280585.1		GCF_900094145.1
GCF_000018665.1	GCF_007280705.1		GCF_900094325.1
GCF_000018705.1	GCF_007280735.1		GCF_900094585.1
GCF_000018725.1	GCF_007280785.1		GCF_900094595.1
GCF_000018745.1	GCF_007280805.1		GCF_900094605.1
GCF_000018765.1	GCF_007289895.1		GCF_900094625.1
GCF_000018805.1	GCF_007292115.1		GCF_900094755.1
GCF_000018825.1	GCF_007293315.1		GCF_900094775.1
GCF_000018845.1	GCF_007301515.1		GCF_900094785.1
GCF_000018905.1	GCF_007341385.1		GCF_900094845.1
GCF_000018945.1	GCF_007341395.1		GCF_900094895.1
GCF_000018965.1	GCF_007352605.1		GCF_900094905.1
GCF_000018985.1	GCF_007352615.1		GCF_900094935.1
GCF_000019025.1	GCF_007352665.1		GCF_900094975.1
GCF_000019085.1	GCF_007352705.1		GCF_900094995.1
GCF_000019125.1	GCF_007352715.1		GCF_900095005.1
GCF_000019165.1	GCF_007361795.1		GCF_900095075.1
GCF_000019205.1	GCF_007362635.1		GCF_900095125.1
GCF_000019225.1	GCF_007363175.1		GCF_900095175.1
GCF_000019325.1	GCF_007363395.1		GCF_900095195.1
GCF_000019345.1	GCF_007421805.1		GCF_900095205.1
GCF_000019545.1	GCF_007421915.1		GCF_900095225.1
GCF_000019625.1	GCF_007474605.1		GCF_900095235.1
GCF_000019705.1	GCF_007474615.1		GCF_900095265.1
GCF_000019825.1	GCF_007489265.1		GCF_900095305.1
GCF_000019865.1	GCF_007556395.1		GCF_900095345.1
GCF_000019905.1	GCF_007556405.1		GCF_900095375.1
GCF_000019925.1	GCF_007556425.1		GCF_900095495.1
GCF_000019965.1	GCF_007556775.1		GCF_900095575.1
GCF_000019985.1	GCF_007558235.1		GCF_900095705.1
GCF_000020025.1	GCF_007558275.1		GCF_900095725.1
GCF_000020065.1	GCF_007558305.1		GCF_900095745.1
GCF_000020105.1	GCF_007558335.1		GCF_900095785.1
GCF_000020245.1	GCF_007558385.1		GCF_900095795.1
GCF_000020305.1	GCF_007558405.1		GCF_900095805.1
GCF_000020345.1	GCF_007558505.1		GCF_900095845.1
GCF_000020425.1	GCF_007558515.1		GCF_900095895.1
GCF_000020445.1	GCF_007558545.1		GCF_900095915.1
GCF_000020465.1	GCF_007558585.1		GCF_900095945.1
GCF_000020505.1	GCF_007558645.1		GCF_900095965.1
GCF_000020685.1	GCF_007558705.1		GCF_900096005.1
GCF_000020725.1	GCF_007558735.1		GCF_900096045.1
GCF_000020825.1	GCF_007558755.1		GCF_900096095.1
GCF_000020945.1	GCF_007558805.1		GCF_900096105.1
GCF_000020965.1	GCF_007558865.1		GCF_900096205.1
GCF_000021005.1	GCF_007558985.1		GCF_900096235.1
GCF_000021025.1	GCF_007559005.1		GCF_900096265.1
GCF_000021065.1	GCF_007559155.1		GCF_900096285.1
GCF_000021085.1	GCF_007559225.1		GCF_900096295.1
GCF_000021125.1	GCF_007559235.1		GCF_900096345.1
GCF_000021165.1	GCF_007559245.1		GCF_900096355.1
GCF_000021225.1	GCF_007559275.1		GCF_900096385.1
GCF_000021245.2	GCF_007559335.1		GCF_900096475.1
GCF_000021265.1	GCF_007559345.1		GCF_900096725.1
GCF_000021285.1	GCF_007559375.2		GCF_900096745.1
GCF_000021325.1	GCF_007559425.1		GCF_900096755.1
GCF_000021345.1	GCF_007559435.1		GCF_900096765.1
GCF_000021405.1	GCF_007567125.1		GCF_900096795.1
GCF_000021425.1	GCF_007570825.1		GCF_900096805.1
GCF_000021445.1	GCF_007570835.1		GCF_900096855.1
GCF_000021465.1	GCF_007571385.1		GCF_900096895.1
GCF_000021525.1	GCF_007571405.1		GCF_900096905.1
GCF_000021545.1	GCF_007595095.1		GCF_900096985.1
GCF_000021605.1	GCF_007595165.1		GCF_900096995.1
GCF_000021645.1	GCF_007595275.1		GCF_900097055.1
GCF_000021665.1	GCF_007595365.1		GCF_900097075.1
GCF_000021805.1	GCF_007595445.1		GCF_900097105.1
GCF_000021825.1	GCF_007595605.1		GCF_900097115.1
GCF_000021865.1	GCF_007595625.1		GCF_900097135.1
GCF_000021885.1	GCF_007595645.1		GCF_900097245.1
GCF_000021905.1	GCF_007623875.1		GCF_900097255.1
GCF_000021985.1	GCF_007623885.1		GCF_900097275.1
GCF_000022025.1	GCF_007624105.1		GCF_900097285.1
GCF_000022065.1	GCF_007624205.1		GCF_900097365.1
GCF_000022145.1	GCF_007624255.1		GCF_900097395.1
GCF_000022265.1	GCF_007624295.1		GCF_900097405.1
GCF_000022285.1	GCF_007624485.1		GCF_900097415.1
GCF_000022325.1	GCF_007624515.1		GCF_900097485.1
GCF_000022345.1	GCF_007624565.1		GCF_900097495.1
GCF_000022505.1	GCF_007624615.1		GCF_900097505.1
GCF_000022525.1	GCF_007624625.1		GCF_900097525.1
GCF_000022565.1	GCF_007624635.1		GCF_900097555.1
GCF_000022605.2	GCF_007624675.1		GCF_900097565.1
GCF_000022705.1	GCF_007624715.1		GCF_900097575.1
GCF_000022765.1	GCF_007624735.1		GCF_900097605.1
GCF_000022785.1	GCF_007624845.1		GCF_900097625.1
GCF_000022805.1	GCF_007624895.1		GCF_900097645.1
GCF_000022885.2	GCF_007624905.1		GCF_900097685.1
GCF_000022965.1	GCF_007624935.1		GCF_900097715.1
GCF_000022985.1	GCF_007625025.1		GCF_900097745.1
GCF_000023005.1	GCF_007625085.1		GCF_900097765.1
GCF_000023065.1	GCF_007625125.1		GCF_900097785.1
GCF_000023085.1	GCF_007625155.1		GCF_900097805.1
GCF_000023165.1	GCF_007625215.1		GCF_900097825.1
GCF_000023185.1	GCF_007632055.1		GCF_900097855.1
GCF_000023225.1	GCF_007633215.1		GCF_900097875.1
GCF_000023245.1	GCF_007636355.1		GCF_900097925.1
GCF_000023265.1	GCF_007636395.1		GCF_900097965.1
GCF_000023325.1	GCF_007636455.1		GCF_900097975.1
GCF_000023365.1	GCF_007636465.1		GCF_900098015.1
GCF_000023405.1	GCF_007637635.1		GCF_900098025.1
GCF_000023445.1	GCF_007654995.1		GCF_900098045.1
GCF_000023565.1	GCF_007655005.1		GCF_900098065.1
GCF_000023585.1	GCF_007655325.1		GCF_900098075.1
GCF_000023605.1	GCF_007655395.1		GCF_900098095.1
GCF_000023625.1	GCF_007655405.1		GCF_900098105.1
GCF_000023685.1	GCF_007655475.1		GCF_900098115.1
GCF_000023805.1	GCF_007657875.1		GCF_900098155.1
GCF_000023825.1	GCF_007657885.1		GCF_900098165.1
GCF_000023845.1	GCF_007658005.1		GCF_900098175.1
GCF_000023925.1	GCF_007665505.1		GCF_900098195.1
GCF_000024105.1	GCF_007665515.1		GCF_900098215.1
GCF_000024145.1	GCF_007665715.1		GCF_900098225.1
GCF_000024205.1	GCF_007665735.1		GCF_900098255.1
GCF_000024225.1	GCF_007665785.1		GCF_900098335.1
GCF_000024245.1	GCF_007665805.1		GCF_900098345.1
GCF_000024365.1	GCF_007665815.1		GCF_900098365.1
GCF_000024405.1	GCF_007665835.1		GCF_900098405.1
GCF_000024425.1	GCF_007665905.1		GCF_900098425.1
GCF_000024445.1	GCF_007666005.1		GCF_900098445.1
GCF_000024485.1	GCF_007666045.1		GCF_900098465.1
GCF_000024505.1	GCF_007666185.1		GCF_900098475.1
GCF_000024565.1	GCF_007666205.1		GCF_900098485.1
GCF_000024585.1	GCF_007666305.1		GCF_900098505.1
GCF_000024605.1	GCF_007666345.1		GCF_900098575.1
GCF_000024665.1	GCF_007666385.1		GCF_900098595.1
GCF_000024725.1	GCF_007666405.1		GCF_900098625.1
GCF_000024765.1	GCF_007666455.1		GCF_900098655.1
GCF_000024865.1	GCF_007666495.1		GCF_900098695.1
GCF_000024885.1	GCF_007666585.1		GCF_900098745.1
GCF_000024925.1	GCF_007666645.1		GCF_900099065.1
GCF_000024945.1	GCF_007666685.1		GCF_900099075.1
GCF_000024965.1	GCF_007666705.1		GCF_900099085.1
GCF_000024985.1	GCF_007666855.1		GCF_900099095.1
GCF_000025005.1	GCF_007666885.1		GCF_900099105.1
GCF_000025025.1	GCF_007666895.1		GCF_900099485.1
GCF_000025145.1	GCF_007666905.1		GCF_900099555.1
GCF_000025165.1	GCF_007666955.1		GCF_900099655.1
GCF_000025205.1	GCF_007667015.1		GCF_900099695.1
GCF_000025225.2	GCF_007667025.1		GCF_900099745.1
GCF_000025245.2	GCF_007667035.1		GCF_900099755.1
GCF_000025365.1	GCF_007667095.1		GCF_900099765.1
GCF_000025385.1	GCF_007667145.1		GCF_900099775.1
GCF_000025405.2	GCF_007667195.1		GCF_900099795.1
GCF_000025605.1	GCF_007667285.1		GCF_900099805.1
GCF_000025645.1	GCF_007667365.1		GCF_900099855.1
GCF_000025725.1	GCF_007667405.1		GCF_900099875.1
GCF_000025745.1	GCF_007667425.1		GCF_900099885.1
GCF_000025805.1	GCF_007667685.1		GCF_900099895.1
GCF_000025825.1	GCF_007667745.1		GCF_900099905.1
GCF_000025845.1	GCF_007667755.1		GCF_900099925.1
GCF_000025885.1	GCF_007667825.1		GCF_900099955.1
GCF_000025925.1	GCF_007668005.1		GCF_900099975.1
GCF_000026005.1	GCF_007670315.1		GCF_900099995.1
GCF_000026025.1	GCF_007670345.1		GCF_900100025.1
GCF_000026085.1	GCF_007670435.1		GCF_900100055.1
GCF_000026145.1	GCF_007670465.1		GCF_900100075.1
GCF_000026185.1	GCF_007670475.1		GCF_900100115.1
GCF_000026205.1	GCF_007670525.1		GCF_900100125.1
GCF_000026285.1	GCF_007670535.1		GCF_900100145.1
GCF_000026405.1	GCF_007670585.1		GCF_900100155.1
GCF_000026445.2	GCF_007670595.1		GCF_900100195.1
GCF_000026585.1	GCF_007670605.1		GCF_900100205.1
GCF_000026665.1	GCF_007670635.1		GCF_900100225.1
GCF_000026705.1	GCF_007670665.1		GCF_900100235.1
GCF_000026745.1	GCF_007670675.1		GCF_900100255.1
GCF_000026765.1	GCF_007670695.1		GCF_900100295.1
GCF_000026905.1	GCF_007670715.1		GCF_900100305.1
GCF_000026925.1	GCF_007670735.1		GCF_900100345.1
GCF_000026985.1	GCF_007670765.1		GCF_900100365.1
GCF_000027045.1	GCF_007670785.1		GCF_900100395.1
GCF_000027145.1	GCF_007670795.1		GCF_900100495.1
GCF_000027185.1	GCF_007670805.1		GCF_900100515.1
GCF_000027225.1	GCF_007670845.1		GCF_900100555.1
GCF_000027265.1	GCF_007670855.1		GCF_900100565.1
GCF_000027325.1	GCF_007670875.1		GCF_900100575.1
GCF_000027345.1	GCF_007670935.1		GCF_900100635.1
GCF_000039765.1	GCF_007671125.1		GCF_900100645.1
GCF_000048645.1	GCF_007671135.1		GCF_900100675.1
GCF_000050405.1	GCF_007671235.1		GCF_900100685.1
GCF_000050425.1	GCF_007671245.1		GCF_900100705.1
GCF_000055945.1	GCF_007671275.1		GCF_900100725.1
GCF_000061505.1	GCF_007671305.1		GCF_900100735.1
GCF_000063485.1	GCF_007671445.1		GCF_900100745.1
GCF_000063545.1	GCF_007671625.1		GCF_900100755.1
GCF_000063585.1	GCF_007671645.1		GCF_900100815.1
GCF_000063605.1	GCF_007671655.1		GCF_900100825.1
GCF_000067045.1	GCF_007671865.1		GCF_900100845.1
GCF_000067165.1	GCF_007671915.1		GCF_900100925.1
GCF_000068525.2	GCF_007671965.1		GCF_900100955.1
GCF_000068585.1	GCF_007671985.1		GCF_900100965.1
GCF_000069185.1	GCF_007672025.1		GCF_900100975.1
GCF_000069785.1	GCF_007672065.1		GCF_900101015.1
GCF_000069945.1	GCF_007672115.1		GCF_900101025.1
GCF_000069965.1	GCF_007672215.1		GCF_900101035.1
GCF_000073005.1	GCF_007672315.1		GCF_900101065.1
GCF_000085225.1	GCF_007672335.1		GCF_900101075.1
GCF_000085865.1	GCF_007672395.1		GCF_900101085.1
GCF_000089865.1	GCF_007672405.1		GCF_900101115.1
GCF_000090965.1	GCF_007672525.1		GCF_900101125.1
GCF_000091085.2	GCF_007672535.1		GCF_900101135.1
GCF_000091125.1	GCF_007672575.1		GCF_900101145.1
GCF_000091345.1	GCF_007672605.1		GCF_900101165.1
GCF_000091405.1	GCF_007672705.1		GCF_900101185.1
GCF_000091465.1	GCF_007672725.1		GCF_900101215.1
GCF_000091725.1	GCF_007672765.1		GCF_900101225.1
GCF_000091905.1	GCF_007672815.1		GCF_900101255.1
GCF_000091985.1	GCF_007672855.1		GCF_900101275.1
GCF_000092025.1	GCF_007672865.1		GCF_900101285.1
GCF_000092125.1	GCF_007672925.1		GCF_900101315.1
GCF_000092205.1	GCF_007672965.1		GCF_900101345.1
GCF_000092265.1	GCF_007672995.1		GCF_900101375.1
GCF_000092325.1	GCF_007673005.1		GCF_900101385.1
GCF_000092365.1	GCF_007673015.1		GCF_900101405.1
GCF_000092445.1	GCF_007673065.1		GCF_900101445.1
GCF_000092485.1	GCF_007673145.1		GCF_900101475.1
GCF_000092525.1	GCF_007673195.1		GCF_900101495.1
GCF_000092545.1	GCF_007673275.1		GCF_900101525.1
GCF_000092565.1	GCF_007673305.1		GCF_900101535.1
GCF_000092585.1	GCF_007673315.1		GCF_900101565.1
GCF_000092645.1	GCF_007673395.1		GCF_900101585.1
GCF_000092665.1	GCF_007673435.1		GCF_900101655.1
GCF_000092685.1	GCF_007673515.1		GCF_900101745.1
GCF_000092705.1	GCF_007673555.1		GCF_900101775.1
GCF_000092725.1	GCF_007673575.1		GCF_900101825.1
GCF_000092745.1	GCF_007673775.1		GCF_900101845.1
GCF_000092765.1	GCF_007673835.1		GCF_900101865.1
GCF_000092805.1	GCF_007673855.1		GCF_900101875.1
GCF_000092865.1	GCF_007673915.1		GCF_900101895.1
GCF_000092885.1	GCF_007674145.1		GCF_900101905.1
GCF_000092905.1	GCF_007674185.1		GCF_900101925.1
GCF_000092925.1	GCF_007674245.1		GCF_900101965.1
GCF_000092945.1	GCF_007676475.1		GCF_900101975.1
GCF_000092985.1	GCF_007676595.1		GCF_900101985.1
GCF_000093005.1	GCF_007676615.1		GCF_900101995.1
GCF_000093025.1	GCF_007676625.1		GCF_900102035.1
GCF_000093065.1	GCF_007676685.1		GCF_900102055.1
GCF_000093085.1	GCF_007676715.1		GCF_900102125.1
GCF_000093125.2	GCF_007676725.1		GCF_900102135.1
GCF_000093165.1	GCF_007676755.1		GCF_900102155.1
GCF_000093185.1	GCF_007676775.1		GCF_900102165.1
GCF_000143085.1	GCF_007676865.1		GCF_900102185.1
GCF_000143435.1	GCF_007676915.1		GCF_900102195.1
GCF_000143605.1	GCF_007676935.1		GCF_900102205.1
GCF_000143745.1	GCF_007676995.1		GCF_900102245.1
GCF_000143845.1	GCF_007677055.1		GCF_900102265.1
GCF_000143865.1	GCF_007677065.1		GCF_900102295.1
GCF_000144085.1	GCF_007677255.1		GCF_900102355.1
GCF_000144145.1	GCF_007677325.1		GCF_900102365.1
GCF_000144225.1	GCF_007677365.1		GCF_900102415.1
GCF_000144265.1	GCF_007677465.1		GCF_900102525.1
GCF_000144285.1	GCF_007677555.1		GCF_900102545.1
GCF_000144405.1	GCF_007677755.1		GCF_900102625.1
GCF_000144445.1	GCF_007677885.1		GCF_900102635.1
GCF_000144505.1	GCF_007677895.1		GCF_900102645.1
GCF_000144605.1	GCF_007678005.1		GCF_900102685.1
GCF_000144695.1	GCF_007678035.1		GCF_900102695.1
GCF_000144715.1	GCF_007678145.1		GCF_900102725.1
GCF_000144755.1	GCF_007678155.1		GCF_900102795.1
GCF_000144795.1	GCF_007678225.1		GCF_900102815.1
GCF_000144935.2	GCF_007678235.1		GCF_900102835.1
GCF_000144995.1	GCF_007678335.1		GCF_900102845.1
GCF_000145075.1	GCF_007678415.1		GCF_900102865.1
GCF_000145095.1	GCF_007678455.1		GCF_900102875.1
GCF_000145175.1	GCF_007678495.1		GCF_900102905.1
GCF_000145195.1	GCF_007678685.1		GCF_900102935.1
GCF_000145215.1	GCF_007678845.1		GCF_900102975.1
GCF_000145375.1	GCF_007678915.1		GCF_900103015.1
GCF_000145515.1	GCF_007678985.1		GCF_900103025.1
GCF_000145555.1	GCF_007679005.1		GCF_900103055.1
GCF_000145705.1	GCF_007679045.1		GCF_900103105.1
GCF_000145745.1	GCF_007679185.1		GCF_900103115.1
GCF_000145825.2	GCF_007679195.1		GCF_900103135.1
GCF_000145845.2	GCF_007679255.1		GCF_900103165.1
GCF_000145865.1	GCF_007679325.1		GCF_900103195.1
GCF_000145885.1	GCF_007679345.1		GCF_900103235.1
GCF_000145945.2	GCF_007679485.1		GCF_900103325.1
GCF_000146005.2	GCF_007679585.1		GCF_900103335.1
GCF_000146025.2	GCF_007679665.1		GCF_900103345.1
GCF_000146065.2	GCF_007679675.1		GCF_900103355.1
GCF_000146165.2	GCF_007679745.1		GCF_900103405.1
GCF_000146285.1	GCF_007679755.1		GCF_900103445.1
GCF_000146305.1	GCF_007679825.1		GCF_900103465.1
GCF_000146325.1	GCF_007679845.1		GCF_900103485.1
GCF_000146365.1	GCF_007679945.1		GCF_900103525.1
GCF_000146385.1	GCF_007679955.1		GCF_900103535.1
GCF_000146485.1	GCF_007680015.1		GCF_900103555.1
GCF_000146525.1	GCF_007680075.1		GCF_900103605.1
GCF_000146755.1	GCF_007680105.1		GCF_900103625.1
GCF_000146775.1	GCF_007680125.1		GCF_900103635.1
GCF_000146835.1	GCF_007680215.1		GCF_900103645.1
GCF_000147095.1	GCF_007680225.1		GCF_900103655.1
GCF_000147145.1	GCF_007680245.1		GCF_900103685.1
GCF_000147215.1	GCF_007680285.1		GCF_900103695.1
GCF_000147275.1	GCF_007680295.1		GCF_900103725.1
GCF_000147295.1	GCF_007680335.1		GCF_900103735.1
GCF_000147315.1	GCF_007680405.1		GCF_900103795.1
GCF_000147335.1	GCF_007680505.1		GCF_900103805.1
GCF_000147455.1	GCF_007680605.1		GCF_900103825.1
GCF_000147475.1	GCF_007680635.1		GCF_900103835.1
GCF_000147515.1	GCF_007680695.1		GCF_900103845.1
GCF_000147535.1	GCF_007680725.1		GCF_900103855.1
GCF_000147555.1	GCF_007680775.1		GCF_900103885.1
GCF_000147575.1	GCF_007680785.1		GCF_900103925.1
GCF_000147715.2	GCF_007680795.1		GCF_900103935.1
GCF_000147735.2	GCF_007680845.1		GCF_900103955.1
GCF_000147755.1	GCF_007680875.1		GCF_900103975.1
GCF_000147835.2	GCF_007680885.1		GCF_900103985.1
GCF_000148105.1	GCF_007680895.1		GCF_900103995.1
GCF_000148125.1	GCF_007680905.1		GCF_900104025.1
GCF_000148165.1	GCF_007681065.1		GCF_900104035.1
GCF_000148185.1	GCF_007681105.1		GCF_900104125.1
GCF_000148205.1	GCF_007681115.1		GCF_900104135.1
GCF_000148245.1	GCF_007681255.1		GCF_900104155.1
GCF_000148305.1	GCF_007681315.1		GCF_900104185.1
GCF_000148365.1	GCF_007681325.1		GCF_900104215.1
GCF_000148605.1	GCF_007681425.1		GCF_900104235.1
GCF_000148625.1	GCF_007681435.1		GCF_900104275.1
GCF_000148665.1	GCF_007681465.1		GCF_900104315.1
GCF_000148705.1	GCF_007681485.1		GCF_900104395.1
GCF_000148855.1	GCF_007681515.1		GCF_900104415.1
GCF_000148875.1	GCF_007681535.1		GCF_900104425.1
GCF_000148895.1	GCF_007681585.1		GCF_900104435.1
GCF_000148915.1	GCF_007681605.1		GCF_900104535.1
GCF_000149165.1	GCF_007681695.1		GCF_900104555.1
GCF_000152185.1	GCF_007681755.1		GCF_900104575.1
GCF_000152245.2	GCF_007681815.1		GCF_900104605.1
GCF_000152285.1	GCF_007681935.1		GCF_900104615.1
GCF_000152305.1	GCF_007682015.1		GCF_900104625.1
GCF_000152445.1	GCF_007682035.1		GCF_900104635.1
GCF_000152465.2	GCF_007682095.1		GCF_900104655.1
GCF_000152605.1	GCF_007682205.1		GCF_900104665.1
GCF_000152625.1	GCF_007682255.1		GCF_900104675.1
GCF_000152765.1	GCF_007682295.1		GCF_900104705.1
GCF_000152805.1	GCF_007682325.1		GCF_900104715.1
GCF_000152905.1	GCF_007682335.1		GCF_900104725.1
GCF_000152925.2	GCF_007693735.1		GCF_900104745.1
GCF_000152965.1	GCF_007695415.1		GCF_900104755.1
GCF_000152985.1	GCF_007713625.1		GCF_900104805.1
GCF_000153005.1	GCF_007713745.1		GCF_900104825.1
GCF_000153025.1	GCF_007713815.1		GCF_900104835.1
GCF_000153105.1	GCF_007713905.1		GCF_900104875.1
GCF_000153185.1	GCF_007713945.1		GCF_900104885.1
GCF_000153225.1	GCF_007713995.1		GCF_900104905.1
GCF_000153325.1	GCF_007714205.1		GCF_900104925.1
GCF_000153365.1	GCF_007723545.1		GCF_900104935.1
GCF_000153505.1	GCF_007723825.1		GCF_900104955.1
GCF_000153525.1	GCF_007724205.1		GCF_900104965.1
GCF_000153665.1	GCF_007724845.1		GCF_900104975.1
GCF_000153705.1	GCF_007726465.1		GCF_900105005.1
GCF_000153725.1	GCF_007726525.1		GCF_900105015.1
GCF_000153765.1	GCF_007741475.1		GCF_900105025.1
GCF_000153805.1	GCF_007741495.1		GCF_900105085.1
GCF_000153825.1	GCF_007741515.1		GCF_900105205.1
GCF_000153865.1	GCF_007744075.1		GCF_900105265.1
GCF_000153885.1	GCF_007744255.1		GCF_900105275.1
GCF_000153965.1	GCF_007744975.1		GCF_900105305.1
GCF_000154005.2	GCF_007745435.1		GCF_900105315.1
GCF_000154105.1	GCF_007746295.1		GCF_900105355.1
GCF_000154125.1	GCF_007747215.1		GCF_900105375.1
GCF_000154205.1	GCF_007748035.1		GCF_900105405.1
GCF_000154225.1	GCF_007748175.1		GCF_900105425.1
GCF_000154285.1	GCF_007750395.1		GCF_900105465.1
GCF_000154305.1	GCF_007750855.1		GCF_900105475.1
GCF_000154365.1	GCF_007751035.1		GCF_900105535.1
GCF_000154385.1	GCF_007751715.1		GCF_900105545.1
GCF_000154405.1	GCF_007752135.1		GCF_900105585.1
GCF_000154465.1	GCF_007752345.1		GCF_900105615.1
GCF_000154485.1	GCF_007752935.1		GCF_900105635.1
GCF_000154505.1	GCF_007753265.1		GCF_900105655.1
GCF_000154525.1	GCF_007754155.1		GCF_900105705.1
GCF_000154585.2	GCF_007754425.1		GCF_900105715.1
GCF_000154625.1	GCF_007785635.1		GCF_900105745.1
GCF_000154645.1	GCF_007785675.1		GCF_900105765.1
GCF_000154685.1	GCF_007785685.1		GCF_900105785.1
GCF_000154765.2	GCF_007785715.1		GCF_900105815.1
GCF_000154805.1	GCF_007785845.1		GCF_900105835.1
GCF_000154845.1	GCF_007785885.1		GCF_900105875.1
GCF_000154865.1	GCF_007785915.1		GCF_900105905.1
GCF_000154925.1	GCF_007785935.1		GCF_900105955.1
GCF_000154965.1	GCF_007785965.1		GCF_900105975.1
GCF_000155125.1	GCF_007785975.1		GCF_900106005.1
GCF_000155325.1	GCF_007785995.1		GCF_900106025.1
GCF_000155355.1	GCF_007786035.1		GCF_900106035.1
GCF_000155395.1	GCF_007786065.1		GCF_900106045.1
GCF_000155415.1	GCF_007786155.1		GCF_900106055.1
GCF_000155455.1	GCF_007786195.1		GCF_900106085.1
GCF_000155475.1	GCF_007786325.1		GCF_900106135.1
GCF_000155495.1	GCF_007786365.1		GCF_900106145.1
GCF_000155555.1	GCF_007786445.1		GCF_900106215.1
GCF_000155635.1	GCF_007786455.1		GCF_900106255.1
GCF_000155675.2	GCF_007794935.1		GCF_900106405.1
GCF_000155735.2	GCF_007795095.1		GCF_900106415.1
GCF_000155755.1	GCF_007814525.1		GCF_900106525.1
GCF_000155775.1	GCF_007814725.1		GCF_900106575.1
GCF_000155995.1	GCF_007814825.1		GCF_900106595.1
GCF_000156015.1	GCF_007821455.1		GCF_900106605.1
GCF_000156075.1	GCF_007826915.1		GCF_900106635.1
GCF_000156175.1	GCF_007826925.1		GCF_900106645.1
GCF_000156195.1	GCF_007827125.1		GCF_900106675.1
GCF_000156215.1	GCF_007827275.1		GCF_900106685.1
GCF_000156275.2	GCF_007827285.1		GCF_900106695.1
GCF_000156375.1	GCF_007827295.1		GCF_900106705.1
GCF_000156395.1	GCF_007827365.1		GCF_900106755.1
GCF_000156415.1	GCF_007827455.1		GCF_900106765.1
GCF_000156435.1	GCF_007827795.1		GCF_900106785.1
GCF_000156455.1	GCF_007827875.1		GCF_900106805.1
GCF_000156495.1	GCF_007827955.1		GCF_900106815.1
GCF_000156515.1	GCF_007827975.1		GCF_900106825.1
GCF_000156535.1	GCF_007827995.1		GCF_900106845.1
GCF_000156615.2	GCF_007828015.1		GCF_900106895.1
GCF_000156675.1	GCF_007828035.1		GCF_900106915.1
GCF_000156695.2	GCF_007828115.1		GCF_900106935.1
GCF_000156735.1	GCF_007828135.1		GCF_900106975.1
GCF_000156795.1	GCF_007828175.1		GCF_900106995.1
GCF_000156835.2	GCF_007828235.1		GCF_900107045.1
GCF_000156895.1	GCF_007828275.1		GCF_900107055.1
GCF_000156955.1	GCF_007828335.1		GCF_900107065.1
GCF_000156995.2	GCF_007828395.1		GCF_900107075.1
GCF_000157035.2	GCF_007828435.1		GCF_900107165.1
GCF_000157055.1	GCF_007828475.1		GCF_900107175.1
GCF_000157095.2	GCF_007828555.1		GCF_900107215.1
GCF_000157115.2	GCF_007828565.1		GCF_900107225.1
GCF_000157155.1	GCF_007828595.1		GCF_900107265.1
GCF_000157175.1	GCF_007828605.1		GCF_900107295.1
GCF_000157255.1	GCF_007828695.1		GCF_900107315.1
GCF_000157395.1	GCF_007828725.1		GCF_900107335.1
GCF_000157455.1	GCF_007828805.1		GCF_900107385.1
GCF_000157475.1	GCF_007828835.1		GCF_900107425.1
GCF_000157495.1	GCF_007828935.1		GCF_900107455.1
GCF_000157515.1	GCF_007829055.1		GCF_900107475.1
GCF_000157535.1	GCF_007829385.1		GCF_900107565.1
GCF_000157575.1	GCF_007829415.1		GCF_900107655.1
GCF_000157675.1	GCF_007829435.1		GCF_900107675.1
GCF_000157695.1	GCF_007829445.1		GCF_900107685.1
GCF_000157715.1	GCF_007829565.1		GCF_900107705.1
GCF_000157735.1	GCF_007829655.1		GCF_900107725.1
GCF_000157795.1	GCF_007829875.1		GCF_900107745.1
GCF_000157815.1	GCF_007829915.1		GCF_900107775.1
GCF_000157855.1	GCF_007829955.1		GCF_900107795.1
GCF_000157915.1	GCF_007830035.1		GCF_900107815.1
GCF_000157935.1	GCF_007830065.1		GCF_900107855.1
GCF_000158015.1	GCF_007830095.1		GCF_900107875.1
GCF_000158035.1	GCF_007830115.1		GCF_900107885.1
GCF_000158095.2	GCF_007830125.1		GCF_900107895.1
GCF_000158175.1	GCF_007830155.1		GCF_900107955.1
GCF_000158195.2	GCF_007830175.1		GCF_900107965.1
GCF_000158235.1	GCF_007830255.1		GCF_900107995.1
GCF_000158315.2	GCF_007830335.1		GCF_900108005.1
GCF_000158415.2	GCF_007830355.1		GCF_900108015.1
GCF_000158435.2	GCF_007830365.1		GCF_900108025.1
GCF_000158455.1	GCF_007830435.1		GCF_900108035.1
GCF_000158775.1	GCF_007830495.1		GCF_900108125.1
GCF_000158915.1	GCF_007830535.1		GCF_900108135.1
GCF_000158955.1	GCF_007830545.1		GCF_900108155.1
GCF_000159015.1	GCF_007830575.1		GCF_900108185.1
GCF_000159035.1	GCF_007830595.1		GCF_900108235.1
GCF_000159115.1	GCF_007830615.1		GCF_900108245.1
GCF_000159215.1	GCF_007830625.1		GCF_900108255.1
GCF_000159235.2	GCF_007830695.1		GCF_900108305.1
GCF_000159275.1	GCF_007830715.1		GCF_900108315.1
GCF_000159315.1	GCF_007830755.1		GCF_900108325.1
GCF_000159335.1	GCF_007830775.1		GCF_900108335.1
GCF_000159355.1	GCF_007830795.1		GCF_900108345.1
GCF_000159415.1	GCF_007830875.1		GCF_900108375.1
GCF_000159435.1	GCF_007830895.1		GCF_900108395.1
GCF_000159455.2	GCF_007830945.1		GCF_900108425.1
GCF_000159475.2	GCF_007831125.1		GCF_900108445.1
GCF_000159495.1	GCF_007831185.1		GCF_900108495.1
GCF_000159615.1	GCF_007831215.1		GCF_900108535.1
GCF_000159655.1	GCF_007831245.1		GCF_900108585.1
GCF_000159795.2	GCF_007831385.1		GCF_900108595.1
GCF_000159875.2	GCF_007831495.1		GCF_900108745.1
GCF_000159955.1	GCF_007831535.1		GCF_900108765.2
GCF_000160055.1	GCF_007831615.1		GCF_900108795.1
GCF_000160075.2	GCF_007831635.1		GCF_900108835.1
GCF_000160155.1	GCF_007831795.1		GCF_900108885.1
GCF_000160255.1	GCF_007831815.1		GCF_900108895.1
GCF_000160315.2	GCF_007831835.1		GCF_900108915.1
GCF_000160335.2	GCF_007831845.1		GCF_900108925.1
GCF_000160355.1	GCF_007831965.1		GCF_900108995.1
GCF_000160375.1	GCF_007832035.1		GCF_900109055.1
GCF_000160395.1	GCF_007832115.1		GCF_900109085.1
GCF_000160415.1	GCF_007832135.1		GCF_900109115.1
GCF_000160435.1	GCF_007832195.1		GCF_900109125.1
GCF_000160455.2	GCF_007832215.1		GCF_900109135.1
GCF_000160475.1	GCF_007832295.1		GCF_900109175.1
GCF_000160495.1	GCF_007832305.1		GCF_900109205.1
GCF_000160515.1	GCF_007832335.1		GCF_900109215.1
GCF_000160535.1	GCF_007832405.1		GCF_900109275.1
GCF_000160615.1	GCF_007832465.1		GCF_900109295.1
GCF_000160635.1	GCF_007832515.1		GCF_900109315.1
GCF_000160655.1	GCF_007833165.1		GCF_900109365.1
GCF_000160715.1	GCF_007833195.1		GCF_900109385.1
GCF_000160775.2	GCF_007833215.1		GCF_900109415.1
GCF_000160895.1	GCF_007833335.1		GCF_900109445.1
GCF_000160915.1	GCF_007833375.1		GCF_900109525.1
GCF_000161015.1	GCF_007833395.1		GCF_900109555.1
GCF_000161095.1	GCF_007833415.1		GCF_900109615.1
GCF_000161115.1	GCF_007833495.1		GCF_900109685.1
GCF_000161215.1	GCF_007833575.1		GCF_900109725.1
GCF_000161275.1	GCF_007833655.1		GCF_900109735.1
GCF_000161315.1	GCF_007833735.1		GCF_900109755.1
GCF_000161455.1	GCF_007833815.1		GCF_900109845.1
GCF_000161555.1	GCF_007833835.1		GCF_900109905.1
GCF_000161575.1	GCF_007833855.1		GCF_900109955.1
GCF_000161635.1	GCF_007836735.1		GCF_900109985.1
GCF_000161835.1	GCF_007836855.1		GCF_900109995.1
GCF_000161875.1	GCF_007843535.1		GCF_900110025.1
GCF_000161915.2	GCF_007843715.1		GCF_900110055.1
GCF_000161955.2	GCF_007843915.1		GCF_900110125.1
GCF_000161995.1	GCF_007844035.1		GCF_900110165.1
GCF_000162115.1	GCF_007844055.1		GCF_900110185.1
GCF_000162155.1	GCF_007844075.1		GCF_900110205.1
GCF_000162215.1	GCF_007844165.1		GCF_900110225.1
GCF_000162235.2	GCF_007844175.1		GCF_900110255.1
GCF_000162275.1	GCF_007844295.1		GCF_900110265.1
GCF_000162295.1	GCF_007844415.1		GCF_900110305.1
GCF_000162315.1	GCF_007844485.1		GCF_900110325.1
GCF_000162335.1	GCF_007844525.1		GCF_900110335.1
GCF_000162395.1	GCF_007844685.1		GCF_900110355.1
GCF_000162415.1	GCF_007844715.1		GCF_900110475.1
GCF_000162455.1	GCF_007844755.1		GCF_900110515.1
GCF_000162475.2	GCF_007844775.1		GCF_900110575.1
GCF_000162495.1	GCF_007845005.1		GCF_900110625.1
GCF_000162575.1	GCF_007845015.1		GCF_900110675.1
GCF_000162615.1	GCF_007845055.1		GCF_900110695.1
GCF_000162675.1	GCF_007845635.1		GCF_900110705.1
GCF_000162735.1	GCF_007845645.1		GCF_900110725.1
GCF_000162755.2	GCF_007845775.1		GCF_900110735.1
GCF_000162775.1	GCF_007845785.1		GCF_900110775.1
GCF_000162815.1	GCF_007845795.1		GCF_900110795.1
GCF_000162835.1	GCF_007845825.1		GCF_900110835.1
GCF_000162875.1	GCF_007845875.1		GCF_900110845.1
GCF_000162915.1	GCF_007845955.1		GCF_900110855.1
GCF_000162935.1	GCF_007846055.1		GCF_900110875.1
GCF_000163055.2	GCF_007846085.1		GCF_900110885.1
GCF_000163095.1	GCF_007846185.1		GCF_900110905.1
GCF_000163115.1	GCF_007846415.1		GCF_900110925.1
GCF_000163195.1	GCF_007846515.1		GCF_900110945.1
GCF_000163215.1	GCF_007846545.1		GCF_900110965.1
GCF_000163235.1	GCF_007846565.1		GCF_900110985.1
GCF_000163255.1	GCF_007846575.1		GCF_900111025.1
GCF_000163275.1	GCF_007855275.1		GCF_900111035.1
GCF_000163295.1	GCF_007855645.1		GCF_900111055.1
GCF_000163395.2	GCF_007856155.1		GCF_900111065.1
GCF_000163415.1	GCF_007858165.1		GCF_900111095.1
GCF_000163475.1	GCF_007858255.1		GCF_900111145.1
GCF_000163535.1	GCF_007858275.1		GCF_900111155.1
GCF_000163675.1	GCF_007858285.1		GCF_900111175.1
GCF_000163715.1	GCF_007858475.1		GCF_900111195.1
GCF_000163735.1	GCF_007858495.1		GCF_900111215.1
GCF_000163755.1	GCF_007858515.1		GCF_900111255.1
GCF_000163855.1	GCF_007858535.1		GCF_900111305.1
GCF_000163875.1	GCF_007858595.1		GCF_900111315.1
GCF_000163895.2	GCF_007858655.1		GCF_900111325.1
GCF_000163935.1	GCF_007858665.1		GCF_900111335.1
GCF_000163955.1	GCF_007858715.1		GCF_900111345.1
GCF_000163975.1	GCF_007858795.1		GCF_900111355.1
GCF_000164015.3	GCF_007858805.1		GCF_900111365.1
GCF_000164035.1	GCF_007858825.1		GCF_900111385.1
GCF_000164075.1	GCF_007858895.1		GCF_900111395.1
GCF_000164135.1	GCF_007858905.1		GCF_900111445.1
GCF_000164195.1	GCF_007858995.1		GCF_900111465.1
GCF_000164275.1	GCF_007859035.1		GCF_900111565.1
GCF_000164315.1	GCF_007859075.1		GCF_900111635.1
GCF_000164335.1	GCF_007859305.1		GCF_900111655.1
GCF_000164415.1	GCF_007859385.1		GCF_900111665.1
GCF_000164435.1	GCF_007859505.1		GCF_900111675.1
GCF_000164495.1	GCF_007859575.1		GCF_900111725.1
GCF_000164515.1	GCF_007859615.1		GCF_900111735.1
GCF_000164535.1	GCF_007859715.1		GCF_900111755.1
GCF_000164595.1	GCF_007859735.1		GCF_900111775.1
GCF_000164695.2	GCF_007859765.1		GCF_900111795.1
GCF_000164885.1	GCF_007859815.1		GCF_900111815.1
GCF_000164905.1	GCF_007859865.1		GCF_900111895.1
GCF_000164965.1	GCF_007859915.1		GCF_900111925.1
GCF_000165085.1	GCF_007860075.1		GCF_900111945.1
GCF_000165525.1	GCF_007860125.1		GCF_900111955.1
GCF_000165575.1	GCF_007860135.1		GCF_900111985.1
GCF_000165595.2	GCF_007860185.1		GCF_900112015.1
GCF_000165615.1	GCF_007876425.1		GCF_900112025.1
GCF_000165675.1	GCF_007896505.1		GCF_900112045.1
GCF_000165795.1	GCF_007896565.1		GCF_900112095.1
GCF_000165835.1	GCF_007896575.1		GCF_900112165.1
GCF_000165885.1	GCF_007896585.1		GCF_900112255.1
GCF_000165905.1	GCF_007896605.1		GCF_900112275.1
GCF_000166055.1	GCF_007896665.1		GCF_900112355.1
GCF_000166135.1	GCF_007896675.1		GCF_900112365.1
GCF_000166315.1	GCF_007896695.1		GCF_900112465.1
GCF_000166395.1	GCF_007896745.1		GCF_900112555.1
GCF_000166495.1	GCF_007896775.1		GCF_900112575.1
GCF_000166515.1	GCF_007896815.1		GCF_900112595.1
GCF_000166615.1	GCF_007896855.1		GCF_900112635.1
GCF_000166635.1	GCF_007896905.1		GCF_900112665.1
GCF_000166655.1	GCF_007896915.1		GCF_900112675.1
GCF_000166795.1	GCF_007896985.1		GCF_900112765.1
GCF_000166935.1	GCF_007897005.1		GCF_900112775.1
GCF_000167135.1	GCF_007897045.1		GCF_900112795.1
GCF_000167235.1	GCF_007897115.1		GCF_900112805.1
GCF_000167255.1	GCF_007897155.1		GCF_900112815.1
GCF_000167335.1	GCF_007917315.3		GCF_900112845.1
GCF_000167395.1	GCF_007922925.1		GCF_900112875.1
GCF_000167415.1	GCF_007922995.1		GCF_900112895.1
GCF_000167435.2	GCF_007923065.1		GCF_900112955.1
GCF_000167475.1	GCF_007923235.1		GCF_900113035.1
GCF_000167595.1	GCF_007923265.1		GCF_900113105.1
GCF_000167755.1	GCF_007923505.1		GCF_900113115.1
GCF_000167815.1	GCF_007923985.1		GCF_900113135.1
GCF_000167955.1	GCF_007954045.1		GCF_900113165.1
GCF_000167975.1	GCF_007954065.1		GCF_900113175.1
GCF_000167995.1	GCF_007954215.2		GCF_900113375.1
GCF_000168035.1	GCF_007954245.1		GCF_900113405.1
GCF_000168055.1	GCF_007954255.1		GCF_900113465.1
GCF_000168095.1	GCF_007954305.1		GCF_900113495.1
GCF_000168135.1	GCF_007954345.1		GCF_900113525.1
GCF_000168175.1	GCF_007954355.1		GCF_900113535.1
GCF_000168195.1	GCF_007954365.1		GCF_900113565.1
GCF_000168415.1	GCF_007954405.1		GCF_900113585.1
GCF_000168575.2	GCF_007954425.1		GCF_900113685.1
GCF_000168655.1	GCF_007954505.1		GCF_900113705.1
GCF_000168715.1	GCF_007954565.1		GCF_900113745.1
GCF_000168775.2	GCF_007954585.1		GCF_900113785.1
GCF_000168855.1	GCF_007954645.1		GCF_900113805.1
GCF_000168935.2	GCF_007954685.1		GCF_900113815.1
GCF_000169015.1	GCF_007954705.1		GCF_900113825.1
GCF_000169035.1	GCF_007954765.1		GCF_900113845.1
GCF_000169435.1	GCF_007954805.1		GCF_900113855.1
GCF_000169495.2	GCF_007954815.1		GCF_900113865.1
GCF_000169535.1	GCF_007954835.1		GCF_900113875.1
GCF_000169555.1	GCF_007954905.1		GCF_900113885.1
GCF_000169575.2	GCF_007955065.1		GCF_900113905.1
GCF_000169635.1	GCF_007955185.1		GCF_900113935.1
GCF_000169655.1	GCF_007955275.1		GCF_900113985.1
GCF_000169675.1	GCF_007963885.1		GCF_900114005.1
GCF_000169695.1	GCF_007964685.1		GCF_900114055.1
GCF_000169795.1	GCF_007964805.1		GCF_900114075.1
GCF_000169895.1	GCF_007965355.1		GCF_900114175.1
GCF_000169915.1	GCF_007965745.1		GCF_900114195.1
GCF_000169935.1	GCF_007966105.1		GCF_900114225.1
GCF_000169955.1	GCF_007971685.1		GCF_900114275.1
GCF_000170275.1	GCF_007972595.1		GCF_900114335.1
GCF_000170495.1	GCF_007972745.1		GCF_900114415.1
GCF_000170515.1	GCF_007973265.1		GCF_900114425.1
GCF_000170535.1	GCF_007973825.1		GCF_900114445.1
GCF_000170555.1	GCF_007974045.1		GCF_900114465.1
GCF_000170735.1	GCF_007974085.1		GCF_900114485.1
GCF_000170835.1	GCF_007974125.1		GCF_900114525.1
GCF_000170935.2	GCF_007974145.1		GCF_900114555.1
GCF_000171095.1	GCF_007974525.1		GCF_900114565.1
GCF_000171115.1	GCF_007974925.1		GCF_900114575.1
GCF_000171155.1	GCF_007975085.1		GCF_900114625.1
GCF_000171175.1	GCF_007975225.1		GCF_900114645.1
GCF_000171295.1	GCF_007975365.1		GCF_900114655.1
GCF_000171335.1	GCF_007976025.1		GCF_900114665.1
GCF_000171355.1	GCF_007976625.1		GCF_900114675.1
GCF_000171375.1	GCF_007976765.1		GCF_900114695.1
GCF_000171395.1	GCF_007977085.1		GCF_900114715.1
GCF_000171455.1	GCF_007977495.1		GCF_900114725.1
GCF_000171495.1	GCF_007978365.1		GCF_900114735.1
GCF_000171555.1	GCF_007978725.1		GCF_900114765.1
GCF_000171695.1	GCF_007979365.1		GCF_900114785.1
GCF_000171735.2	GCF_007979525.1		GCF_900114795.1
GCF_000171755.2	GCF_007979665.1		GCF_900114865.1
GCF_000171855.1	GCF_007980145.1		GCF_900114895.1
GCF_000171915.1	GCF_007980285.1		GCF_900114935.1
GCF_000171935.1	GCF_007980445.1		GCF_900114945.1
GCF_000171995.1	GCF_007980645.1		GCF_900114965.1
GCF_000172075.1	GCF_007980905.1		GCF_900114985.1
GCF_000172095.1	GCF_007980985.1		GCF_900114995.1
GCF_000172115.1	GCF_007981025.1		GCF_900115045.1
GCF_000172135.1	GCF_007988825.1		GCF_900115055.1
GCF_000172275.2	GCF_007988885.1		GCF_900115065.1
GCF_000172295.2	GCF_007988945.1		GCF_900115165.1
GCF_000172315.2	GCF_007988965.1		GCF_900115175.1
GCF_000172335.2	GCF_007989025.1		GCF_900115185.1
GCF_000172395.1	GCF_007989165.1		GCF_900115215.1
GCF_000172495.1	GCF_007989245.1		GCF_900115245.1
GCF_000172535.1	GCF_007989285.1		GCF_900115255.1
GCF_000172575.2	GCF_007989335.1		GCF_900115265.1
GCF_000172595.4	GCF_007989425.1		GCF_900115295.1
GCF_000172615.1	GCF_007989465.1		GCF_900115345.1
GCF_000172695.2	GCF_007989545.1		GCF_900115385.1
GCF_000172835.1	GCF_007989565.1		GCF_900115395.1
GCF_000172915.1	GCF_007989585.1		GCF_900115405.1
GCF_000172975.1	GCF_007989685.1		GCF_900115415.1
GCF_000173195.1	GCF_007989725.1		GCF_900115425.1
GCF_000173335.1	GCF_007989745.1		GCF_900115465.1
GCF_000173375.1	GCF_007989765.1		GCF_900115525.1
GCF_000173435.1	GCF_007989965.1		GCF_900115545.1
GCF_000173455.1	GCF_007990005.1		GCF_900115615.1
GCF_000173475.1	GCF_007990015.1		GCF_900115635.1
GCF_000173495.1	GCF_007990045.1		GCF_900115645.1
GCF_000173515.1	GCF_007990075.1		GCF_900115665.1
GCF_000173535.1	GCF_007990145.1		GCF_900115695.1
GCF_000173615.1	GCF_007990185.1		GCF_900115735.1
GCF_000173715.1	GCF_007990285.1		GCF_900115745.1
GCF_000173995.1	GCF_007990505.1		GCF_900115765.1
GCF_000174015.1	GCF_007990575.1		GCF_900115825.1
GCF_000174055.1	GCF_007990695.1		GCF_900115845.1
GCF_000174075.1	GCF_007990755.1		GCF_900115855.1
GCF_000174095.1	GCF_007990775.1		GCF_900115875.1
GCF_000174115.1	GCF_007990795.1		GCF_900115895.1
GCF_000174155.1	GCF_007990815.1		GCF_900115915.1
GCF_000174175.1	GCF_007990835.1		GCF_900115935.1
GCF_000174315.1	GCF_007990915.1		GCF_900115945.1
GCF_000174335.1	GCF_007990935.1		GCF_900115985.1
GCF_000174355.1	GCF_007991015.1		GCF_900116005.1
GCF_000174435.1	GCF_007991175.1		GCF_900116025.1
GCF_000174535.1	GCF_007991195.1		GCF_900116055.1
GCF_000174555.1	GCF_007991215.1		GCF_900116165.1
GCF_000174595.1	GCF_007991255.1		GCF_900116175.1
GCF_000174635.1	GCF_007991315.1		GCF_900116225.1
GCF_000174655.1	GCF_007991395.1		GCF_900116295.1
GCF_000174775.1	GCF_007991435.1		GCF_900116325.1
GCF_000174815.1	GCF_007991455.1		GCF_900116355.1
GCF_000174955.1	GCF_007991495.1		GCF_900116425.1
GCF_000174975.1	GCF_007991515.1		GCF_900116455.1
GCF_000174995.1	GCF_007991775.1		GCF_900116465.1
GCF_000175015.1	GCF_007991795.1		GCF_900116475.1
GCF_000175055.1	GCF_007991895.1		GCF_900116535.1
GCF_000175075.1	GCF_007991915.1		GCF_900116555.1
GCF_000175175.1	GCF_007991935.1		GCF_900116565.1
GCF_000175315.3	GCF_007992015.1		GCF_900116585.1
GCF_000175395.3	GCF_007992035.1		GCF_900116605.1
GCF_000175475.1	GCF_007992095.1		GCF_900116625.1
GCF_000175495.1	GCF_007992135.1		GCF_900116705.1
GCF_000175515.1	GCF_007992175.1		GCF_900116725.1
GCF_000175535.1	GCF_007992215.1		GCF_900116735.1
GCF_000175675.1	GCF_007992315.1		GCF_900116805.1
GCF_000175835.1	GCF_007992415.1		GCF_900116835.1
GCF_000175875.1	GCF_007992475.1		GCF_900116845.1
GCF_000175895.1	GCF_007992535.1		GCF_900116865.1
GCF_000175935.2	GCF_007992615.1		GCF_900116895.1
GCF_000175955.1	GCF_007992655.1		GCF_900116905.1
GCF_000176095.1	GCF_007992675.1		GCF_900116935.1
GCF_000176155.1	GCF_007992715.1		GCF_900116945.1
GCF_000176215.1	GCF_007992735.1		GCF_900116995.1
GCF_000176235.1	GCF_007992775.1		GCF_900117015.1
GCF_000176375.1	GCF_007992895.1		GCF_900117025.1
GCF_000176475.1	GCF_007992935.1		GCF_900117045.1
GCF_000176495.1	GCF_007993115.1		GCF_900117305.1
GCF_000176595.2	GCF_007993125.1		GCF_900117315.1
GCF_000176615.2	GCF_007993175.1		GCF_900117385.1
GCF_000176675.2	GCF_007993185.1		GCF_900117395.1
GCF_000176835.2	GCF_007993195.1		GCF_900117415.1
GCF_000176875.1	GCF_007993285.1		GCF_900117445.1
GCF_000176895.2	GCF_007993565.1		GCF_900117475.2
GCF_000176955.1	GCF_007993655.1		GCF_900117535.2
GCF_000176975.2	GCF_007993715.1		GCF_900117605.2
GCF_000176995.2	GCF_007993755.1		GCF_900117645.2
GCF_000177035.2	GCF_007993825.1		GCF_900117655.2
GCF_000177055.1	GCF_007993865.1		GCF_900117665.2
GCF_000177075.1	GCF_007993905.1		GCF_900117675.2
GCF_000177175.2	GCF_007993935.1		GCF_900117685.2
GCF_000177235.2	GCF_007994075.1		GCF_900117695.2
GCF_000177335.1	GCF_007994085.1		GCF_900117705.2
GCF_000177375.1	GCF_007994135.1		GCF_900117805.2
GCF_000177435.1	GCF_007994205.1		GCF_900117845.2
GCF_000177535.2	GCF_007994255.1		GCF_900117855.2
GCF_000177555.1	GCF_007994265.1		GCF_900117895.2
GCF_000177595.1	GCF_007994275.1		GCF_900117905.2
GCF_000177635.2	GCF_007994285.1		GCF_900117985.2
GCF_000177675.1	GCF_007994355.1		GCF_900117995.2
GCF_000177715.1	GCF_007994375.1		GCF_900118005.2
GCF_000177895.2	GCF_007994475.1		GCF_900118015.2
GCF_000178015.1	GCF_007994555.1		GCF_900118065.2
GCF_000178035.1	GCF_007994655.1		GCF_900118145.2
GCF_000178055.1	GCF_007994675.1		GCF_900118155.2
GCF_000178075.1	GCF_007994735.1		GCF_900118495.1
GCF_000178095.1	GCF_007994955.1		GCF_900118505.1
GCF_000178175.1	GCF_007995175.1		GCF_900118515.1
GCF_000178215.1	GCF_007995205.1		GCF_900118525.1
GCF_000178255.1	GCF_007995215.1		GCF_900118535.1
GCF_000178295.1	GCF_007997035.1		GCF_900118545.1
GCF_000178335.1	GCF_007997065.1		GCF_900118615.1
GCF_000178375.1	GCF_007997155.1		GCF_900118625.1
GCF_000178435.1	GCF_007997215.1		GCF_900118635.1
GCF_000178475.1	GCF_007997295.1		GCF_900118675.1
GCF_000178515.1	GCF_007997315.1		GCF_900118685.1
GCF_000178535.1	GCF_007997345.1		GCF_900118695.1
GCF_000178595.1	GCF_007999025.2		GCF_900118735.1
GCF_000178615.1	GCF_007999055.1		GCF_900118745.1
GCF_000178635.1	GCF_007999255.1		GCF_900118755.1
GCF_000178695.1	GCF_007999405.1		GCF_900118775.1
GCF_000178895.1	GCF_007999525.1		GCF_900118805.1
GCF_000178935.2	GCF_007999635.1		GCF_900118815.1
GCF_000178955.2	GCF_007999645.1		GCF_900118835.1
GCF_000178975.2	GCF_007999725.1		GCF_900118845.1
GCF_000178995.1	GCF_007999855.1		GCF_900118875.1
GCF_000179035.2	GCF_007999905.1		GCF_900118885.1
GCF_000179095.1	GCF_007999945.1		GCF_900118895.1
GCF_000179135.1	GCF_008000045.1		GCF_900118905.1
GCF_000179255.1	GCF_008000075.1		GCF_900118925.1
GCF_000179375.1	GCF_008000095.1		GCF_900118965.1
GCF_000179495.1	GCF_008000125.1		GCF_900118995.1
GCF_000179655.1	GCF_008000475.1		GCF_900119015.1
GCF_000179755.1	GCF_008000495.1		GCF_900119055.1
GCF_000179775.1	GCF_008000505.1		GCF_900119135.1
GCF_000179915.2	GCF_008000555.1		GCF_900119195.1
GCF_000179955.1	GCF_008000595.1		GCF_900119235.1
GCF_000179975.1	GCF_008000605.1		GCF_900119335.1
GCF_000179995.1	GCF_008000635.1		GCF_900119345.1
GCF_000180035.1	GCF_008000655.1		GCF_900119355.1
GCF_000180055.1	GCF_008000815.1		GCF_900119385.1
GCF_000180075.1	GCF_008000915.1		GCF_900119395.1
GCF_000180455.1	GCF_008000975.1		GCF_900119425.1
GCF_000180475.1	GCF_008011495.1		GCF_900119465.1
GCF_000180495.1	GCF_008011665.1		GCF_900119495.1
GCF_000180555.1	GCF_008011775.1		GCF_900119645.1
GCF_000181475.1	GCF_008011815.1		GCF_900119685.1
GCF_000181495.1	GCF_008011855.1		GCF_900119695.1
GCF_000181535.1	GCF_008011865.1		GCF_900119735.1
GCF_000181555.2	GCF_008011915.1		GCF_900119745.1
GCF_000181575.2	GCF_008014295.1		GCF_900119765.1
GCF_000181675.2	GCF_008014305.1		GCF_900119825.1
GCF_000181715.2	GCF_008014335.1		GCF_900119845.1
GCF_000181735.1	GCF_008014355.1		GCF_900119895.1
GCF_000181755.1	GCF_008014385.1		GCF_900119915.1
GCF_000181855.2	GCF_008014435.1		GCF_900119955.1
GCF_000181875.2	GCF_008014535.1		GCF_900119985.1
GCF_000181895.2	GCF_008014555.1		GCF_900119995.1
GCF_000181975.1	GCF_008014645.1		GCF_900120005.1
GCF_000182255.1	GCF_008014695.1		GCF_900120055.1
GCF_000182425.1	GCF_008014845.1		GCF_900120065.1
GCF_000182445.1	GCF_008014905.1		GCF_900120115.1
GCF_000182485.1	GCF_008014945.1		GCF_900120135.1
GCF_000182505.1	GCF_008016415.1		GCF_900120145.1
GCF_000182585.2	GCF_008016565.1		GCF_900120185.1
GCF_000182625.1	GCF_008016615.1		GCF_900120195.1
GCF_000182745.2	GCF_008016675.1		GCF_900120205.1
GCF_000182835.1	GCF_008016805.1		GCF_900120225.1
GCF_000182855.2	GCF_008016845.1		GCF_900120235.1
GCF_000182875.1	GCF_008017365.1		GCF_900120245.1
GCF_000183005.1	GCF_008017445.1		GCF_900120255.1
GCF_000183135.1	GCF_008017515.1		GCF_900120275.1
GCF_000183155.1	GCF_008017545.1		GCF_900120295.1
GCF_000183185.1	GCF_008017685.1		GCF_900120305.1
GCF_000183285.1	GCF_008017695.1		GCF_900120315.1
GCF_000183325.1	GCF_008017725.1		GCF_900120335.1
GCF_000183365.1	GCF_008017765.1		GCF_900120345.1
GCF_000183385.1	GCF_008017775.1		GCF_900120385.1
GCF_000183405.1	GCF_008017835.1		GCF_900124655.1
GCF_000183545.2	GCF_008026375.1		GCF_900124675.1
GCF_000183605.1	GCF_008026815.1		GCF_900124695.1
GCF_000183685.1	GCF_008027235.1		GCF_900124725.1
GCF_000183705.1	GCF_008027395.1		GCF_900124735.1
GCF_000183725.1	GCF_008027775.1		GCF_900124795.1
GCF_000183745.1	GCF_008033075.1		GCF_900124805.1
GCF_000184045.1	GCF_008033215.1		GCF_900124815.1
GCF_000184065.1	GCF_008033235.1		GCF_900124845.1
GCF_000184135.1	GCF_008033255.2		GCF_900124855.1
GCF_000184285.1	GCF_008033315.1		GCF_900124875.1
GCF_000184345.1	GCF_008033445.1		GCF_900124915.1
GCF_000184495.1	GCF_008033505.1		GCF_900124935.1
GCF_000184705.1	GCF_008033575.1		GCF_900125015.1
GCF_000184925.1	GCF_008033585.1		GCF_900125045.1
GCF_000184945.1	GCF_008033635.1		GCF_900125075.1
GCF_000185045.1	GCF_008035925.1		GCF_900125095.1
GCF_000185145.2	GCF_008039175.1		GCF_900125105.1
GCF_000185185.1	GCF_008039365.1		GCF_900125135.1
GCF_000185205.1	GCF_008039435.1		GCF_900125165.1
GCF_000185225.1	GCF_008039455.1		GCF_900125215.1
GCF_000185265.1	GCF_008039475.1		GCF_900125245.1
GCF_000185285.1	GCF_008039485.1		GCF_900125275.1
GCF_000185325.1	GCF_008039505.1		GCF_900125285.1
GCF_000185345.1	GCF_008039565.1		GCF_900125295.1
GCF_000185385.1	GCF_008039625.1		GCF_900125315.1
GCF_000185405.1	GCF_008039665.1		GCF_900125355.1
GCF_000185425.1	GCF_008039735.1		GCF_900125395.1
GCF_000185445.1	GCF_008039755.1		GCF_900125425.1
GCF_000185465.1	GCF_008039795.1		GCF_900125435.1
GCF_000185505.1	GCF_008039815.1		GCF_900125545.1
GCF_000185585.1	GCF_008039885.1		GCF_900125565.1
GCF_000185605.1	GCF_008039905.1		GCF_900125595.1
GCF_000185645.1	GCF_008040005.1		GCF_900125605.1
GCF_000185705.2	GCF_008040015.1		GCF_900125615.1
GCF_000185805.1	GCF_008040165.1		GCF_900125645.1
GCF_000185845.1	GCF_008040235.1		GCF_900125655.1
GCF_000185985.2	GCF_008040245.1		GCF_900125705.1
GCF_000186005.1	GCF_008040335.1		GCF_900125715.1
GCF_000186165.1	GCF_008040345.1		GCF_900125735.1
GCF_000186185.1	GCF_008040355.1		GCF_900125765.1
GCF_000186225.1	GCF_008040435.1		GCF_900125785.1
GCF_000186245.1	GCF_008040485.1		GCF_900125815.1
GCF_000186265.1	GCF_008040685.1		GCF_900125825.1
GCF_000186405.1	GCF_008040725.1		GCF_900125875.1
GCF_000186465.1	GCF_008040785.1		GCF_900125905.1
GCF_000186485.1	GCF_008040825.1		GCF_900125935.1
GCF_000186525.1	GCF_008040835.1		GCF_900125945.1
GCF_000186545.1	GCF_008040865.1		GCF_900125965.1
GCF_000186585.1	GCF_008040925.1		GCF_900125985.1
GCF_000186665.3	GCF_008040955.1		GCF_900126015.1
GCF_000186705.1	GCF_008040965.1		GCF_900126075.1
GCF_000186725.1	GCF_008041095.1		GCF_900126115.1
GCF_000186885.1	GCF_008041225.1		GCF_900126145.1
GCF_000186945.2	GCF_008041255.1		GCF_900126165.1
GCF_000187005.1	GCF_008041335.1		GCF_900126185.1
GCF_000187045.1	GCF_008041345.1		GCF_900126225.1
GCF_000187105.1	GCF_008041355.1		GCF_900126245.1
GCF_000187125.1	GCF_008041385.1		GCF_900126285.1
GCF_000187145.1	GCF_008041395.1		GCF_900126315.1
GCF_000187205.2	GCF_008041465.1		GCF_900126325.1
GCF_000187265.1	GCF_008041475.1		GCF_900126365.1
GCF_000187305.2	GCF_008041535.1		GCF_900126415.1
GCF_000187345.1	GCF_008041545.1		GCF_900126425.1
GCF_000187365.1	GCF_008041565.1		GCF_900126455.1
GCF_000187445.1	GCF_008041575.1		GCF_900126465.1
GCF_000187565.1	GCF_008041585.1		GCF_900126505.1
GCF_000187585.1	GCF_008041665.1		GCF_900126575.1
GCF_000187605.1	GCF_008041675.1		GCF_900126605.1
GCF_000187625.1	GCF_008041715.1		GCF_900126625.1
GCF_000187645.1	GCF_008041745.1		GCF_900126655.1
GCF_000187705.1	GCF_008041775.1		GCF_900126685.1
GCF_000187785.1	GCF_008041785.1		GCF_900126715.1
GCF_000187855.1	GCF_008041835.1		GCF_900126735.1
GCF_000187955.1	GCF_008041895.1		GCF_900126745.1
GCF_000187975.2	GCF_008041935.1		GCF_900126755.1
GCF_000187995.2	GCF_008041995.1		GCF_900126765.1
GCF_000188015.2	GCF_008042175.1		GCF_900126775.1
GCF_000188035.1	GCF_008042235.1		GCF_900126795.1
GCF_000188155.2	GCF_008042375.1		GCF_900126815.1
GCF_000188175.1	GCF_008042405.1		GCF_900126825.1
GCF_000188215.1	GCF_008064665.1		GCF_900126865.1
GCF_000188295.1	GCF_008064895.1		GCF_900126875.1
GCF_000188315.1	GCF_008065095.1		GCF_900126885.1
GCF_000188375.1	GCF_008065115.1		GCF_900126905.1
GCF_000188395.1	GCF_008079175.1		GCF_900126915.1
GCF_000188455.1	GCF_008079205.1		GCF_900126945.1
GCF_000188575.1	GCF_008079215.1		GCF_900126965.1
GCF_000188615.1	GCF_008079275.1		GCF_900126975.1
GCF_000188775.1	GCF_008079315.1		GCF_900127005.1
GCF_000188935.1	GCF_008079405.1		GCF_900127025.1
GCF_000188955.2	GCF_008079415.1		GCF_900127055.1
GCF_000188995.1	GCF_008079425.1		GCF_900127075.1
GCF_000189055.1	GCF_008079445.1		GCF_900127095.1
GCF_000189075.1	GCF_008079515.1		GCF_900127575.1
GCF_000189095.1	GCF_008079525.1		GCF_900127635.1
GCF_000189115.1	GCF_008079585.1		GCF_900127675.1
GCF_000189155.1	GCF_008079675.1		GCF_900127755.1
GCF_000189275.1	GCF_008079765.1		GCF_900127775.1
GCF_000189295.2	GCF_008079805.1		GCF_900127905.1
GCF_000189455.2	GCF_008079815.1		GCF_900127925.1
GCF_000189515.1	GCF_008079865.1		GCF_900127955.1
GCF_000189615.1	GCF_008079885.1		GCF_900127965.1
GCF_000189655.1	GCF_008079895.1		GCF_900127985.1
GCF_000189695.1	GCF_008079925.1		GCF_900127995.1
GCF_000189755.2	GCF_008079975.1		GCF_900128065.1
GCF_000189775.2	GCF_008080045.1		GCF_900128095.1
GCF_000190455.2	GCF_008080075.1		GCF_900128135.1
GCF_000190475.1	GCF_008080175.1		GCF_900128145.1
GCF_000190555.1	GCF_008080185.1		GCF_900128245.1
GCF_000190635.1	GCF_008080335.1		GCF_900128255.1
GCF_000190755.2	GCF_008080375.1		GCF_900128325.1
GCF_000191015.1	GCF_008080405.1		GCF_900128335.1
GCF_000191045.1	GCF_008080425.1		GCF_900128365.1
GCF_000191065.1	GCF_008081765.1		GCF_900128415.1
GCF_000191125.1	GCF_008081875.1		GCF_900128435.1
GCF_000191145.1	GCF_008081895.1		GCF_900128445.1
GCF_000191225.1	GCF_008081905.1		GCF_900128455.1
GCF_000191325.1	GCF_008082005.1		GCF_900128465.1
GCF_000191405.1	GCF_008082055.1		GCF_900128475.1
GCF_000191445.1	GCF_008082065.1		GCF_900128485.1
GCF_000191505.1	GCF_008082095.1		GCF_900128495.1
GCF_000191525.1	GCF_008082145.1		GCF_900128505.1
GCF_000191565.1	GCF_008082155.1		GCF_900128535.1
GCF_000191685.1	GCF_008082195.1		GCF_900128555.1
GCF_000191705.1	GCF_008082205.1		GCF_900128595.1
GCF_000191725.1	GCF_008082215.1		GCF_900128635.1
GCF_000191785.1	GCF_008082295.1		GCF_900128675.1
GCF_000191865.1	GCF_008082345.1		GCF_900128715.1
GCF_000191925.1	GCF_008082375.1		GCF_900128725.1
GCF_000192025.1	GCF_008082385.1		GCF_900128735.1
GCF_000192065.1	GCF_008082425.1		GCF_900128755.2
GCF_000192085.1	GCF_008082445.1		GCF_900128765.1
GCF_000192105.1	GCF_008082475.1		GCF_900128865.1
GCF_000192165.1	GCF_008082485.1		GCF_900128895.1
GCF_000192225.1	GCF_008082515.1		GCF_900128905.1
GCF_000192245.1	GCF_008082565.1		GCF_900128925.1
GCF_000192275.1	GCF_008082615.1		GCF_900128945.1
GCF_000192395.2	GCF_008082695.1		GCF_900128965.1
GCF_000192635.1	GCF_008082705.1		GCF_900128985.1
GCF_000192665.1	GCF_008082825.1		GCF_900128995.1
GCF_000192905.1	GCF_008082925.1		GCF_900129005.1
GCF_000192925.1	GCF_008083005.1		GCF_900129015.1
GCF_000192945.1	GCF_008083025.1		GCF_900129025.1
GCF_000192985.1	GCF_008083055.1		GCF_900129045.1
GCF_000193005.1	GCF_008083225.1		GCF_900129065.1
GCF_000193025.1	GCF_008083265.1		GCF_900129075.1
GCF_000193045.1	GCF_008083365.1		GCF_900129085.1
GCF_000193065.1	GCF_008083415.1		GCF_900129105.1
GCF_000193085.1	GCF_008083455.1		GCF_900129185.1
GCF_000193185.2	GCF_008083465.1		GCF_900129195.1
GCF_000193225.1	GCF_008083535.1		GCF_900129265.1
GCF_000193245.1	GCF_008083545.1		GCF_900129315.1
GCF_000193475.1	GCF_008083615.1		GCF_900129345.1
GCF_000193515.1	GCF_008083755.1		GCF_900129355.1
GCF_000193535.1	GCF_008083875.1		GCF_900129365.1
GCF_000193575.1	GCF_008083915.1		GCF_900129405.1
GCF_000193615.2	GCF_008083925.1		GCF_900129415.1
GCF_000193735.1	GCF_008083965.1		GCF_900129425.1
GCF_000193755.1	GCF_008083995.1		GCF_900129435.1
GCF_000194115.1	GCF_008084145.1		GCF_900129445.1
GCF_000194135.1	GCF_008084225.1		GCF_900129495.1
GCF_000194155.1	GCF_008084395.1		GCF_900129525.1
GCF_000194175.1	GCF_008084405.1		GCF_900129535.1
GCF_000194195.1	GCF_008084425.1		GCF_900129635.1
GCF_000194235.1	GCF_008084505.1		GCF_900129655.1
GCF_000194295.2	GCF_008084565.1		GCF_900129665.1
GCF_000194355.1	GCF_008084605.1		GCF_900129715.1
GCF_000194395.1	GCF_008084645.1		GCF_900129755.1
GCF_000194415.1	GCF_008084655.1		GCF_900129765.1
GCF_000194435.1	GCF_008084695.1		GCF_900129805.1
GCF_000194555.1	GCF_008084755.1		GCF_900129815.1
GCF_000194685.1	GCF_008084795.1		GCF_900129825.1
GCF_000194705.1	GCF_008084825.1		GCF_900129875.1
GCF_000194765.1	GCF_008084895.1		GCF_900129885.1
GCF_000194965.1	GCF_008084955.1		GCF_900129935.1
GCF_000195025.1	GCF_008085015.1		GCF_900129945.1
GCF_000195105.1	GCF_008085115.1		GCF_900129965.1
GCF_000195125.1	GCF_008085125.1		GCF_900129985.1
GCF_000195145.1	GCF_008085135.1		GCF_900130005.1
GCF_000195225.1	GCF_008085175.1		GCF_900130015.1
GCF_000195275.1	GCF_008085185.1		GCF_900130075.1
GCF_000195315.1	GCF_008085295.1		GCF_900130125.1
GCF_000195335.1	GCF_008085365.1		GCF_900130145.1
GCF_000195435.3	GCF_008085405.1		GCF_900130185.1
GCF_000195475.1	GCF_008085415.1		GCF_900130205.1
GCF_000195575.1	GCF_008085465.1		GCF_900130215.1
GCF_000195595.1	GCF_008085535.1		GCF_900130255.1
GCF_000195615.1	GCF_008085675.1		GCF_900130275.1
GCF_000195635.1	GCF_008085715.1		GCF_900130315.1
GCF_000195655.1	GCF_008085735.1		GCF_900130325.1
GCF_000195735.1	GCF_008085755.1		GCF_900130345.1
GCF_000195755.1	GCF_008085775.1		GCF_900130355.1
GCF_000195815.1	GCF_008085795.1		GCF_900130415.1
GCF_000195855.1	GCF_008085815.1		GCF_900130435.1
GCF_000195875.1	GCF_008085895.1		GCF_900130445.1
GCF_000195975.1	GCF_008085915.1		GCF_900130465.1
GCF_000195995.1	GCF_008085925.1		GCF_900130475.1
GCF_000196015.1	GCF_008085935.1		GCF_900130485.1
GCF_000196075.1	GCF_008086165.1		GCF_900130505.1
GCF_000196135.1	GCF_008086205.1		GCF_900130555.1
GCF_000196215.1	GCF_008086305.1		GCF_900130615.1
GCF_000196335.1	GCF_008086425.1		GCF_900130635.1
GCF_000196495.1	GCF_008086585.1		GCF_900130695.1
GCF_000196535.1	GCF_008086595.1		GCF_900130745.1
GCF_000196555.1	GCF_008086615.1		GCF_900130765.1
GCF_000196575.1	GCF_008086625.1		GCF_900130775.1
GCF_000196615.1	GCF_008086685.1		GCF_900130845.1
GCF_000196675.2	GCF_008086855.1		GCF_900130865.1
GCF_000196695.1	GCF_008086865.1		GCF_900130885.1
GCF_000196755.1	GCF_008086875.1		GCF_900130915.1
GCF_000197735.1	GCF_008086925.1		GCF_900130955.1
GCF_000198775.1	GCF_008086935.1		GCF_900130965.1
GCF_000199675.1	GCF_008086975.1		GCF_900131025.1
GCF_000200475.1	GCF_008086995.1		GCF_900131055.1
GCF_000200595.1	GCF_008087005.1		GCF_900131125.1
GCF_000200735.1	GCF_008087065.1		GCF_900131155.1
GCF_000202635.1	GCF_008087125.1		GCF_900131285.1
GCF_000203195.1	GCF_008087155.1		GCF_900131315.1
GCF_000203215.1	GCF_008087345.1		GCF_900131345.1
GCF_000203775.1	GCF_008087355.1		GCF_900131435.1
GCF_000203935.1	GCF_008087365.1		GCF_900131445.1
GCF_000203995.1	GCF_008087605.1		GCF_900131455.1
GCF_000204035.1	GCF_008087625.1		GCF_900131505.1
GCF_000204135.1	GCF_008107435.1		GCF_900131545.1
GCF_000204155.1	GCF_008107535.1		GCF_900131595.1
GCF_000204175.2	GCF_008107585.1		GCF_900131605.1
GCF_000204195.1	GCF_008107625.1		GCF_900131635.1
GCF_000204215.1	GCF_008107645.1		GCF_900131655.1
GCF_000204255.1	GCF_008107725.1		GCF_900131675.1
GCF_000204275.1	GCF_008118365.1		GCF_900131685.1
GCF_000204355.1	GCF_008119715.1		GCF_900131695.1
GCF_000204545.1	GCF_008119785.1		GCF_900131765.1
GCF_000204565.1	GCF_008119805.1		GCF_900131775.1
GCF_000204625.1	GCF_008119815.1		GCF_900131805.1
GCF_000204705.1	GCF_008119825.1		GCF_900131845.1
GCF_000204745.1	GCF_008119845.1		GCF_900131855.1
GCF_000204785.1	GCF_008119905.1		GCF_900131865.1
GCF_000204825.1	GCF_008120115.1		GCF_900131915.1
GCF_000204885.1	GCF_008120125.1		GCF_900131965.1
GCF_000205025.1	GCF_008120135.1		GCF_900131975.1
GCF_000205165.1	GCF_008120175.1		GCF_900131985.1
GCF_000205425.1	GCF_008120225.1		GCF_900132005.1
GCF_000208385.1	GCF_008120305.1		GCF_900132015.1
GCF_000209615.2	GCF_008120375.1		GCF_900132045.1
GCF_000209675.1	GCF_008120585.1		GCF_900132075.1
GCF_000209735.1	GCF_008120615.1		GCF_900132115.1
GCF_000210035.1	GCF_008120665.1		GCF_900132125.1
GCF_000210055.1	GCF_008120705.1		GCF_900132155.1
GCF_000210075.1	GCF_008120725.1		GCF_900132165.1
GCF_000210115.1	GCF_008120855.1		GCF_900132185.1
GCF_000210155.1	GCF_008120915.1		GCF_900132245.1
GCF_000210395.1	GCF_008120925.1		GCF_900132295.1
GCF_000210435.1	GCF_008120945.1		GCF_900132305.1
GCF_000210455.1	GCF_008121035.1		GCF_900132385.1
GCF_000210495.1	GCF_008121075.1		GCF_900132445.1
GCF_000210555.1	GCF_008121115.1		GCF_900132455.1
GCF_000210575.1	GCF_008121175.1		GCF_900132475.1
GCF_000210615.1	GCF_008121325.1		GCF_900132495.1
GCF_000210655.1	GCF_008121385.1		GCF_900132575.1
GCF_000210695.1	GCF_008121405.1		GCF_900132635.1
GCF_000210735.1	GCF_008121415.1		GCF_900132675.1
GCF_000210755.1	GCF_008121555.1		GCF_900132695.1
GCF_000210915.2	GCF_008121565.1		GCF_900132705.1
GCF_000211035.1	GCF_008121605.1		GCF_900132715.1
GCF_000211115.1	GCF_008121615.1		GCF_900132725.1
GCF_000211155.1	GCF_008121695.1		GCF_900132755.1
GCF_000211235.1	GCF_008121705.1		GCF_900132775.1
GCF_000211295.1	GCF_008121715.1		GCF_900132805.1
GCF_000211375.1	GCF_008121785.1		GCF_900132835.1
GCF_000211545.4	GCF_008121895.1		GCF_900132955.1
GCF_000212355.1	GCF_008121905.1		GCF_900132965.1
GCF_000212375.1	GCF_008121965.1		GCF_900133025.1
GCF_000212395.1	GCF_008121975.1		GCF_900133055.1
GCF_000212415.1	GCF_008122015.1		GCF_900133075.1
GCF_000212475.1	GCF_008122055.1		GCF_900133105.1
GCF_000212695.1	GCF_008122265.1		GCF_900133155.1
GCF_000212735.1	GCF_008122325.1		GCF_900133165.1
GCF_000212755.2	GCF_008123355.1		GCF_900133205.1
GCF_000212775.1	GCF_008123385.1		GCF_900133215.1
GCF_000212835.1	GCF_008123545.1		GCF_900133235.1
GCF_000212855.1	GCF_008123575.1		GCF_900133265.1
GCF_000212915.1	GCF_008123595.1		GCF_900133285.1
GCF_000213055.1	GCF_008123625.1		GCF_900133345.1
GCF_000213135.1	GCF_008123655.1		GCF_900133395.1
GCF_000213235.1	GCF_008123765.1		GCF_900133405.1
GCF_000213255.1	GCF_008123775.1		GCF_900133415.1
GCF_000213295.2	GCF_008123905.1		GCF_900133445.1
GCF_000213475.1	GCF_008123965.1		GCF_900133495.1
GCF_000213535.1	GCF_008124005.1		GCF_900133505.1
GCF_000213555.1	GCF_008124045.1		GCF_900133545.1
GCF_000213655.1	GCF_008124105.1		GCF_900133565.1
GCF_000213785.1	GCF_008124245.1		GCF_900133595.1
GCF_000213805.1	GCF_008124305.1		GCF_900133645.1
GCF_000213865.1	GCF_008124365.1		GCF_900133675.1
GCF_000213885.1	GCF_008124385.1		GCF_900133705.1
GCF_000213905.2	GCF_008124425.1		GCF_900133715.1
GCF_000213975.1	GCF_008124485.1		GCF_900133755.1
GCF_000214035.2	GCF_008124495.1		GCF_900133815.1
GCF_000214135.1	GCF_008124625.1		GCF_900133825.1
GCF_000214155.1	GCF_008124675.1		GCF_900133865.1
GCF_000214195.1	GCF_008124715.1		GCF_900133885.1
GCF_000214235.1	GCF_008124765.1		GCF_900133905.1
GCF_000214315.1	GCF_008124785.1		GCF_900133915.1
GCF_000214335.1	GCF_008124975.1		GCF_900133925.1
GCF_000214355.1	GCF_008131155.1		GCF_900133985.1
GCF_000214395.1	GCF_008131205.1		GCF_900134045.1
GCF_000214455.1	GCF_008131285.1		GCF_900134075.1
GCF_000214595.1	GCF_008131295.1		GCF_900134085.1
GCF_000214615.1	GCF_008131305.1		GCF_900134095.1
GCF_000214665.1	GCF_008131355.1		GCF_900134145.1
GCF_000214785.1	GCF_008131485.1		GCF_900134155.1
GCF_000214985.1	GCF_008131515.1		GCF_900134195.1
GCF_000215005.1	GCF_008131525.1		GCF_900134205.1
GCF_000215025.1	GCF_008131535.1		GCF_900134225.1
GCF_000215205.1	GCF_008131595.1		GCF_900134255.1
GCF_000215285.1	GCF_008131615.1		GCF_900134295.1
GCF_000215385.1	GCF_008131705.1		GCF_900134305.1
GCF_000215405.1	GCF_008131765.1		GCF_900134315.1
GCF_000215425.1	GCF_008151785.1		GCF_900134405.1
GCF_000215485.1	GCF_008152105.1		GCF_900134425.1
GCF_000215505.1	GCF_008152505.1		GCF_900134435.1
GCF_000215525.1	GCF_008152665.1		GCF_900134495.1
GCF_000215545.1	GCF_008152825.1		GCF_900134545.1
GCF_000215565.1	GCF_008153055.1		GCF_900134595.1
GCF_000215605.1	GCF_008153205.1		GCF_900134615.1
GCF_000215645.1	GCF_008153345.1		GCF_900134655.1
GCF_000215705.1	GCF_008180045.1		GCF_900134665.1
GCF_000215815.1	GCF_008180065.1		GCF_900134675.1
GCF_000215835.1	GCF_008180225.1		GCF_900134705.1
GCF_000215935.2	GCF_008180275.1		GCF_900134715.1
GCF_000215955.2	GCF_008180305.1		GCF_900134735.1
GCF_000216015.1	GCF_008180405.1		GCF_900134755.1
GCF_000216035.1	GCF_008180445.1		GCF_900134815.1
GCF_000216055.1	GCF_008180465.1		GCF_900134865.1
GCF_000216075.1	GCF_008180475.1		GCF_900134895.1
GCF_000216095.1	GCF_008180525.1		GCF_900134915.1
GCF_000216195.1	GCF_008180545.1		GCF_900134955.1
GCF_000216235.1	GCF_008180605.1		GCF_900134975.1
GCF_000216255.2	GCF_008180615.1		GCF_900134985.1
GCF_000216275.1	GCF_008180725.1		GCF_900134995.1
GCF_000216315.1	GCF_008180775.1		GCF_900135005.1
GCF_000216335.1	GCF_008180795.1		GCF_900135025.1
GCF_000216355.1	GCF_008180815.1		GCF_900135055.1
GCF_000216375.1	GCF_008180845.1		GCF_900135095.1
GCF_000216395.1	GCF_008180855.1		GCF_900135135.1
GCF_000216415.1	GCF_008180895.1		GCF_900135145.1
GCF_000216435.1	GCF_008189285.1		GCF_900135165.1
GCF_000216475.1	GCF_008189405.1		GCF_900135175.1
GCF_000216495.1	GCF_008189525.1		GCF_900135215.1
GCF_000216515.1	GCF_008189685.1		GCF_900135235.1
GCF_000216535.1	GCF_008195825.1		GCF_900135265.1
GCF_000216555.2	GCF_008244535.1		GCF_900135315.1
GCF_000216575.1	GCF_008244555.1		GCF_900135365.1
GCF_000216595.2	GCF_008244685.1		GCF_900135385.1
GCF_000216615.1	GCF_008244765.1		GCF_900135415.1
GCF_000216635.1	GCF_008244805.1		GCF_900135425.1
GCF_000216655.1	GCF_008244825.1		GCF_900135455.1
GCF_000216675.1	GCF_008244905.1		GCF_900135465.1
GCF_000216695.1	GCF_008244925.1		GCF_900135505.1
GCF_000216715.1	GCF_008245005.1		GCF_900135545.1
GCF_000216735.1	GCF_008245025.1		GCF_900135595.1
GCF_000216755.1	GCF_008245045.1		GCF_900135635.1
GCF_000216775.1	GCF_008245065.1		GCF_900135685.1
GCF_000216795.1	GCF_008245145.1		GCF_900135695.1
GCF_000216815.1	GCF_008245185.1		GCF_900135705.1
GCF_000216835.1	GCF_008245285.1		GCF_900135735.1
GCF_000216855.1	GCF_008245325.1		GCF_900135795.1
GCF_000216875.1	GCF_008253725.1		GCF_900135835.1
GCF_000216895.1	GCF_008257445.1		GCF_900135855.1
GCF_000216915.1	GCF_008269325.1		GCF_900135885.1
GCF_000216935.1	GCF_008269335.1		GCF_900135895.1
GCF_000216955.1	GCF_008269355.1		GCF_900135955.1
GCF_000216975.1	GCF_008269425.1		GCF_900135995.1
GCF_000216995.1	GCF_008269445.1		GCF_900136005.1
GCF_000217015.2	GCF_008269465.1		GCF_900136185.1
GCF_000217035.1	GCF_008269525.1		GCF_900136195.1
GCF_000217055.1	GCF_008269535.1		GCF_900136205.1
GCF_000217075.1	GCF_008269625.1		GCF_900136215.1
GCF_000217095.1	GCF_008269765.1		GCF_900136235.1
GCF_000217115.1	GCF_008269775.1		GCF_900136275.1
GCF_000217135.1	GCF_008269795.1		GCF_900136305.1
GCF_000217155.1	GCF_008269865.1		GCF_900136315.1
GCF_000217195.1	GCF_008269935.1		GCF_900136345.1
GCF_000217215.1	GCF_008269985.1		GCF_900136375.1
GCF_000217235.1	GCF_008270025.1		GCF_900136425.1
GCF_000217255.1	GCF_008270035.1		GCF_900136445.1
GCF_000217275.1	GCF_008270065.1		GCF_900136455.1
GCF_000217295.2	GCF_008270085.1		GCF_900136475.1
GCF_000217315.1	GCF_008270115.1		GCF_900136485.1
GCF_000217335.2	GCF_008270145.1		GCF_900136525.1
GCF_000217355.1	GCF_008270155.1		GCF_900136535.1
GCF_000217375.1	GCF_008270175.1		GCF_900136545.1
GCF_000217395.1	GCF_008270375.1		GCF_900136565.1
GCF_000217415.1	GCF_008270385.1		GCF_900136585.1
GCF_000217435.1	GCF_008270425.1		GCF_900136595.1
GCF_000217455.2	GCF_008270475.1		GCF_900136645.1
GCF_000217535.2	GCF_008270535.1		GCF_900136655.1
GCF_000217555.2	GCF_008270575.1		GCF_900136675.1
GCF_000217575.2	GCF_008270595.1		GCF_900136705.1
GCF_000217635.1	GCF_008270675.1		GCF_900136745.1
GCF_000217655.1	GCF_008270775.1		GCF_900136755.1
GCF_000217675.1	GCF_008270805.1		GCF_900136765.1
GCF_000217695.1	GCF_008270815.1		GCF_900136795.1
GCF_000217735.1	GCF_008270885.1		GCF_900136805.1
GCF_000217895.1	GCF_008270905.1		GCF_900136825.1
GCF_000218155.1	GCF_008270965.1		GCF_900136855.1
GCF_000218235.1	GCF_008270985.1		GCF_900136905.1
GCF_000218325.1	GCF_008271005.1		GCF_900136945.1
GCF_000218525.1	GCF_008271075.1		GCF_900137015.1
GCF_000218545.1	GCF_008271085.1		GCF_900137025.1
GCF_000218565.1	GCF_008271105.1		GCF_900137095.1
GCF_000218655.1	GCF_008271165.1		GCF_900137105.1
GCF_000218765.1	GCF_008271175.1		GCF_900137115.1
GCF_000218785.1	GCF_008271195.1		GCF_900137135.1
GCF_000218875.1	GCF_008271205.1		GCF_900137165.1
GCF_000219085.2	GCF_008271295.1		GCF_900137175.1
GCF_000219125.1	GCF_008271325.1		GCF_900137205.1
GCF_000219175.1	GCF_008271345.1		GCF_900137235.1
GCF_000219355.1	GCF_008271385.1		GCF_900137295.1
GCF_000219375.1	GCF_008271475.1		GCF_900137345.1
GCF_000219455.1	GCF_008271605.1		GCF_900137355.1
GCF_000219515.2	GCF_008271655.1		GCF_900137375.1
GCF_000219535.2	GCF_008271695.1		GCF_900137385.1
GCF_000219605.1	GCF_008271795.1		GCF_900137405.1
GCF_000219785.1	GCF_008271805.1		GCF_900137425.1
GCF_000220105.1	GCF_008274215.1		GCF_900137445.1
GCF_000220135.1	GCF_008274275.1		GCF_900137465.1
GCF_000220155.1	GCF_008274655.1		GCF_900137475.1
GCF_000220215.1	GCF_008274665.1		GCF_900137505.1
GCF_000220235.1	GCF_008274805.1		GCF_900137535.1
GCF_000220255.1	GCF_008281125.1		GCF_900137575.1
GCF_000220525.1	GCF_008281175.1		GCF_900137585.1
GCF_000220545.1	GCF_008304165.1		GCF_900137605.1
GCF_000220565.1	GCF_008312845.1		GCF_900137625.1
GCF_000220605.1	GCF_008313815.1		GCF_900137675.1
GCF_000220625.1	GCF_008320705.1		GCF_900137765.1
GCF_000220705.2	GCF_008326445.1		GCF_900137785.1
GCF_000220765.2	GCF_008326505.1		GCF_900137825.1
GCF_000220835.1	GCF_008326525.1		GCF_900137835.1
GCF_000220885.1	GCF_008326565.1		GCF_900137845.1
GCF_000220945.1	GCF_008326585.1		GCF_900137855.1
GCF_000221005.1	GCF_008326605.1		GCF_900137865.1
GCF_000221025.1	GCF_008326625.1		GCF_900137915.1
GCF_000221145.1	GCF_008326645.1		GCF_900137945.1
GCF_000221205.1	GCF_008326705.1		GCF_900137965.1
GCF_000221305.1	GCF_008326745.1		GCF_900138035.1
GCF_000221385.1	GCF_008326765.1		GCF_900138055.1
GCF_000221485.1	GCF_008326805.1		GCF_900138115.1
GCF_000221525.1	GCF_008326825.1		GCF_900138125.1
GCF_000221605.1	GCF_008327825.1		GCF_900138135.1
GCF_000221685.1	GCF_008329425.1		GCF_900138165.1
GCF_000221845.1	GCF_008329455.1		GCF_900138175.1
GCF_000221945.2	GCF_008329645.1		GCF_900138235.1
GCF_000221985.1	GCF_008329705.1		GCF_900138245.1
GCF_000222025.1	GCF_008329715.1		GCF_900138255.1
GCF_000222125.1	GCF_008329805.1		GCF_900138275.1
GCF_000222145.1	GCF_008329845.1		GCF_900138285.1
GCF_000222225.1	GCF_008329865.1		GCF_900138355.1
GCF_000222245.1	GCF_008329885.1		GCF_900138375.1
GCF_000222265.1	GCF_008329925.1		GCF_900138395.1
GCF_000222285.1	GCF_008329965.1		GCF_900138455.1
GCF_000222305.1	GCF_008330025.1		GCF_900138465.1
GCF_000222565.1	GCF_008330065.1		GCF_900138475.1
GCF_000222665.1	GCF_008330205.1		GCF_900138505.1
GCF_000222705.1	GCF_008330305.1		GCF_900138525.1
GCF_000222745.1	GCF_008330325.1		GCF_900138535.1
GCF_000222995.1	GCF_008330365.1		GCF_900138555.1
GCF_000223115.1	GCF_008330425.1		GCF_900138635.1
GCF_000223215.1	GCF_008330465.1		GCF_900138665.1
GCF_000223275.1	GCF_008330545.1		GCF_900138675.1
GCF_000223315.1	GCF_008330605.1		GCF_900138735.1
GCF_000223355.1	GCF_008330885.1		GCF_900138755.1
GCF_000223925.1	GCF_008330945.1		GCF_900138775.1
GCF_000224005.2	GCF_008330965.1		GCF_900138785.1
GCF_000224105.1	GCF_008354965.1		GCF_900138825.1
GCF_000224395.1	GCF_008360935.1		GCF_900138835.1
GCF_000224435.1	GCF_008361015.1		GCF_900138905.1
GCF_000224535.1	GCF_008362875.1		GCF_900138925.1
GCF_000224555.1	GCF_008362885.1		GCF_900138945.1
GCF_000224575.1	GCF_008362905.1		GCF_900138965.1
GCF_000224595.1	GCF_008362975.1		GCF_900138985.1
GCF_000224615.1	GCF_008362985.1		GCF_900139025.1
GCF_000224675.1	GCF_008363085.1		GCF_900139065.1
GCF_000224925.1	GCF_008363475.1		GCF_900139105.1
GCF_000224965.2	GCF_008363525.1		GCF_900139135.1
GCF_000224985.1	GCF_008363565.1		GCF_900139165.1
GCF_000225045.1	GCF_008363745.1		GCF_900139205.1
GCF_000225185.2	GCF_008363755.1		GCF_900139235.1
GCF_000225205.1	GCF_008363765.1		GCF_900139275.1
GCF_000225325.1	GCF_008363885.1		GCF_900139295.1
GCF_000225345.1	GCF_008363955.1		GCF_900139305.1
GCF_000225445.1	GCF_008363985.1		GCF_900139355.1
GCF_000225465.1	GCF_008364035.1		GCF_900139375.1
GCF_000225485.1	GCF_008364045.1		GCF_900139385.1
GCF_000225565.1	GCF_008364075.1		GCF_900139395.1
GCF_000225705.1	GCF_008364225.1		GCF_900139435.1
GCF_000225915.1	GCF_008364235.1		GCF_900139445.1
GCF_000225955.1	GCF_008364255.1		GCF_900139465.1
GCF_000225975.1	GCF_008364325.2		GCF_900139475.1
GCF_000226135.1	GCF_008364455.1		GCF_900139495.1
GCF_000226175.1	GCF_008364485.1		GCF_900139505.1
GCF_000226275.2	GCF_008364515.1		GCF_900139545.1
GCF_000226295.1	GCF_008364545.1		GCF_900139565.1
GCF_000226315.1	GCF_008364635.1		GCF_900139655.1
GCF_000226455.1	GCF_008364685.1		GCF_900139695.1
GCF_000226605.1	GCF_008364725.1		GCF_900139725.1
GCF_000226775.2	GCF_008364825.1		GCF_900139735.1
GCF_000227195.1	GCF_008364995.1		GCF_900139745.1
GCF_000227355.1	GCF_008365025.1		GCF_900139765.1
GCF_000227545.1	GCF_008365135.1		GCF_900139865.1
GCF_000227565.1	GCF_008365155.1		GCF_900139905.1
GCF_000227605.3	GCF_008365175.1		GCF_900139935.1
GCF_000227645.1	GCF_008365185.1		GCF_900139985.1
GCF_000227665.2	GCF_008365315.1		GCF_900140005.1
GCF_000227685.2	GCF_008365405.1		GCF_900140015.1
GCF_000227705.2	GCF_008365415.1		GCF_900140045.1
GCF_000227765.1	GCF_008367235.1		GCF_900140055.1
GCF_000227785.1	GCF_008367275.1		GCF_900140075.1
GCF_000227805.1	GCF_008368435.1		GCF_900140105.1
GCF_000227825.1	GCF_008368515.1		GCF_900140205.1
GCF_000227965.1	GCF_008368585.1		GCF_900140245.1
GCF_000228065.1	GCF_008368665.1		GCF_900140325.1
GCF_000228085.1	GCF_008368785.1		GCF_900140355.1
GCF_000228205.1	GCF_008368795.1		GCF_900140405.1
GCF_000228305.1	GCF_008368855.1		GCF_900140435.1
GCF_000228345.1	GCF_008368885.1		GCF_900140495.1
GCF_000228385.1	GCF_008368905.1		GCF_900140525.1
GCF_000228405.1	GCF_008368955.1		GCF_900140535.1
GCF_000228465.1	GCF_008369005.1		GCF_900140555.1
GCF_000228725.2	GCF_008369025.1		GCF_900140595.1
GCF_000228745.1	GCF_008369045.1		GCF_900140605.1
GCF_000228765.1	GCF_008369115.1		GCF_900140615.1
GCF_000228825.1	GCF_008369285.1		GCF_900140625.1
GCF_000228885.1	GCF_008369295.1		GCF_900140665.1
GCF_000228985.1	GCF_008369525.1		GCF_900140685.1
GCF_000229025.1	GCF_008369645.1		GCF_900140745.1
GCF_000229045.1	GCF_008369685.1		GCF_900140775.1
GCF_000229085.1	GCF_008369705.1		GCF_900140795.1
GCF_000229105.1	GCF_008369745.1		GCF_900140805.1
GCF_000229245.1	GCF_008369875.1		GCF_900140815.1
GCF_000229365.1	GCF_008370005.1		GCF_900140845.1
GCF_000229405.1	GCF_008370065.1		GCF_900140855.1
GCF_000229425.1	GCF_008370165.1		GCF_900140885.1
GCF_000229445.1	GCF_008370215.1		GCF_900140905.1
GCF_000229525.1	GCF_008370325.1		GCF_900140915.1
GCF_000229545.1	GCF_008370425.1		GCF_900140955.1
GCF_000229685.1	GCF_008370495.1		GCF_900140975.1
GCF_000229725.1	GCF_008370525.1		GCF_900140995.1
GCF_000229785.1	GCF_008370535.1		GCF_900141005.1
GCF_000229865.1	GCF_008370595.1		GCF_900141015.1
GCF_000229945.1	GCF_008370635.1		GCF_900141035.1
GCF_000229985.1	GCF_008370645.1		GCF_900141045.1
GCF_000230025.1	GCF_008370815.1		GCF_900141055.1
GCF_000230045.1	GCF_008373275.1		GCF_900141075.1
GCF_000230065.1	GCF_008373295.1		GCF_900141085.1
GCF_000230085.1	GCF_008373385.1		GCF_900141135.1
GCF_000230145.1	GCF_008373395.1		GCF_900141185.1
GCF_000230165.1	GCF_008373475.1		GCF_900141225.1
GCF_000230185.1	GCF_008373495.1		GCF_900141305.1
GCF_000230205.1	GCF_008373535.1		GCF_900141345.1
GCF_000230225.1	GCF_008373635.1		GCF_900141355.1
GCF_000230335.1	GCF_008373645.1		GCF_900141385.1
GCF_000230505.1	GCF_008373755.1		GCF_900141395.1
GCF_000230695.2	GCF_008373875.1		GCF_900141415.1
GCF_000230755.1	GCF_008373945.1		GCF_900141435.1
GCF_000230775.1	GCF_008374205.1		GCF_900141465.1
GCF_000230895.2	GCF_008374235.1		GCF_900141525.1
GCF_000230915.1	GCF_008374245.1		GCF_900141535.1
GCF_000230975.2	GCF_008374295.1		GCF_900141585.1
GCF_000230995.2	GCF_008374335.1		GCF_900141595.1
GCF_000231035.2	GCF_008374365.1		GCF_900141685.1
GCF_000231055.2	GCF_008374385.1		GCF_900141735.1
GCF_000231155.1	GCF_008374405.1		GCF_900141755.1
GCF_000231175.1	GCF_008374425.1		GCF_900141775.1
GCF_000231215.1	GCF_008374455.1		GCF_900141785.1
GCF_000231255.1	GCF_008374535.1		GCF_900141825.1
GCF_000231275.1	GCF_008374585.1		GCF_900141865.1
GCF_000231325.1	GCF_008374665.1		GCF_900141875.1
GCF_000231385.2	GCF_008374715.1		GCF_900141885.1
GCF_000232065.1	GCF_008374805.1		GCF_900141985.1
GCF_000232945.1	GCF_008374835.1		GCF_900142005.1
GCF_000232985.1	GCF_008375025.1		GCF_900142035.1
GCF_000233025.1	GCF_008375095.1		GCF_900142055.1
GCF_000233245.1	GCF_008375145.1		GCF_900142105.1
GCF_000233325.1	GCF_008375165.1		GCF_900142125.1
GCF_000233435.1	GCF_008375235.1		GCF_900142135.1
GCF_000233455.1	GCF_008375255.1		GCF_900142195.1
GCF_000233535.1	GCF_008375355.1		GCF_900142205.1
GCF_000233575.1	GCF_008385085.1		GCF_900142225.1
GCF_000233595.1	GCF_008385095.1		GCF_900142235.1
GCF_000233675.1	GCF_008385105.1		GCF_900142245.1
GCF_000233715.2	GCF_008385175.1		GCF_900142295.1
GCF_000233775.1	GCF_008385185.1		GCF_900142305.1
GCF_000233875.1	GCF_008385255.1		GCF_900142345.1
GCF_000233935.1	GCF_008385275.1		GCF_900142365.1
GCF_000234075.2	GCF_008385395.1		GCF_900142465.1
GCF_000234095.1	GCF_008385455.1		GCF_900142485.1
GCF_000234115.1	GCF_008385475.1		GCF_900142495.1
GCF_000234135.1	GCF_008385615.1		GCF_900142515.1
GCF_000234355.1	GCF_008385635.1		GCF_900142525.1
GCF_000234415.1	GCF_008385705.1		GCF_900142535.1
GCF_000234455.2	GCF_008385725.2		GCF_900142565.1
GCF_000234725.1	GCF_008385735.1		GCF_900142575.1
GCF_000234765.1	GCF_008385775.1		GCF_900142585.1
GCF_000234885.1	GCF_008385875.1		GCF_900142705.1
GCF_000234945.1	GCF_008385955.1		GCF_900142745.1
GCF_000234965.1	GCF_008386335.1		GCF_900142755.1
GCF_000235045.1	GCF_008386495.1		GCF_900142765.1
GCF_000235085.1	GCF_008386555.1		GCF_900142785.1
GCF_000235105.1	GCF_008386565.1		GCF_900142805.1
GCF_000235185.1	GCF_008386575.1		GCF_900142845.1
GCF_000235405.2	GCF_008386635.1		GCF_900142855.1
GCF_000235445.1	GCF_008388445.1		GCF_900142865.1
GCF_000235605.1	GCF_008388535.1		GCF_900142875.1
GCF_000235625.1	GCF_008388575.1		GCF_900142895.1
GCF_000235645.1	GCF_008388635.1		GCF_900142935.1
GCF_000235805.1	GCF_008388715.1		GCF_900142945.1
GCF_000235825.1	GCF_008388795.1		GCF_900142995.1
GCF_000235885.1	GCF_008388855.1		GCF_900143095.1
GCF_000235905.1	GCF_008388865.1		GCF_900143135.1
GCF_000236085.2	GCF_008388895.1		GCF_900143145.1
GCF_000236125.1	GCF_008388905.1		GCF_900143155.1
GCF_000236145.1	GCF_008388935.1		GCF_900143185.1
GCF_000236165.1	GCF_008389025.1		GCF_900143195.1
GCF_000236405.1	GCF_008389115.1		GCF_900143245.1
GCF_000236515.2	GCF_008389155.1		GCF_900143265.1
GCF_000236535.2	GCF_008389185.1		GCF_900143275.1
GCF_000236565.1	GCF_008389235.1		GCF_900143285.1
GCF_000236605.1	GCF_008389255.1		GCF_900143335.1
GCF_000236625.2	GCF_008389305.1		GCF_900143355.1
GCF_000236705.1	GCF_008416075.1		GCF_900143515.1
GCF_000236805.1	GCF_008416105.1		GCF_900143645.1
GCF_000236825.1	GCF_008416115.1		GCF_900143665.1
GCF_000236945.1	GCF_008416235.1		GCF_900143685.1
GCF_000236985.1	GCF_008416305.1		GCF_900143755.1
GCF_000237025.1	GCF_008416325.1		GCF_900143785.1
GCF_000237045.1	GCF_008416365.1		GCF_900143815.1
GCF_000237065.1	GCF_008416385.1		GCF_900143825.1
GCF_000237205.1	GCF_008421235.1		GCF_900143865.1
GCF_000237285.1	GCF_008421265.1		GCF_900143895.1
GCF_000237325.1	GCF_008421345.1		GCF_900143905.1
GCF_000237585.1	GCF_008421385.1		GCF_900143915.1
GCF_000237805.1	GCF_008421475.1		GCF_900143925.1
GCF_000237845.1	GCF_008421535.1		GCF_900143935.1
GCF_000237885.1	GCF_008421565.1		GCF_900143945.1
GCF_000238035.1	GCF_008421585.1		GCF_900143995.1
GCF_000238055.2	GCF_008421595.1		GCF_900144005.1
GCF_000238075.1	GCF_008421645.1		GCF_900144035.1
GCF_000238095.2	GCF_008421665.1		GCF_900144055.1
GCF_000238215.1	GCF_008421685.1		GCF_900144065.1
GCF_000238395.3	GCF_008421865.1		GCF_900144075.1
GCF_000238435.1	GCF_008421895.1		GCF_900144095.1
GCF_000238475.1	GCF_008422045.1		GCF_900144135.1
GCF_000238495.1	GCF_008422125.1		GCF_900144165.1
GCF_000238535.1	GCF_008422195.1		GCF_900144175.1
GCF_000238755.1	GCF_008422235.1		GCF_900144195.1
GCF_000238895.1	GCF_008422275.1		GCF_900144205.1
GCF_000238995.1	GCF_008422335.1		GCF_900144215.1
GCF_000239075.1	GCF_008422355.1		GCF_900144225.1
GCF_000239175.1	GCF_008422485.1		GCF_900144235.1
GCF_000239235.1	GCF_008422545.1		GCF_900144245.1
GCF_000239255.1	GCF_008422555.1		GCF_900144305.1
GCF_000239475.1	GCF_008422595.1		GCF_900144315.1
GCF_000239535.1	GCF_008422705.1		GCF_900144335.1
GCF_000239575.1	GCF_008422715.1		GCF_900144365.1
GCF_000239635.1	GCF_008422805.1		GCF_900144375.1
GCF_000239695.1	GCF_008422815.1		GCF_900144385.1
GCF_000239795.1	GCF_008422875.1		GCF_900144435.1
GCF_000239815.1	GCF_008422925.1		GCF_900144445.1
GCF_000239855.1	GCF_008422995.1		GCF_900144455.1
GCF_000239895.1	GCF_008423275.1		GCF_900144475.1
GCF_000239955.1	GCF_008423365.1		GCF_900144485.1
GCF_000240015.1	GCF_008423375.1		GCF_900144505.1
GCF_000240035.1	GCF_008423385.1		GCF_900144555.1
GCF_000240115.1	GCF_008423405.1		GCF_900144565.1
GCF_000240185.1	GCF_008423455.1		GCF_900144575.1
GCF_000240225.1	GCF_008423485.1		GCF_900144595.1
GCF_000240285.1	GCF_008423505.1		GCF_900144605.1
GCF_000240425.1	GCF_008423585.1		GCF_900144645.1
GCF_000240465.1	GCF_008461625.1		GCF_900144665.1
GCF_000240545.1	GCF_008461845.1		GCF_900144685.1
GCF_000240605.1	GCF_008462025.1		GCF_900144705.1
GCF_000240665.1	GCF_008462245.1		GCF_900144755.1
GCF_000240765.1	GCF_008462425.1		GCF_900144765.1
GCF_000240825.1	GCF_008485645.1		GCF_900144865.1
GCF_000240985.2	GCF_008501885.1		GCF_900144915.1
GCF_000241005.2	GCF_008502095.1		GCF_900144965.1
GCF_000241125.1	GCF_008502135.1		GCF_900144995.1
GCF_000241185.1	GCF_008502285.1		GCF_900145125.1
GCF_000241365.1	GCF_008520265.1		GCF_900145155.1
GCF_000241385.1	GCF_008526335.1		GCF_900145165.1
GCF_000241465.1	GCF_008526355.1		GCF_900145175.1
GCF_000241585.2	GCF_008527615.1		GCF_900145185.1
GCF_000241625.1	GCF_008553755.1		GCF_900145195.1
GCF_000241705.1	GCF_008553765.1		GCF_900145225.1
GCF_000241725.1	GCF_008565155.1		GCF_900145255.1
GCF_000241975.1	GCF_008565165.1		GCF_900145285.1
GCF_000242095.1	GCF_008565175.1		GCF_900145315.1
GCF_000242115.1	GCF_008565185.1		GCF_900145345.1
GCF_000242255.2	GCF_008565195.1		GCF_900145395.1
GCF_000242295.1	GCF_008565225.1		GCF_900145405.1
GCF_000242335.1	GCF_008565275.1		GCF_900145425.1
GCF_000242415.2	GCF_008565285.1		GCF_900145445.1
GCF_000242435.1	GCF_008565305.1		GCF_900145465.1
GCF_000242575.1	GCF_008565325.1		GCF_900145525.1
GCF_000242615.2	GCF_008565335.1		GCF_900145545.1
GCF_000242635.2	GCF_008565375.1		GCF_900145565.1
GCF_000242655.1	GCF_008565395.1		GCF_900145605.1
GCF_000242735.1	GCF_008565405.1		GCF_900145635.1
GCF_000242755.1	GCF_008565415.1		GCF_900145645.1
GCF_000242795.1	GCF_008565445.1		GCF_900145655.1
GCF_000242855.2	GCF_008565475.1		GCF_900145665.1
GCF_000242895.2	GCF_008565495.1		GCF_900145695.1
GCF_000242995.2	GCF_008565505.1		GCF_900145715.1
GCF_000243015.1	GCF_008565515.1		GCF_900145755.1
GCF_000243075.1	GCF_008565555.1		GCF_900145835.1
GCF_000243095.1	GCF_008565565.1		GCF_900145845.1
GCF_000243155.2	GCF_008565595.1		GCF_900145855.1
GCF_000243215.1	GCF_008569025.1		GCF_900145965.1
GCF_000243395.2	GCF_008569045.1		GCF_900145985.1
GCF_000243475.1	GCF_008571345.1		GCF_900146025.1
GCF_000243515.1	GCF_008571355.1		GCF_900146045.1
GCF_000243535.2	GCF_008571365.1		GCF_900146055.1
GCF_000243555.1	GCF_008571395.1		GCF_900146105.1
GCF_000243575.1	GCF_008571435.1		GCF_900146155.1
GCF_000243615.1	GCF_008571445.1		GCF_900146165.1
GCF_000243635.1	GCF_008571465.1		GCF_900146215.1
GCF_000243655.2	GCF_008571475.1		GCF_900146225.1
GCF_000243675.2	GCF_008571515.1		GCF_900146235.1
GCF_000243695.2	GCF_008571525.1		GCF_900146285.1
GCF_000243715.2	GCF_008571545.1		GCF_900146305.1
GCF_000243735.2	GCF_008571565.1		GCF_900146315.1
GCF_000243755.2	GCF_008571595.1		GCF_900146325.1
GCF_000243835.1	GCF_008571605.1		GCF_900146335.1
GCF_000243855.1	GCF_008571625.1		GCF_900146365.1
GCF_000243875.1	GCF_008571655.1		GCF_900146375.1
GCF_000243895.1	GCF_008571705.1		GCF_900146385.1
GCF_000243915.1	GCF_008571815.1		GCF_900146395.1
GCF_000243955.2	GCF_008571855.1		GCF_900146405.1
GCF_000243975.2	GCF_008571875.1		GCF_900146415.1
GCF_000243995.1	GCF_008571885.1		GCF_900146445.1
GCF_000244015.1	GCF_008571955.1		GCF_900146465.1
GCF_000244075.1	GCF_008571975.1		GCF_900146475.1
GCF_000244095.1	GCF_008572045.1		GCF_900146485.1
GCF_000244115.1	GCF_008572075.1		GCF_900146505.1
GCF_000244155.2	GCF_008572125.1		GCF_900146595.1
GCF_000244175.1	GCF_008572145.1		GCF_900146605.1
GCF_000244215.1	GCF_008572155.1		GCF_900146615.1
GCF_000244235.2	GCF_008572245.1		GCF_900146645.1
GCF_000244255.2	GCF_008572295.1		GCF_900146655.1
GCF_000244275.1	GCF_008572305.1		GCF_900146675.1
GCF_000244315.2	GCF_008572355.1		GCF_900146695.1
GCF_000244335.2	GCF_008572365.1		GCF_900146715.1
GCF_000244375.2	GCF_008572405.1		GCF_900146765.1
GCF_000244395.2	GCF_008572425.1		GCF_900146775.1
GCF_000244415.1	GCF_008572445.1		GCF_900146795.1
GCF_000244475.1	GCF_008572465.1		GCF_900146875.1
GCF_000244495.1	GCF_008572485.1		GCF_900146945.1
GCF_000244515.1	GCF_008572505.1		GCF_900146965.1
GCF_000244555.1	GCF_008572535.1		GCF_900147035.1
GCF_000244575.1	GCF_008572545.1		GCF_900147055.1
GCF_000244595.2	GCF_008572575.1		GCF_900147065.1
GCF_000244615.1	GCF_008572595.1		GCF_900147085.1
GCF_000244655.1	GCF_008572635.1		GCF_900147105.1
GCF_000244675.1	GCF_008572645.1		GCF_900147115.1
GCF_000244695.2	GCF_008572685.1		GCF_900147125.1
GCF_000244715.1	GCF_008572715.1		GCF_900147155.1
GCF_000244735.1	GCF_008572745.1		GCF_900147165.1
GCF_000244775.1	GCF_008572755.1		GCF_900147175.1
GCF_000244795.1	GCF_008572815.1		GCF_900147225.1
GCF_000244835.1	GCF_008572845.1		GCF_900147235.1
GCF_000244895.1	GCF_008572855.1		GCF_900147255.1
GCF_000244935.1	GCF_008572935.1		GCF_900147285.1
GCF_000245035.1	GCF_008572955.1		GCF_900147305.1
GCF_000245295.1	GCF_008573035.1		GCF_900147325.1
GCF_000245335.1	GCF_008579145.1		GCF_900147385.1
GCF_000245355.1	GCF_008579225.1		GCF_900147405.1
GCF_000245395.1	GCF_008579445.1		GCF_900147425.1
GCF_000245435.1	GCF_008580305.1		GCF_900147435.1
GCF_000245515.1	GCF_008580665.1		GCF_900147445.1
GCF_000245555.1	GCF_008580885.1		GCF_900147485.1
GCF_000245575.1	GCF_008581085.1		GCF_900147495.1
GCF_000245675.1	GCF_008581485.1		GCF_900147505.1
GCF_000245755.1	GCF_008581715.1		GCF_900147525.1
GCF_000245795.1	GCF_008581785.1		GCF_900147555.1
GCF_000245815.1	GCF_008586805.1		GCF_900147575.1
GCF_000245915.1	GCF_008586825.1		GCF_900147585.1
GCF_000245955.1	GCF_008605605.1		GCF_900147615.1
GCF_000245995.1	GCF_008605885.1		GCF_900147675.1
GCF_000246015.1	GCF_008619075.1		GCF_900147685.1
GCF_000246035.1	GCF_008629695.1		GCF_900147695.1
GCF_000246055.1	GCF_008629705.1		GCF_900147705.1
GCF_000246075.1	GCF_008629765.1		GCF_900147755.1
GCF_000246095.1	GCF_008629785.1		GCF_900147805.1
GCF_000246155.1	GCF_008629865.1		GCF_900147815.1
GCF_000246175.1	GCF_008629905.1		GCF_900147865.1
GCF_000246195.1	GCF_008629955.1		GCF_900147905.1
GCF_000246215.1	GCF_008630155.1		GCF_900147935.1
GCF_000246255.1	GCF_008630225.1		GCF_900147975.1
GCF_000246275.1	GCF_008630315.1		GCF_900148015.1
GCF_000246295.1	GCF_008630545.1		GCF_900148025.1
GCF_000246315.1	GCF_008630775.1		GCF_900148035.1
GCF_000246335.1	GCF_008630795.1		GCF_900148075.1
GCF_000246355.1	GCF_008630855.1		GCF_900148095.1
GCF_000246375.1	GCF_008630935.1		GCF_900148105.1
GCF_000246395.1	GCF_008630955.1		GCF_900148115.1
GCF_000246415.1	GCF_008630965.1		GCF_900148125.1
GCF_000246435.1	GCF_008631135.1		GCF_900148135.1
GCF_000246455.1	GCF_008631145.1		GCF_900148205.1
GCF_000246475.1	GCF_008631275.1		GCF_900148215.1
GCF_000246495.1	GCF_008631285.1		GCF_900148225.1
GCF_000246515.1	GCF_008631295.1		GCF_900148275.1
GCF_000246535.1	GCF_008631335.1		GCF_900148295.1
GCF_000246555.1	GCF_008631385.1		GCF_900148335.1
GCF_000246575.1	GCF_008631415.1		GCF_900148345.1
GCF_000246595.1	GCF_008631475.1		GCF_900148395.1
GCF_000246615.1	GCF_008631495.1		GCF_900148405.1
GCF_000246635.1	GCF_008631565.1		GCF_900148425.1
GCF_000246675.1	GCF_008631615.1		GCF_900148455.1
GCF_000246695.1	GCF_008631635.1		GCF_900148465.1
GCF_000246715.1	GCF_008631665.1		GCF_900148475.1
GCF_000246755.1	GCF_008631735.1		GCF_900148505.1
GCF_000246775.1	GCF_008631755.1		GCF_900148515.1
GCF_000246795.1	GCF_008631815.1		GCF_900148565.1
GCF_000246815.1	GCF_008631825.1		GCF_900149255.1
GCF_000246835.1	GCF_008631835.1		GCF_900149265.1
GCF_000246855.1	GCF_008631905.1		GCF_900149275.1
GCF_000246875.1	GCF_008632005.1		GCF_900149335.1
GCF_000246895.1	GCF_008632025.1		GCF_900149365.1
GCF_000246925.1	GCF_008632095.1		GCF_900149385.2
GCF_000246945.1	GCF_008632115.1		GCF_900149395.1
GCF_000246965.1	GCF_008632215.1		GCF_900149405.1
GCF_000247005.2	GCF_008632555.1		GCF_900149415.1
GCF_000247025.1	GCF_008632575.1		GCF_900149425.1
GCF_000247085.1	GCF_008632685.1		GCF_900149435.1
GCF_000247125.1	GCF_008632765.1		GCF_900149445.1
GCF_000247145.1	GCF_008632955.1		GCF_900149455.1
GCF_000247165.1	GCF_008633025.1		GCF_900149465.2
GCF_000247275.1	GCF_008633115.1		GCF_900149475.1
GCF_000247355.1	GCF_008633155.1		GCF_900149485.2
GCF_000247455.1	GCF_008633305.1		GCF_900149495.1
GCF_000247475.1	GCF_008633485.1		GCF_900149505.2
GCF_000247495.1	GCF_008633565.1		GCF_900149515.1
GCF_000247565.1	GCF_008633605.1		GCF_900149525.1
GCF_000247625.1	GCF_008633625.1		GCF_900149535.2
GCF_000247665.3	GCF_008633645.1		GCF_900149545.2
GCF_000247735.1	GCF_008633665.1		GCF_900149555.1
GCF_000247755.1	GCF_008633685.1		GCF_900149565.1
GCF_000247875.1	GCF_008633725.1		GCF_900149575.1
GCF_000247895.1	GCF_008633745.1		GCF_900149585.1
GCF_000248015.1	GCF_008633805.1		GCF_900149595.1
GCF_000248095.2	GCF_008633825.1		GCF_900149605.1
GCF_000248275.1	GCF_008633865.1		GCF_900149615.1
GCF_000248595.1	GCF_008633875.1		GCF_900149625.2
GCF_000248635.1	GCF_008633885.1		GCF_900149635.1
GCF_000248655.1	GCF_008633895.1		GCF_900149645.1
GCF_000248715.1	GCF_008633905.1		GCF_900149805.1
GCF_000248755.1	GCF_008633915.1		GCF_900155365.1
GCF_000248795.1	GCF_008633985.1		GCF_900155395.1
GCF_000248915.1	GCF_008634005.1		GCF_900155425.1
GCF_000248935.1	GCF_008634015.1		GCF_900155435.1
GCF_000248975.1	GCF_008634025.1		GCF_900155475.1
GCF_000248995.1	GCF_008634075.2		GCF_900155535.1
GCF_000249055.1	GCF_008634185.1		GCF_900155555.1
GCF_000249095.1	GCF_008634225.1		GCF_900155585.1
GCF_000249115.1	GCF_008634245.1		GCF_900155605.1
GCF_000249135.1	GCF_008634265.1		GCF_900155615.1
GCF_000249175.1	GCF_008634305.1		GCF_900155625.1
GCF_000249535.1	GCF_008634345.1		GCF_900155635.1
GCF_000249555.1	GCF_008634365.1		GCF_900155645.1
GCF_000249595.1	GCF_008634405.1		GCF_900155655.1
GCF_000249855.1	GCF_008634425.1		GCF_900155685.1
GCF_000249955.1	GCF_008634665.1		GCF_900155775.1
GCF_000250075.1	GCF_008634675.1		GCF_900155835.1
GCF_000250115.1	GCF_008634715.1		GCF_900155845.1
GCF_000250175.1	GCF_008634885.1		GCF_900155865.1
GCF_000250215.1	GCF_008634925.1		GCF_900155875.1
GCF_000250515.1	GCF_008634985.1		GCF_900155935.1
GCF_000250535.1	GCF_008635005.1		GCF_900155945.1
GCF_000250615.1	GCF_008635065.1		GCF_900155965.1
GCF_000250635.1	GCF_008635165.1		GCF_900155975.1
GCF_000250655.1	GCF_008635205.1		GCF_900156015.1
GCF_000250715.1	GCF_008635315.1		GCF_900156025.1
GCF_000250735.1	GCF_008635365.1		GCF_900156105.1
GCF_000250815.1	GCF_008635405.1		GCF_900156135.1
GCF_000250835.1	GCF_008635485.1		GCF_900156205.1
GCF_000250855.1	GCF_008635585.1		GCF_900156245.1
GCF_000250905.1	GCF_008635705.1		GCF_900156265.1
GCF_000251125.1	GCF_008635745.1		GCF_900156345.1
GCF_000251145.1	GCF_008635765.1		GCF_900156395.1
GCF_000251325.1	GCF_008635785.1		GCF_900156465.1
GCF_000251545.1	GCF_008635805.1		GCF_900156495.1
GCF_000251705.1	GCF_008635875.1		GCF_900156515.1
GCF_000251765.1	GCF_008635935.1		GCF_900156525.1
GCF_000251805.1	GCF_008636025.1		GCF_900156545.1
GCF_000251965.1	GCF_008638315.1		GCF_900156555.1
GCF_000252025.1	GCF_008640495.1		GCF_900156595.1
GCF_000252125.1	GCF_008640585.1		GCF_900156615.1
GCF_000252205.1	GCF_008640645.1		GCF_900156635.1
GCF_000252225.1	GCF_008640695.1		GCF_900156675.1
GCF_000252365.1	GCF_008640725.1		GCF_900156705.1
GCF_000252385.1	GCF_008640775.1		GCF_900156735.1
GCF_000252855.1	GCF_008640905.1		GCF_900156745.1
GCF_000252875.1	GCF_008641005.1		GCF_900156775.1
GCF_000252955.1	GCF_008641355.1		GCF_900156785.1
GCF_000253015.1	GCF_008641375.1		GCF_900156815.1
GCF_000253075.1	GCF_008641425.1		GCF_900156825.1
GCF_000253095.1	GCF_008641525.1		GCF_900156875.1
GCF_000253115.1	GCF_008641665.1		GCF_900156885.1
GCF_000253135.1	GCF_008641685.1		GCF_900156935.1
GCF_000253155.1	GCF_008641715.1		GCF_900156945.1
GCF_000253175.1	GCF_008641725.1		GCF_900156965.1
GCF_000253235.1	GCF_008641835.1		GCF_900156985.1
GCF_000253295.1	GCF_008641965.1		GCF_900156995.1
GCF_000253375.1	GCF_008642095.1		GCF_900157005.1
GCF_000253415.1	GCF_008642205.1		GCF_900157045.1
GCF_000253435.1	GCF_008642275.1		GCF_900157075.1
GCF_000253455.1	GCF_008642295.1		GCF_900157085.1
GCF_000253475.1	GCF_008642335.1		GCF_900157095.1
GCF_000253495.1	GCF_008642355.1		GCF_900157105.1
GCF_000253515.1	GCF_008642375.1		GCF_900157115.1
GCF_000253535.1	GCF_008681225.1		GCF_900157125.1
GCF_000253555.1	GCF_008681235.1		GCF_900157135.1
GCF_000253575.1	GCF_008681245.1		GCF_900157145.1
GCF_000253595.1	GCF_008681285.1		GCF_900157155.1
GCF_000253615.1	GCF_008681315.1		GCF_900157165.1
GCF_000253635.1	GCF_008681335.1		GCF_900157195.1
GCF_000253655.1	GCF_008681355.1		GCF_900157215.1
[truncated: 47,999 more rows]

## Sheet: Table S2 antibacterial GCFs
Number of GCFs per genus that likely produce antibacterial compounds
genus	number of GCFs without MIBiG	number of GCFs with MIBiG
Streptomyces	5358	330
Mycobacterium	641	20
Pseudomonas_E	632	33
Nocardia	632	25
Amycolatopsis	512	41
Micromonospora	484	63
Streptococcus	466	27
Burkholderia	340	32
Bradyrhizobium	311	5
Nonomuraea	289	22
Kitasatospora	287	29
Bacillus_A	266	42
Paenibacillus	251	14
Spirillospora	248	40
Rhizobium	241	5
Actinoplanes	228	39
Rhodococcus	218	6
Bacillus	188	26
	179	3
Mesorhizobium	178	4
Staphylococcus	165	33
Paraburkholderia	155	5
Nocardiopsis	142	25
Actinosynnema	139	10
Chitinophaga	133	4
Pseudonocardia	130	8
Lentzea	123	8
Actinokineospora	107	10
Acinetobacter	106	3
Gordonia	106	1
Paenibacillus_B	106	6
Saccharopolyspora	106	14
Microbacterium	103	5
Sphingomonas	103	7
Corynebacterium	101	11
Serratia	99	8
Vibrio	98	9
Nocardioides	98	1
Paracoccus	94	1
Kibdelosporangium	94	10
Flavobacterium	92	5
Frankia	92	20
Streptacidiphilus	91	7
Chryseobacterium	90	4
Nostoc	90	6
Rhodococcus_B	89	3
Pseudoalteromonas	87	10
Saccharomonospora	85	7
Sphingobium	84	5
Pseudomonas	80	8
Xenorhabdus	80	12
Pedobacter	80	1
Crossiella	79	6
Microbispora	77	16
Methylobacterium	75	1
Brevibacillus	75	6
Sphaerisporangium	75	5
Lactobacillus	71	13
Legionella	71	3
Myxococcus	71	11
Clostridium	70	4
Sinorhizobium	67	3
Enterococcus	66	13
Paenibacillus_G	66	6
Streptosporangium	66	3
Mucilaginibacter	65	2
Photorhabdus	65	9
Variovorax	65	2
Archangium	65	0
Agrobacterium	64	2
Cellulomonas	61	4
Allorhizobium	61	0
Klebsiella	60	8
Kribbella	60	5
Kutzneria	60	4
Ralstonia	59	4
Enterococcus_B	59	7
Cupriavidus	59	1
Curtobacterium	56	1
Azospirillum	56	4
Ruegeria	55	0
Erwinia	55	5
Novosphingobium	55	3
Lysobacter	54	1
Paenibacillus_C	54	0
Corallococcus	52	14
Yersinia	51	3
Sphingopyxis	51	1
Shewanella	49	3
Halomonas	49	3
Paenibacillus_A	48	3
Pantoea	47	5
Glycomyces	47	4
Herbidospora	46	4
Brevibacillus_B	45	5
Actinophytocola	45	5
Cytobacillus	44	2
Hymenobacter	43	1
Trichormus	42	3
Microvirga	42	1
Deinococcus	42	5
Priestia	41	16
Neobacillus	41	4
Acrocarpospora	41	6
Blautia_A	40	8
Actinomyces	40	5
Massilia	40	0
Escherichia	39	9
Lactococcus	39	7
Lysinibacillus	39	4
Synechococcus_C	39	1
Catellatospora	38	2
Peribacillus	37	2
Brevundimonas	37	3
Plantactinospora	37	5
Aquimarina	36	2
Sulfitobacter	35	1
Brevibacterium	35	3
Pseudomonas_F	35	1
Actinopolyspora	35	3
Pseudoduganella	34	3
Bosea	34	1
Prevotella	33	3
Bifidobacterium	33	3
Dolichospermum	33	3
Embleya	33	2
Oceanobacillus	32	2
Roseomonas	32	2
Dictyobacter	32	0
Sorangium	32	2
Xanthomonas	31	4
Limosilactobacillus	31	4
Leuconostoc	31	5
Photobacterium	31	1
Caballeronia	31	2
Butyrivibrio	30	3
Roseovarius	30	1
Dactylosporangium	30	5
Amazonocrinis	30	0
Achromobacter	29	1
Enterobacter	29	5
Stenotrophomonas	29	3
Tatlockia	29	2
Ensifer	29	1
Tsukamurella	29	1
Paenibacillus_E	29	2
Actinocorallia	29	5
Ligilactobacillus	28	3
Kocuria	28	2
Fischerella	28	1
Aeromicrobium	28	2
Paenibacillus_Z	28	0
Neisseria	27	2
Acidovorax	27	1
Clostridium_S	27	1
Chromobacterium	27	2
Paenarthrobacter	27	1
Microcystis	27	4
Arthrobacter_I	27	1
Polymorphospora	27	0
Planomonospora_A	27	1
Clostridium_F	26	1
Clostridium_P	26	5
Rathayibacter	26	4
Rossellomorea	26	2
Spirosoma	26	1
Desertactinospora	26	0
Antrihabitans	26	0
Aeromonas	25	2
Nocardiopsis_C	25	3
Caulobacter	25	1
Paenibacillus_F	25	4
Allocatelliglobosispora	25	1
Lacticaseibacillus	24	4
Marinobacter	24	1
Devosia	24	0
Agromyces	24	2
Leisingera	24	2
Stigmatella	24	6
Shinella	24	1
Luteibacter	24	2
Planotetraspora	24	3
Bacteroides	23	3
Pectobacterium	23	4
Williamsia	23	0
Pararhizobium	23	0
Serratia_A	23	4
Methylocystis	23	0
Thermomonospora	23	1
Capnocytophaga	22	2
Dickeya	22	5
Virgibacillus	22	2
Saccharopolyspora_D	22	2
Pseudarthrobacter	22	1
Hyalangium	22	2
Cohnella	22	1
Brasilonema	22	3
Bailinhaonella	22	4
Trinickia	21	4
Pseudomonas_A	21	0
Clostridium_AD	21	6
Pandoraea	21	2
Phyllobacterium	21	2
Leucobacter	21	0
Aminobacter	21	0
Longimycelium	21	4
Saccharopolyspora_C	21	4
Actinoalloteichus	21	0
Xanthomonas_A	20	1
Neorhizobium	20	0
Janthinobacterium	20	7
Afipia	20	0
Aulosira	20	2
Streptomyces_D	20	2
Virgisporangium	20	5
Lactiplantibacillus	19	6
Clavibacter	19	6
Microbulbifer	19	2
Rhodanobacter	19	1
Paenibacillus_H	19	4
Sphingobacterium	19	0
Nitrosomonas	19	1
Methylomonas	19	0
Pseudovibrio	19	1
Undibacterium	19	0
Rhodococcus_C	19	0
Metabacillus	19	1
Fulvivirga	19	2
Bacillus_AZ	19	2
Planobispora	19	1
Longispora	19	1
Rahnella	18	1
Cryobacterium	18	1
Geodermatophilus	18	1
Sporosarcina	18	1
Rothia	18	4
Planktothrix	18	0
Brenneria	18	1
Ktedonosporobacter	18	0
Rhizobium_A	18	1
Moorea	18	0
Paenibacillus_T	18	0
Ruminococcus_B	17	8
Tenacibaculum	17	0
Thauera	17	0
Luteimonas	17	1
Bordetella	17	1
Ochrobactrum	17	2
Mediterraneibacter	17	2
Enterovibrio	17	0
Acetobacter	17	1
Roseibium	17	1
Paenibacillus_J	17	0
Hydrogenophaga	17	1
Cellulosimicrobium	17	0
Anaerocolumna	17	0
Micromonospora_G	17	2
Sinosporangium	17	2
Herbihabitans	17	1
Listeria	16	4
Enterococcus_A	16	0
Pseudooceanicola	16	0
Leifsonia	16	1
Xanthobacter	16	0
Aliivibrio	16	2
Ornithinibacillus	16	2
Siminovitchia	16	0
Paucibacter_A	16	2
Shimazuella	16	0
Edaphocola	16	0
KBS50	16	1
Paenibacillus_S	16	0
Robertmurraya	16	0
Providencia	15	4
Lentibacillus	15	0
Marinomonas	15	1
Elizabethkingia	15	2
Comamonas	15	1
Erythrobacter	15	1
Modestobacter	15	2
Muricauda	15	0
Cyanobium_A	15	0
Ruminococcus_D	15	1
Desulfosporosinus	15	0
Nodularia	15	2
Azonexus	15	0
Marinobacterium	15	0
Bacillus_I	15	6
Leptolyngbya	15	1
Rhodoblastus	15	0
Noviherbaspirillum	15	0
Arthrobacter_F	15	0
Rummeliibacillus	15	0
Planomonospora	15	3
Aureimonas	15	1
Ectobacillus	15	0
Thermosporothrix	15	2
Phytohabitans	15	2
Pilimelia	15	1
Williamsia_A	15	0
Weissella	14	1
Citrobacter	14	3
Mammaliicoccus	14	3
Anaerococcus	14	2
Specibacter	14	2
Ascidiaceihabitans	14	0
Gemmobacter	14	0
Aliiroseovarius	14	0
Nesterenkonia	14	1
Shimia	14	0
Niallia	14	0
Paludibacterium	14	1
Methylosinus	14	2
Thermobifida	14	0
Amylibacter	14	0
Ktedonobacter	14	1
Ruegeria_B	14	0
Edaphobacter	14	0
Streptoalloteichus	14	6
Promicromonospora	14	0
Acidithiobacillus	14	0
Steroidobacter_A	14	1
Calothrix	14	1
Cyanobium	14	0
Jiella	14	0
Micromonospora_H	14	2
Phocaeicola	13	0
Parabacteroides	13	0
Gemmata	13	0
Acidovorax_A	13	1
Epibacterium	13	0
Enterocloster	13	0
Sutcliffiella_A	13	1
Polynucleobacter	13	1
Alteromonas	13	0
Salipiger	13	0
Blautia	13	3
Aneurinibacillus	13	4
Roseomonas_A	13	1
Aetokthonos	13	2
Dyella	13	0
Arthrobacter	13	0
Vulcanococcus	13	1
Ramlibacter	13	1
Methylococcus	13	0
Stappia	13	1
Nitrospirillum	13	2
Microtetraspora	13	1
Hoyosella	13	0
Asanoa	13	1
Palleronia	13	0
Phaeobacter	12	2
Pseudophaeobacter	12	0
Neptunomonas	12	1
Halobacillus	12	0
Pseudomonas_B	12	1
Mesobacillus	12	0
Polaribacter	12	0
Sphingomicrobium	12	1
Rhodopirellula	12	1
Propionibacterium	12	2
Bacillus_H	12	1
Enterococcus_E	12	1
Colwellia	12	0
Legionella_C	12	0
Legionella_A	12	1
SPNT01	12	0
Sporolactobacillus	12	1
Bordetella_C	12	0
Gemmobacter_B	12	0
Desulfobacter	12	3
Ruminiclostridium	12	2
Yuhushiella	12	1
Bacillus_BU	12	0
Sinomonas	12	1
Tistrella	12	3
Larkinella	12	0
Jiangella	12	0
Sinomicrobium	12	1
Salmonella	11	4
Clostridioides	11	1
Chondromyces	11	1
Winogradskyella	11	0
Lactococcus_A	11	1
Thalassospira	11	0
Faecalibacterium	11	2
Gluconacetobacter	11	0
Eikenella	11	1
Algoriphagus	11	1
Acetobacterium	11	1
Arthrobacter_K	11	0
Arthrobacter_D	11	2
Frigoribacterium	11	0
Rhodoferax	11	0
Komagataeibacter	11	0
Tumebacillus	11	0
Nakamurella	11	0
Niveispirillum	11	0
Ochrobactrum_A	11	2
Rhizorhabdus	11	1
Anaerobacillus_A	11	2
Parageobacillus	11	1
Aromatoleum	11	1
Mycetocola	11	0
Actinopolymorpha	11	0
Amycolatopsis_C	11	0
Citricoccus	11	0
Nannocystis	11	1
Gandjariella	11	3
Polyangium	11	2
Actinomadura_D	11	2
Actinomadura_B	11	2
Frondihabitans	11	0
Cryptosporangium	11	0
Pseudanabaena	10	1
Anoxybacillus_A	10	1
Pontibacter	10	0
Paraclostridium	10	2
Porphyromonas	10	0
Companilactobacillus	10	2
Alishewanella	10	0
Rheinheimera	10	0
Alteraurantiacibacter	10	0
Duganella	10	2
Bacillus_BD	10	0
Actinoallomurus	10	4
Runella	10	0
Hyphomonas	10	0
Longimicrobium	10	0
Lonsdalea	10	1
Croceicoccus	10	0
Sporomusa	10	1
Patulibacter	10	0
Desulfovibrio	10	1
Jannaschia	10	0
Alsobacter	10	1
Actinomycetospora	10	0
Chlorogloeopsis	10	1
Acuticoccus	10	0
Kineococcus	10	1
Heliomicrobium	10	0
Sphingosinicella	10	0
Rhodovulum	10	0
Pseudobacillus	10	1
Pseudomonas_D	10	0
Tannerella	10	0
Baia	10	2
DUSC01	10	0
Gloeothece	10	0
Bordetella_A	10	0
Azotobacter	10	1
Planosporangium	10	2
Rouxiella	10	0
Stieleria	10	2
Nocardiopsis_A	10	4
Roseicyclus	10	0
SRT547	10	0
Oricola	10	0
Pediococcus	9	3
Virgibacillus_H	9	0
Francisella	9	2
Aliarcobacter	9	1
Enterococcus_D	9	1
Cumulibacter	9	1
Acidiphilium	9	1
Geobacillus	9	2
Loktanella	9	0
Prochlorococcus_C	9	1
Georgenia	9	0
Treponema_B	9	0
Caldicellulosiruptor	9	1
Flavimaricola	9	1
Helcococcus	9	0
Qipengyuania	9	0
Serratia_B	9	0
Arachnia	9	0
Pseudodesulfovibrio	9	1
Weizmannia	9	4
Plantibacter	9	0
Maritimibacter	9	0
Lachnotalea	9	0
Blastopirellula	9	0
Alicyclobacillus	9	0
Methylocaldum	9	0
Haloactinospora	9	1
Anabaena	9	0
Denitromonas	9	0
Nodosilinea	9	1
Pelomonas	9	0
Leadbetterella	9	0
Amycolatopsis_D	9	0
Albidovulum	9	0
Pelagimonas	9	0
Mycoavidus	9	0
Leptothoe	9	0
Inhella	9	1
Tautonia	9	1
Bacillus_D	9	1
Thiorhodovibrio	9	0
Myceligenerans	9	0
Fictibacillus_C	9	0
Blastomonas	9	1
Hassallia	9	0
Panacagrimonas	9	0
Tropicimonas	9	0
Clostridium_AI	9	0
Alteridesulfovibrio	9	0
Kineosporia	9	1
Saccharococcus	8	1
Isoptericola	8	0
Leclercia	8	0
Citrobacter_A	8	0
Pseudogulbenkiania	8	0
Salinivibrio	8	1
Psychrobacter	8	0
Mixta	8	0
Roseomonas_B	8	1
Herbaspirillum	8	2
Roseimicrobium	8	1
Aggregatibacter	8	0
Carnobacterium	8	2
Aureimonas_A	8	1
Gilliamella	8	3
Blastococcus	8	0
Mastigocoleus	8	1
Psychrobacillus	8	1
Thiomonas	8	0
Aquamicrobium_A	8	0
Anaeromyxobacter	8	1
Peptoniphilus_A	8	1
Arthrobacter_B	8	0
Dolosigranulum	8	0
Clostridium_AR	8	0
Brachybacterium	8	0
Nonlabens	8	0
Nitrosospira	8	0
Anoxybacillus	8	2
Dysgonomonas	8	1
Clostridium_L	8	1
CAIVDV01	8	0
Actinotalea	8	0
Gottfriedia	8	0
Clostridium_J	8	0
Hyphomicrobium	8	1
Collimonas	8	0
Limnothrix	8	0
Paenibacillus_O	8	0
Mesorhizobium_E	8	0
Sphingomonas_I	8	0
Aldersonia	8	0
Sandaracinus	8	1
Paenirhodobacter	8	1
QBMD01	8	0
Calidifontibacillus	8	0
Clostridium_I	8	1
Natronoglycomyces	8	0
Polyangium_A	8	0
Reyranella	8	0
Paenibacillus_K	8	0
Gorillibacterium	8	0
Luteipulveratus	8	0
Rivicola	8	1
Vallitalea	8	0
Paucimonas	8	0
Phenylobacterium	8	1
Hyella	8	0
Ruegeria_E	8	0
Paenibacillus_D	8	0
Lachnoclostridium_B	8	0
Sphingomonas_M	8	1
Allosphingosinicella	8	0
Terriglobus_A	8	0
Nitrospira_C	8	0
Roseimaritima	8	2
Nostoc_B	8	1
Rhodocytophaga	8	0
Seinonella	8	0
Pseudaminobacter	8	0
Oenococcus	7	1
Proteus	7	2
Litoreibacter	7	0
Coxiella	7	0
Lewinella_A	7	1
Heyndrickxia	7	0
Zooshikella	7	4
Rubellimicrobium	7	0
Novipirellula	7	1
Latilactobacillus	7	2
Aliifodinibius	7	0
Mannheimia	7	0
Tateyamaria	7	0
Dyadobacter	7	0
Pseudomonas_L	7	0
Dorea_A	7	6
Finegoldia	7	2
Chelatococcus_A	7	0
Methylobacter	7	3
Ruminococcus_E	7	1
Methylophilus	7	0
Dietzia	7	1
Lachnospira	7	0
Lederbergia	7	0
Emticicia	7	0
Rubrobacter_B	7	0
Phormidium_B	7	1
Glutamicibacter	7	0
Actinospica	7	0
Pannonibacter	7	0
Solidesulfovibrio	7	0
Jejubacter	7	1
Pseudobutyrivibrio	7	0
Solibacillus	7	0
Evansella	7	0
Oceanicola	7	0
Pseudoclavibacter	7	1
Skermanella	7	0
Yoonia	7	0
Oleiphilus	7	0
Desulfonatronum	7	1
Saccharibacillus	7	0
Methylobacter_A	7	2
Echinicola	7	0
Thioclava	7	0
NIES-981	7	0
Izhakiella	7	0
Yimella	7	0
Mitsuaria	7	1
Phaeospirillum	7	0
Paludifilum	7	0
Gracilibacillus	7	2
Deinococcus_C	7	1
Celeribacter	7	1
Leeia	7	0
Hoeflea	7	0
Labilithrix	7	0
Halomonas_C	7	0
Alkalihalobacillus	7	0
Bacillus_L	7	2
Pirellulimonas	7	0
Sphingomonas_B	7	0
Methyloceanibacter	7	0
Streptomonospora	7	2
Kordia	7	0
Symbiopectobacterium	7	1
Alteribacter	7	0
Chania	7	1
WKFJ01	7	0
Advenella	7	0
Oleiagrimonas	7	0
Sphingomonas_E	7	0
Skermania	7	1
WX04	7	1
Iningainema	7	0
Fusobacterium	6	1
Dermacoccus	6	1
Cutibacterium	6	1
Rhodophyticola	6	0
Kaistella	6	0
Bariatricus	6	2
Pelobium	6	0
Schaedlerella	6	1
Exiguobacterium	6	1
Levilactobacillus	6	1
Rhodoglobus	6	0
Niabella	6	0
Clostridium_B	6	0
Morganella	6	0
Luteolibacter	6	0
Desulforhopalus	6	1
Alteriqipengyuania	6	0
Endozoicomonas	6	0
Oceanitalea	6	0
Peptostreptococcus	6	0
Leptotrichia	6	0
Micrococcus	6	1
Chlorobium	6	0
Maridesulfovibrio	6	0
Mycetohabitans	6	1
Cereibacter_A	6	0
Thermoflavimicrobium	6	1
Fictibacillus	6	0
Methyloversatilis	6	0
Asticcacaulis	6	0
Eubacterium	6	1
Gulosibacter	6	0
Spongiibacter	6	0
Ureibacillus	6	1
Bacillus_AD	6	0
Lawsonibacter	6	0
Thiomicrorhabdus	6	0
Solirubrum	6	0
Aurantimonas	6	1
Psychroflexus	6	0
Bacillus_P	6	0
Mameliella	6	0
Gemella	6	1
Virgibacillus_E	6	1
Parasedimentitalea	6	0
Dyella_B	6	0
Sellimonas	6	1
Saccharospirillum	6	0
Gimesia	6	0
Marmoricola	6	1
Ewingella	6	0
Pseudoxanthobacter	6	0
Geobacter	6	0
Oscillatoria	6	0
UBA5172	6	0
Bacillus_BH	6	0
Planktotalea	6	2
Hydrococcus	6	1
Ottowia	6	0
Zavarzinia	6	0
Siccirubricoccus	6	1
Actinorugispora	6	0
Kordiimonas	6	2
Methylovirgula	6	0
Camelimonas	6	0
Marivita	6	0
Polaromonas	6	0
Marinicauda	6	0
Oligoflexus	6	0
Fabibacter	6	0
Stanieria	6	0
Lentibacter	6	0
Reichenbachiella	6	0
Serratia_F	6	0
Lihuaxuella	6	0
Sporocytophaga	6	0
Iodobacter	6	0
Azoarcus	6	0
Methylomicrobium	6	0
Herpetosiphon	6	0
Adhaeribacter	6	0
Aphanothece_B	6	0
Mycoplana	6	0
Paralcaligenes	6	0
Octadecabacter	6	0
Tetrasphaera	6	0
Alicyclobacillus_B	6	0
Granulicella_A	6	1
Chitinimonas	6	1
FACHB-68	6	0
Labrys	6	0
Atlanticothrix	6	0
Phormidesmis_A	6	1
Chlorobaculum	6	0
Oerskovia	6	0
Desulfobacula	6	0
Sneathiella	6	0
Thiorhodococcus	6	2
Methylacidimicrobium	6	0
Accumulibacter	6	1
Rugamonas	6	1
Motilimonas	6	0
Halosaccharopolyspora	6	0
Methylohalobius	6	0
Silicimonas	6	0
Bacillus_AV	6	0
Coleofasciculus	6	0
GCA-900066755	5	0
Klenkia	5	1
Permianibacter	5	0
Anaerobutyricum	5	1
Hungatella	5	0
Cronobacter	5	1
Pauljensenia	5	0
Citrobacter_B	5	2
Moraxella	5	1
Exiguobacterium_A	5	3
Amphritea	5	0
Mesonia	5	0
Hafnia	5	0
Eggerthella	5	0
Limnohabitans_A	5	0
Aeoliella	5	0
Moritella	5	0
Pseudogemmobacter	5	0
FJAT-49711	5	0
Flammeovirga	5	1
Pelosinus	5	0
Marinagarivorans	5	0
Bartonella	5	1
Clostridium_AP	5	2
Arsenicicoccus	5	0
Tahibacter	5	1
Methylogaea	5	0
Carboxylicivirga	5	1
Aneurinibacillus_A	5	0
Kroppenstedtia	5	0
Thauera_A	5	0
Agathobacter	5	1
Thermopolyspora	5	0
Domibacillus	5	1
Carnobacterium_A	5	0
Vannielia	5	0
WH-5701	5	0
Anaerotruncus	5	0
Lampropedia	5	1
ULC077BIN1	5	0
Methylacidiphilum	5	0
Thiodubiliella	5	0
Cellulophaga	5	0
Faecalimonas	5	3
Aequorivita	5	1
Chloracidobacterium	5	0
Agrococcus	5	1
Thalassobius	5	0
Granulicella_D	5	0
Subtercola	5	0
Paraliobacillus_A	5	0
Bacillus_BW	5	0
Rippkaea	5	0
Chimaeribacter	5	0
Marivirga	5	0
Novispirillum	5	1
CADDYV01	5	0
Pacificibacter	5	0
Gibbsiella	5	0
Anabaenopsis	5	0
Thermogemmatispora	5	0
Marivivens	5	0
Rubripirellula	5	0
Luteithermobacter	5	0
MW101C3	5	1
Roseicitreum	5	0
Succiniclasticum	5	1
Synechococcus_E	5	0
Rudanella	5	0
UBA1936	5	0
Aureliella	5	0
Rubrivivax	5	2
Kiloniella	5	0
Ochrobactrum_B	5	0
Cohaesibacter	5	0
Stenomitos	5	1
Pseudopelobacter	5	0
Parachlamydia	5	0
Butyribacter	5	1
Sporotomaculum	5	0
Marinovum	5	0
Jeotgalibacillus	5	0
Sphaerospermopsis	5	0
Chryseolinea	5	0
Alkaliphilus_C	5	0
Nitratireductor	5	0
Nitrincola	5	0
Niveibacterium	5	0
Desulfoluna	5	0
Microbacterium_A	5	0
C254	5	0
Staphylospora	5	0
Rhizobacter	5	0
Haloferula	5	0
Pleionea	5	0
Friedmanniella	5	1
Roseivivax	5	0
ALPHA2B	5	0
Litorilituus	5	0
Paenalcaligenes	5	0
Tardiphaga	5	0
Hartmannibacter	5	0
Singulisphaera	5	0
Priestia_D	5	0
Azorhizobium	5	1
Oceanibaculum	5	2
Acidimangrovimonas	5	0
LMDS01	5	0
Bordetella_B	5	0
Terrimicrobium	5	0
Muricomes	5	1
Arsenophonus	5	1
Sphingomonas_N	5	0
Desulfamplus	5	0
Kytococcus	5	0
Marichromatium	5	0
Pseudomonas_K	5	0
Bacillus_BM	5	1
Candidimonas_A	5	0
Eudoraea	5	0
Pseudorhodobacter	5	0
Acidobacterium_A	5	0
Antribacter	5	0
RCIZ01	5	0
Sediminimonas	5	0
Azoarcus_C	5	0
URHB0009	5	0
Trabulsiella	5	0
Posidoniimonas	5	0
Pontibaca	5	0
Bacillus_BT	5	0
Paramesorhizobium	5	0
Oceaniglobus	5	1
Solirubrobacter	5	1
FACHB-152	5	2
Sedimentitalea	5	1
IB182353	5	1
YIM-78166	5	0
Cuspidothrix	5	1
Martelella	5	0
Pseudorhodoferax	5	1
Rosistilla	5	2
Falsochrobactrum	5	0
Ancylobacter	5	0
Tamaricihabitans	5	1
Desulfotignum	5	0
PO-11	5	1
Aeribacillus	5	2
Nitrotoga	5	0
Pseudoramibacter	5	0
Tistlia	5	0
Anoxybacillus_B	5	0
Thiodictyon	5	0
Desulfonema	5	0
BN140002	5	0
Pelagibius	5	0
Actinomadura_C	5	0
Z1-20	5	0
Agarivorans	5	0
Lignipirellula	5	0
Prosthecobacter	5	0
Rhodobium	5	0
EFPC2	5	0
SM2101	5	0
Methyloferula	5	0
Crinalium	5	0
Urbifossiella	5	0
Egibacter	5	0
Williamsia_B	5	0
Brachyspira	4	0
Desulfospira	4	0
Flavonifractor	4	0
Thermus	4	1
Thermoactinomyces_A	4	1
Brucella	4	0
Fructilactobacillus	4	1
Arthrobacter_E	4	1
Leptospira_A	4	0
Roseateles	4	0
Amphibacillus	4	0
PWU20	4	1
Vagococcus_A	4	1
Dokdonia	4	0
Roseitalea	4	0
Secundilactobacillus	4	0
Hansschlegelia	4	0
Bacillus_J	4	1
Laceyella	4	0
Rhodopseudomonas	4	0
Clostridium_Q	4	0
Pseudorhizobium	4	0
Coprococcus	4	0
Kosakonia	4	0
Paludisphaera	4	1
Pluralibacter	4	1
Roseomonas_C	4	0
Maribacter	4	0
Zobellia	4	0
Hungateiclostridium	4	0
Ensifer_A	4	0
Apilactobacillus	4	2
Caproiciproducens	4	0
Botrimarina	4	0
Xylanimonas	4	0
Aquitalea	4	0
CAU-1492	4	0
Caproicibacterium	4	0
Kluyvera	4	0
SSD5	4	0
Loigolactobacillus	4	0
Fusobacterium_A	4	1
Extibacter	4	0
Chromohalobacter	4	0
Thalassotalea	4	0
Leuconostoc_B	4	0
Alcanivorax	4	1
Citrobacter_C	4	0
Ectothiorhodospira	4	0
Fructobacillus	4	0
Superficieibacter	4	0
Pseudobacter	4	0
Occultella	4	0
Anaerolinea	4	0
Planococcus	4	0
Alteribacillus	4	0
Chelatococcus	4	0
Parvularcula	4	0
Kurthia	4	1
Chelativorans	4	0
Pontibacillus	4	1
Methylovulum	4	0
Raphidiopsis	4	0
Haemophilus_D	4	0
Anaerobacillus	4	0
Leptospira_B	4	0
Eubacterium_I	4	1
Bacillus_BE	4	0
Acetobacteroides	4	0
Dehalobacter	4	0
Hahella	4	0
Teredinibacter	4	3
Thermomonas	4	1
Lachnoanaerobaculum	4	0
Kineosphaera	4	0
Halorhodospira	4	0
Rhabdothermincola	4	1
Solitalea	4	0
Arenibacter	4	0
Liberibacter	4	1
Erysipelothrix	4	0
Aliterella	4	1
Gramella	4	0
Cribrihabitans	4	0
Treponema_D	4	1
Niastella	4	1
Devosia_A	4	1
Colwellia_A	4	1
Adlercreutzia	4	0
Eubacterium_G	4	0
Bacillus_BS	4	0
Herbiconiux	4	0
Lelliottia	4	0
Thermoactinomyces	4	0
Sphaerotilus	4	0
Marinilactibacillus	4	1
Dysosmobacter	4	0
Risungbinella	4	0
Nitratireductor_A	4	0
Nitrospira_E	4	1
Siphonobacter	4	0
Synechocystis	4	1
CBW1002	4	0
Achromobacter_A	4	0
Anoxybacillus_C	4	0
Solimonas	4	0
Afifella	4	0
Spiribacter	4	0
Syntrophobotulus	4	0
Roseinatronobacter	4	0
Propionivibrio	4	1
FACHB-1375	4	1
FACHB-40	4	0
Pararhodobacter	4	0
Bremerella	4	0
Oceanicella	4	0
Vallicoccus	4	0
Cedecea	4	0
Pinisolibacter	4	0
Tomitella	4	0
Bacillus_AG	4	0
Desulfofarcimen	4	1
Lachnoclostridium_A	4	0
Tabrizicola	4	0
Halodesulfovibrio	4	0
Halioglobus	4	0
Amphibacillus_C	4	0
Selenomonas_A	4	1
Demequina	4	0
Thalassoglobus	4	0
Desulfitobacterium	4	0
Tsuneonella	4	0
WSTA01	4	1
Erwinia_B	4	0
Phycicoccus	4	1
Litchfieldia	4	0
Alicyclobacillus_H	4	0
Bacillus_BJ	4	0
Halovulum	4	0
Magnetospirillum	4	2
Malikia	4	1
Phytobacter	4	0
Robinsoniella	4	1
Melghirimyces	4	0
Croceibacterium	4	0
Ideonella	4	0
Orenia	4	1
Rhabdobacter	4	0
Desulfococcus	4	1
Iso899	4	0
Aquisphaera	4	0
Nitrobacter	4	2
Legionella_D	4	0
Fodinicurvata	4	0
Fusibacter_A	4	0
Xylanibacillus	4	0
Pleurocapsa	4	0
Paraglaciecola	4	0
Phytoactinopolyspora	4	1
Pseudogracilibacillus	4	1
Solirhodobacter	4	0
Aliishimia	4	0
Henriciella	4	1
WM01	4	1
Limimaricola	4	0
Marvinbryantia	4	0
Pseudarcicella	4	0
Zafaria	4	0
Geoalkalibacter	4	0
Desulfuribacillus	4	0
Bacillus_AH	4	0
X156	4	0
Opitutus	4	0
Cereibacter	4	0
Pseudoclostridium	4	0
Tepidibacillus_A	4	0
Desulfosarcina	4	2
Marinitenerispora	4	2
Haematobacter	4	0
Exilibacterium	4	0
RCC1774	4	1
Quasibacillus	4	0
Gloeomargarita	4	0
Muriiphilus	4	0
LJ137	4	0
Syntrophotalea	4	0
Arthrobacter_G	4	0
Edaphovirga	4	0
Gracilimonas	4	0
Caenispirillum	4	0
Verrucomicrobium	4	0
Synechococcus_D	4	1
FJAT-46582	4	1
Paenibacillus_V	4	0
Meiothermus_B	4	0
Sanguibacter	4	1
Mongoliitalea	4	0
Tropicibacter	4	0
R267	4	0
Robbsia	4	0
Wenxinia	4	0
Dongshaea	4	0
LPB0142	4	0
Ancylobacter_C	4	0
Puia	4	0
Fredinandcohnia	4	0
Jongsikchunia	4	0
Litorimicrobium	4	0
Poseidonocella	4	1
Rhodobacter_B	4	0
Streptomyces_G	4	0
IMCC21906	4	0
GCA-004216475	4	0
Sagittula	4	0
Nitrospira_F	4	0
Rubrobacter	4	0
Cesiribacter	4	0
U87765	4	0
Bacillus_AO	4	0
Rhodospirillum	4	1
Ruficoccus	4	0
Acerihabitans	4	0
Lentibacillus_B	4	0
Ancyclobacter_A	4	0
Sutcliffiella	4	0
Fulvimarina	4	1
UBA1943	4	0
Lichenihabitans	4	0
Amaricoccus	4	0
Aquimonas	4	0
Rudaea	4	0
Azoarcus_F	4	0
UBA3947	4	0
Hongsoonwoonella	4	0
Rubrivirga	4	0
Halobacillus_A	4	1
YIM-B00319	4	0
KS41	4	0
Cognatiyoonia	4	0
Microvirgula	4	1
Pseudorhodoplanes	4	0
Campylobacter_D	3	1
Clostridium_H	3	0
Veillonella	3	0
Thioalkalivibrio	3	0
Mumia	3	0
Pasteurella	3	0
Haemophilus	3	1
Kineothrix	3	0
Listeria_A	3	2
PCC-10605	3	0
Geomicrobium_A	3	0
Enterococcus_C	3	0
Lentilactobacillus	3	2
Edwardsiella	3	0
Acetatifactor	3	0
Megasphaera	3	0
Ketogulonicigenium	3	0
Plesiomonas	3	0
Haloactinopolyspora	3	0
Odoribacter	3	1
Liquorilactobacillus	3	0
Galliscardovia	3	0
Trichococcus	3	0
Parabacteroides_B	3	0
Roseburia	3	0
Thermophagus	3	0
PZPK01	3	0
Tamlana_A	3	0
Methylotuvimicrobium	3	0
Aerococcus	3	1
Merdimonas	3	0
Sunxiuqinia	3	0
Bombilactobacillus	3	1
Litorivita	3	0
Pseudomonas_M	3	0
FJAT-49754	3	0
Bulleidia	3	0
Litorivivens	3	0
Anaerostipes	3	1
Rosenbergiella	3	1
Yokenella	3	0
Diaphorobacter_A	3	0
Panacibacter	3	0
Holdemanella	3	0
Clostridium_AS	3	1
Ammoniphilus	3	0
Rhodospira	3	2
Symbiobacterium	3	0
Haliscomenobacter	3	0
Thermoanaerobacter	3	1
Melissococcus	3	0
Pedococcus	3	0
Leeuwenhoekiella	3	1
Fodinibius	3	0
Virgibacillus_G	3	0
Fusobacterium_C	3	0
Lysobacter_A	3	0
Leifsonia_A	3	0
Paeniglutamicibacter	3	0
Alcaligenes	3	0
Albimonas	3	0
Vagococcus	3	0
Flavihumibacter	3	0
Mongoliimonas	3	0
Lactonifactor	3	0
Parasphingorhabdus	3	0
Belliella	3	0
Schlegelella_A	3	1
Salinisphaera	3	0
Anaerotignum	3	1
Terribacillus	3	1
Thiococcus	3	0
Gelidibacter	3	0
Ulvibacter	3	0
Anaerofustis	3	1
Thiocapsa	3	0
Ideonella_A	3	0
Sutterella	3	1
Nitrosococcus	3	0
Schlegelella	3	0
Enterenecus	3	0
Marinirhabdus	3	0
Marortus	3	0
Heliorestis	3	0
Fundidesulfovibrio	3	0
Rhodohalobacter	3	1
Chlorobium_A	3	0
Agathobaculum	3	2
Thalassobacter	3	0
Pseudoxanthomonas_A	3	1
Cysteiniphilum	3	0
Crateriforma	3	0
Conchiformibius	3	0
Rhodobacter	3	0
Fukatsuia	3	0
Bacillus_AB	3	1
Limnobaculum	3	0
Sediminibacillus	3	0
Cerasibacillus	3	0
Pseudoruminococcus_A	3	1
Sulfurovum	3	0
Kangiella	3	0
UMGS1375	3	0
Limibaculum	3	0
Povalibacter	3	0
Chelonobacter	3	0
Bernardetia	3	0
Zavarzinella	3	0
Allopseudarcicella	3	0
Anaerovibrio	3	0
Owenweeksia	3	0
Sphingorhabdus_B	3	0
Petrotoga	3	1
Rufibacter	3	0
Nosocomiicoccus	3	0
FACHB-T130	3	0
Ruminococcus	3	0
Frateuria	3	0
Scalindua	3	1
Gillisia	3	0
Marinobacterium_A	3	0
Symmachiella	3	0
Rhodothalassium	3	1
Geomonas	3	0
Desulfobulbus	3	0
Cellvibrio	3	0
Desulfonema_C	3	0
Siculibacillus	3	0
Bacillus_O	3	0
Palsa-465	3	0
Halopolyspora	3	0
Ornithinicoccus	3	0
Alkalihalobacillus_A	3	0
Desulfofustis	3	0
STGJ01	3	0
Jejuia	3	0
Fibrobacter	3	0
Reinekea	3	1
JACLZJ01	3	0
Methylomagnum	3	0
Peptoniphilus_E	3	0
Desulfonatronospira	3	0
Oblitimonas	3	0
Variibacter	3	0
Mobilitalea	3	0
Thermoanaerobacterium	3	0
Quadrisphaera	3	1
Profundibacter	3	0
Ferrimonas	3	0
Aquibacillus_A	3	0
Pseudoxanthomonas	3	1
Fusobacterium_B	3	1
Branchiibius	3	0
Erwinia_A	3	0
Hathewaya	3	0
Micavibrio	3	0
WGGQ01	3	1
Arsukibacterium	3	0
Ancylomarina	3	1
Haloactinobacterium	3	0
Thiobaca	3	0
Diaphorobacter	3	0
Protaetiibacter	3	0
Bacterioplanes	3	0
Budvicia	3	0
Aestuariivirga	3	0
Cognaticolwellia	3	0
Clostridium_AM	3	1
Azomonas	3	0
Marinobacter_A	3	0
Yonghaparkia	3	0
Alpinimonas	3	0
RHBSTW-00994	3	0
Crocosphaera	3	0
Acetonema	3	0
Algicoccus	3	0
Nocardioides_B	3	0
Cypionkella	3	0
Cerasicoccus	3	0
Parashewanella	3	0
Acetomicrobium	3	0
Falsirhodobacter	3	0
Pukyongia	3	0
Paucilactobacillus	3	0
Ahniella	3	0
MCCB-386	3	0
Endolissoclinum	3	0
UBA2009	3	0
Bythopirellula	3	0
Bacillus_BR	3	1
YIM-98839	3	0
Nordella	3	0
Paramaledivibacter	3	0
CUG-92003	3	0
Pyruvatibacter	3	0
Propylenella	3	0
Rhodomicrobium	3	0
Pseudoruegeria	3	0
Wagnerdoeblera	3	0
Brevibacillus_C	3	0
Catenovulum	3	1
Limoniibacter	3	0
Desulforegula	3	0
Paucibacter	3	0
Thermaurantiacus	3	0
Oceanomicrobium	3	0
Sandarakinorhabdus	3	0
Indioceanicola	3	0
Neomicrococcus	3	0
Planktothricoides	3	0
Pseudosphingobacterium	3	0
Stella	3	0
Aquicella	3	0
Trichloromonas	3	0
Austwickia	3	0
BH258	3	0
Albitalea	3	0
Abyssisolibacter	3	1
DSPX01	3	0
Lucifera	3	0
Persicobacter	3	0
Bacteriovorax	3	0
Petroclostridium	3	1
Hydrogenibacillus	3	0
Alkaliphilus_A	3	0
26B	3	0
Derxia	3	0
Paenibacillus_AC	3	0
Epidermidibacterium	3	0
Cyclonatronum	3	0
MSJ-34	3	0
Frisingicoccus	3	0
Salana	3	0
Lacisediminimonas	3	0
Kuenenia	3	0
Rhodoligotrophos	3	0
SW132	3	0
Aquincola	3	0
Rubinisphaera	3	0
Aquabacter	3	0
JAAUTN01	3	0
Chroogloeocystis	3	0
Cochleicola	3	0
Velocimicrobium	3	0
LEGE-07092	3	0
Pacificitalea	3	0
Bacteroides_H	3	0
Gynurincola	3	0
Aestuariivita	3	1
Granulicoccus	3	0
Paracraurococcus	3	0
Chitiniphilus	3	1
Nitrospina	3	0
Anthocerotibacter	3	0
Qingshengfaniella	3	0
Candidimonas	3	0
Roseobacter	3	0
PPFX01	3	0
Anaerospora	3	0
Lacisediminihabitans	3	0
Thalassomonas	3	2
Hwanghaeella	3	0
Notoacmeibacter	3	0
Bacillus_BL	3	0
Desulfurivibrio	3	0
Mycetocola_B	3	0
Breoghania	3	0
Labedella	3	0
Paenibacillus_AK	3	0
Diplorickettsia	3	0
Sandaracinobacter	3	1
Terriglobus	3	0
HMF7647	3	0
Fuscovulum	3	1
Thiohalocapsa	3	1
Halocynthiibacter	3	0
Desulfonatronovibrio	3	0
Paraflavitalea	3	1
Sporosalibacterium	3	0
Aestuariicoccus	3	0
Kamptonema	3	2
Marseille-P3662	3	0
Erysipelatoclostridium	2	0
Brochothrix	2	1
Clostridium_E	2	0
Campylobacter	2	0
Desertifilum	2	1
Desulfotomaculum	2	0
Riemerella	2	0
Centipeda	2	0
Massilimaliae	2	0
Merdivivens	2	0
Agreia	2	0
Acholeplasma	2	0
Joostella	2	0
Pararobbsia	2	1
Indiicoccus	2	0
Moellerella	2	0
Lapidilactobacillus	2	1
Paenisporosarcina	2	1
Pleomorphomonas	2	0
Draconibacterium	2	0
Desulfohalovibrio	2	0
Pajaroellobacter	2	0
Prosthecochloris	2	0
Arcanobacterium	2	1
Oceanimonas	2	0
Atlantibacter	2	0
Auritidibacter	2	0
Gemmiger	2	1
Mitsuokella	2	0
Sphingobium_A	2	0
Apibacter	2	0
Sharpea	2	0
Clostridium_AQ	2	0
Mesorhizobium_D	2	0
Caloranaerobacter	2	0
Dorea	2	0
Anaerosphaera	2	0
Geminocystis	2	0
Halolactibacillus	2	0
Rodentibacter	2	1
Novosphingopyxis	2	0
Cycloclasticus	2	0
Terrisporobacter	2	0
Thiothrix	2	0
Porphyromonas_A	2	0
Sulfobacillus	2	0
Cytophaga	2	0
Haematospirillum	2	1
Streptobacillus	2	1
Clostridium_AA	2	1
Christensenella	2	0
Algibacter_D	2	0
Idiomarina	2	0
Pseudoflavonifractor	2	1
Catenibacterium	2	0
Dermatophilus	2	0
Veillonella_A	2	0
Aneurinibacillus_B	2	0
Gilvimarinus	2	0
Furfurilactobacillus	2	1
Acutalibacter	2	1
Pradoshia	2	0
Thermocrispum	2	0
Tranquillimonas	2	0
Globicatella	2	0
Holophaga	2	0
CAHJWT01	2	0
Pseudochrobactrum	2	1
Salimicrobium	2	0
Hydrotalea	2	0
Coprobacillus	2	0
Pseudocitrobacter	2	0
Desulfolutivibrio	2	0
Conyzicola	2	0
Murimonas	2	0
Malaciobacter	2	0
DP3N28-2	2	0
Eubacterium_O	2	0
Macrococcus_B	2	3
Luteimonas_C	2	0
Acidaminococcus	2	0
Snodgrassella	2	0
Epilithonimonas	2	0
Desulfatibacillum	2	0
Frigidibacter	2	0
Halarcobacter	2	0
Vogesella	2	0
Rariglobus	2	0
Rhodovastum	2	1
Enterobacter_A	2	0
Brachymonas	2	0
Glaciihabitans	2	0
Coprococcus_A	2	1
EB88	2	0
Flectobacillus	2	1
Neochlamydia	2	0
Buttiauxella	2	0
Proteiniphilum	2	0
Holdemania	2	0
Porticoccus	2	0
Halpernia	2	0
Alkalibacillus	2	0
Arenimonas	2	0
Prosthecomicrobium_A	2	0
DA-C8	2	0
Meiothermus	2	1
Caldicoprobacter	2	0
Hydrogenobaculum	2	0
Parvimonas	2	1
Rubneribacter	2	0
Empedobacter	2	0
Bdellovibrio	2	0
Xylophilus	2	0
Ochrobactrum_C	2	0
Pseudomonas_P	2	0
Saccharicrinis	2	0
Emergencia	2	0
Slackia	2	0
Pusillimonas_C	2	0
Allobacillus	2	0
Ferrovum	2	1
Histophilus	2	0
Salaquimonas	2	1
Mariprofundus	2	0
Ornithobacterium	2	0
Paenibacillus_AE	2	0
Aliidiomarina	2	0
Psychrilyobacter	2	0
Hylemonella	2	0
Terrabacter	2	0
Marinilabilia	2	1
Ethanoligenens	2	0
Oscillochloris	2	0
Salinibacter	2	0
Dokdonella_A	2	0
Clostridium_AE	2	0
Olivibacter	2	0
Hydrogenobacter	2	1
Pseudescherichia	2	0
Tepidibacter	2	0
Sodalis	2	0
Halomonas_B	2	0
Alkaliphilus_B	2	0
Eisenbergiella	2	0
Georgenia_A	2	0
Salsuginibacillus	2	0
Maritalea	2	0
Desnuesiella	2	0
Gluconobacter_A	2	0
Mogibacterium	2	0
Ornithinimicrobium	2	0
Sulfitobacter_F	2	1
Thermosediminibacter	2	0
Methylacidithermus	2	0
Desulfotomaculum_G	2	0
Clostridium_AF	2	2
Syntrophobacter	2	0
Denitratisoma	2	0
Desulfuromonas	2	1
Acidovorax_C	2	0
Peptacetobacter	2	0
Fluviibacter	2	0
Massilibacterium	2	0
Romboutsia_D	2	0
Peptoclostridium	2	0
Weissella_A	2	2
UBA7067	2	1
Alloscardovia	2	0
Oceanospirillum	2	0
Metallibacterium	2	0
Aliagarivorans	2	0
Thermicanus	2	0
Methylophaga	2	1
Marinoscillum	2	0
Aquisalinus	2	0
Clostridiisalibacter	2	0
Leminorella	2	0
Thiodiazotropha	2	0
Pelagerythrobacter	2	0
Intestinimonas	2	1
UBA7405	2	0
Microcoleus	2	1
Thalassobacillus	2	0
PCC7113	2	0
Eubacterium_C	2	0
Eubacterium_Q	2	0
Dialister	2	0
Pseudoclavibacter_A	2	0
Alteromonas_F	2	0
Halomonas_A	2	0
Natronoflexus	2	0
Clostridium_W	2	0
Oxalobacter	2	0
Xylanivirga	2	0
Scatomonas	2	0
Defluviitalea_A	2	0
Cloacibacillus	2	0
Hel1-33-131	2	0
Bacteroides_G	2	0
Sulfurimonas	2	0
Cardiobacterium	2	0
Chromatium	2	1
Dethiosulfovibrio	2	0
Simkania	2	0
Chitinivibrio	2	0
Psychrobium	2	0
Miniphocibacter	2	0
BAD-6	2	1
Fusicatenibacter	2	4
Telluribacter	2	0
Cyclobacterium	2	0
Bilophila	2	0
Desulfotruncus	2	0
Nitritalea	2	0
Luteimonas_B	2	0
T33-2	2	0
Scardovia	2	0
Fusibacter	2	0
Nitratidesulfovibrio	2	0
Granulibacter	2	0
Geotalea	2	1
Lentimicrobium	2	0
Pseudohoeflea	2	0
Lachnoclostridium	2	0
Aquidulcibacter	2	0
Ruminococcus_C	2	0
Clostridium_X	2	0
Simonsiella	2	0
Granulicatella	2	0
Hydrogenophilus	2	0
GCA-014931565	2	0
Pusillimonas_D	2	0
Arachidicoccus	2	0
Starkeya	2	0
Carboxydothermus	2	0
Amorphus	2	0
Aureibaculum	2	0
CFH-75059	2	0
Ga0077555	2	0
F0540	2	0
Phaeovulum	2	0
Roseivirga	2	0
Intrasporangium_A	2	0
Acidihalobacter	2	0
Enterococcus_G	2	0
Nereida	2	0
Caldalkalibacillus	2	0
Mageeibacillus	2	0
Sneathia	2	0
Aquirhabdus	2	0
Clostridium_D	2	0
Thermobispora	2	1
HG15A2	2	0
Muriicola	2	0
Mangrovicoccus	2	0
Wolinella	2	0
Halobacteriovorax	2	1
Barrientosiimonas	2	0
Arhodomonas	2	0
Thiospirillum	2	1
JAAKGP01	2	0
Shimwellia	2	0
Thermonema	2	0
Desulfosudis	2	0
Nitriliruptor	2	0
Actibacterium	2	0
Marinimicrobium	2	0
Niameybacter	2	0
Chachezhania	2	0
Tepidamorphus	2	0
Rubricella	2	0
GCA-900066905	2	0
Thiogranum	2	0
An181	2	0
QGGB01	2	0
Soehngenia_A	2	0
Thermoclostridium	2	0
Crenobacter	2	0
Comamonas_E	2	0
Humibacter	2	0
HY158	2	0
Pragia	2	0
Caldanaerobius	2	0
Anaerovirgula	2	0
Paludibacter	2	0
Legionella_B	2	0
Pararcticibacter	2	0
Roseococcus	2	0
Robiginitalea	2	0
Methylotenera	2	0
Halobacteroides	2	0
Chroococcidiopsis	2	0
Gemmatirosa	2	0
Thermosulfurimonas_A	2	0
Thermosulfuriphilus	2	0
Luteitalea	2	0
Andreesenia	2	0
DSM105185	2	0
Zoogloea	2	1
Alicyclobacillus_G	2	1
Cognatishimia	2	0
Hungatella_A	2	0
SMXJ01	2	0
Donghicola	2	1
Belnapia	2	0
Comamonas_C	2	0
CADCXN01	2	0
Oharaeibacter	2	0
Galbibacter_A	2	0
Caminibacter	2	0
Nibribacter	2	0
Monaibacterium	2	0
MVQK01	2	0
Pueribacillus	2	0
Peptoanaerobacter	2	0
J25	2	0
Puniceicoccus	2	1
Copromonas	2	0
Bacillus_S	2	1
Alkalibaculum	2	1
JABFXA01	2	0
Inconstantimicrobium	2	1
Heliophilum	2	0
Alkaliphilus	2	0
Fluviicoccus	2	0
Aggregicoccus	2	0
143-21	2	0
Granulicella_B	2	0
Victivallis	2	0
Allosediminivita	2	0
Rhabdochlamydia	2	1
Lichenicola	2	0
Eubacterium_J	2	1
Corallincola	2	0
Gilvibacter	2	0
Evtepia	2	0
BIGb0383	2	0
Calorimonas	2	0
Bieblia_A	2	0
Spelaeicoccus	2	0
Sediminibacterium	2	0
HMF5848	2	0
Suttonella	2	0
Pseudomaricurvus	2	0
Acidomonas	2	0
Bacillus_AP	2	0
LEGE-11467	2	1
Mizugakiibacter	2	0
Scandinavium	2	0
CK1056	2	0
Leptotrichia_A	2	0
Amnibacterium	2	0
Parascardovia	2	0
Pusillimonas_A	2	0
Viridilinea	2	1
Vagococcus_E	2	0
UBA1140	2	0
Thermobacillus	2	0
JACRTK01	2	0
G192	2	0
Meinhardsimonia	2	0
Pseudomonas_O	2	0
Sulfuricella	2	0
Competibacter_A	2	1
Allobranchiibius	2	0
Anaeromusa	2	0
Ilyomonas	2	0
OESV01	2	0
Marisediminicola	2	0
Aureivirga	2	0
Copromorpha	2	1
Leucothrix	2	1
Caecibacter	2	0
Desertibacter	2	0
Berkiella	2	0
Desulfosalsimonas	2	0
Bermanella	2	0
KMS-5	2	0
Oceanivirga	2	1
RZ26	2	0
Micropruina	2	1
Xiphinematobacter	2	0
Salipaludibacillus	2	0
Paradesulfovibrio	2	0
Caldanaerovirga	2	0
Thioalkalivibrio_A	2	0
JGM124	2	0
Profftella	2	0
V1718	2	0
Actinobaculum	2	0
Anaerotalea	2	0
Miniimonas	2	0
Ahrensia	2	0
CAG-791	2	1
Streptohalobacillus	2	0
Halalkalibacillus_A	2	0
JACVSF01	2	0
GCF-001939115	2	0
Aurantimicrobium	2	0
Yaniella	2	0
Aquabacterium	2	0
UBA7994	2	0
Polymorphobacter	2	1
FMMP01	2	0
SCN-69-89	2	0
Thioalkalivibrio_B	2	0
Solimicrobium	2	0
Devriesea	2	0
Halotalea	2	0
Cnuibacter	2	0
28-YEA-48	2	0
Balneola	2	0
L22	2	0
Fertoeibacter	2	1
Rhabdochromatium	2	0
Terricaulis	2	0
Rhodovibrio	2	0
MEC069	2	0
Aestuariirhabdus	2	0
Algicola	2	0
Clostridium_Z	2	2
Pseudochelatococcus	2	0
BX12	2	0
Pseudactinotalea	2	0
Pseudoteredinibacter	2	0
Allochromatium	2	0
Aliikangiella	2	0
BACL24	2	1
Rubeoparvulum	2	0
Angustibacter	2	0
Neptuniibacter	2	0
Ilumatobacter_A	2	0
Helicobacter	1	1
Actinobacillus	1	0
Gallibacterium	1	1
Methylopila	1	0
Akkermansia	1	0
Campylobacter_A	1	0
Butyricimonas	1	0
Leptospira	1	0
Chloroflexus	1	0
Anaerosalibacter	1	0
Spiroplasma	1	0
Ignatzschineria	1	0
Mobiluncus	1	1
Longicatena	1	0
Romboutsia_C	1	0
Campylobacter_B	1	0
Pelagibacterium	1	0
Azohydromonas	1	0
Chryseoglobus	1	0
Helicobacter_D	1	0
Acholeplasma_A	1	0
Brumimicrobium	1	0
Garciella	1	2
Thermotoga	1	0
Haloimpatiens	1	0
Turicibacter	1	0
Sedimentibacter	1	0
Phascolarctobacterium	1	0
Avibacterium	1	0
Glaesserella	1	0
Pusillimonas	1	0
Elioraea_A	1	0
Pseudidiomarina	1	0
Lachnobacterium	1	0
Lagierella	1	0
Gordonibacter	1	0
Borrelia	1	0
Vulcaniibacterium_B	1	0
Hyphomicrobium_A	1	0
MUGG01	1	1
Haemophilus_A	1	0
Tetragenococcus	1	0
Rubritalea	1	1
Muribaculum	1	1
Gallionella	1	0
Hornefia	1	0
Ignavigranum	1	0
Aquiluna	1	0
Moraxella_A	1	0
Chthonomonas	1	0
Salegentibacter	1	0
Pectinatus	1	0
Tepidanaerobacter	1	0
Dellaglioa	1	0
Cuneatibacter	1	0
Piscirickettsia	1	0
17J80-11	1	0
Acidipropionibacterium	1	0
Helcobacillus	1	0
Vagococcus_D	1	0
Entomomonas	1	0
Sphaerochaeta	1	0
Lacinutrix	1	0
Cobetia	1	0
Clostridium_G	1	0
Sulfurospirillum	1	0
Bittarella	1	0
Gluconobacter	1	0
Oligella	1	0
Convivina	1	0
Intrasporangium	1	0
Berryella	1	0
Tangfeifania	1	0
Serpentinicella	1	0
Kyrpidia	1	1
Bombella	1	0
Caproicibacter	1	0
Enterococcus_F	1	0
Desulfocucumis	1	0
Giesbergeria	1	0
Zeaxanthinibacter	1	0
Mesoplasma	1	0
Tolumonas	1	0
An92	1	0
Protochlamydia	1	0
Guyparkeria	1	0
Schleiferilactobacillus	1	0
Geothrix	1	0
Pigmentiphaga	1	0
Paraeggerthella	1	0
Spirochaeta_D	1	0
Selenomonas_C	1	0
Desulfacinum	1	0
Methylopumilus	1	0
Saprospira	1	0
DB6-IX	1	0
UBA4036	1	0
Spirabiliibacterium	1	0
Anaerosolibacter	1	0
Alysiella	1	0
Megamonas	1	0
Dongia	1	0
Alkalispirochaeta	1	0
Ruminococcus_F	1	0
Macrococcus	1	0
UBA6211	1	0
Moorella	1	0
Sinimarinibacterium	1	0
Mangrovibacterium	1	0
Fenollaria	1	0
Baileyella	1	0
Alkanindiges	1	0
Cupidesulfovibrio	1	0
Helicobacter_B	1	0
[truncated: 2,294 more rows]

## Sheet: Table S3 antieuk GCFs
Number of GCFs per genus that likely produce antitumor or antifungal compounds
genus	number of GCFs without MIBiG	number of GCFs with MIBiG
Streptomyces	1954	187
Nocardia	356	20
Mycobacterium	325	8
Pseudomonas_E	246	16
Amycolatopsis	193	23
Micromonospora	173	38
Burkholderia	119	18
Rhodococcus	110	2
Spirillospora	100	21
Nonomuraea	94	6
Kitasatospora	86	14
Paenibacillus	78	4
Actinoplanes	72	24
Paraburkholderia	55	1
Actinosynnema	54	11
Acinetobacter	53	0
Pseudonocardia	53	3
Bradyrhizobium	52	0
Microbacterium	50	0
Lentzea	50	5
Nocardiopsis	49	8
Saccharopolyspora	49	7
Actinokineospora	48	8
Bacillus_A	47	3
Myxococcus	47	11
Gordonia	46	1
Nocardioides	46	0
Bacillus	44	8
	43	1
Rhodococcus_B	36	1
Cupriavidus	35	1
Paenibacillus_B	33	2
Microbispora	33	10
Kibdelosporangium	33	4
Saccharomonospora	32	7
Pseudoalteromonas	30	2
Nostoc	30	4
Serratia	28	1
Xenorhabdus	28	8
Frankia	28	7
Kutzneria	28	1
Streptacidiphilus	27	4
Sphaerisporangium	27	0
Legionella	26	1
Brevibacillus	26	1
Ralstonia	25	1
Rhizobium	25	0
Variovorax	25	0
Chitinophaga	25	2
Corynebacterium	24	0
Archangium	24	2
Mesorhizobium	23	1
Streptosporangium	23	2
Crossiella	23	1
Vibrio	21	2
Paracoccus	21	1
Pseudomonas	21	3
Marinobacter	21	0
Paenibacillus_G	21	1
Actinophytocola	21	3
Flavobacterium	20	1
Lysobacter	19	1
Staphylococcus	18	0
Sphingomonas	18	0
Antrihabitans	18	0
Corallococcus	17	3
Herbidospora	16	3
Paenibacillus_A	15	1
Deinococcus	15	0
Novosphingobium	15	0
Brevibacillus_B	15	3
Thermomonospora	15	2
Sorangium	15	5
Mucilaginibacter	14	0
Chryseobacterium	14	0
Photorhabdus	14	4
Chromobacterium	14	3
Kribbella	14	0
Embleya	14	0
Halomonas	13	0
Azospirillum	13	3
Tatlockia	13	1
Massilia	13	0
Planomonospora_A	13	1
Streptococcus	12	1
Sphingobium	12	0
Kocuria	12	0
Agromyces	12	0
Aeromicrobium	12	0
Cytobacillus	12	0
Glycomyces	12	0
Stigmatella	12	5
Acrocarpospora	12	2
Polymorphospora	12	0
Clostridium	11	1
Shewanella	11	0
Peribacillus	11	0
Cellulomonas	11	2
Sulfitobacter	11	0
Methylobacterium	11	0
Ruegeria	11	0
Allorhizobium	11	1
Sphingopyxis	11	0
Bosea	11	0
Actinoalloteichus	11	1
Curtobacterium	10	0
Photobacterium	10	1
Williamsia	10	0
Nesterenkonia	10	0
Hydrogenophaga	10	1
Pseudomonas_F	10	0
Arthrobacter_B	10	0
Arthrobacter_I	10	0
Paenibacillus_F	10	1
Actinopolyspora	10	1
Desertactinospora	10	0
Brasilonema	10	3
Bordetella	9	0
Trichormus	9	3
Brevibacterium	9	1
Paenarthrobacter	9	0
Microcystis	9	2
Dictyobacter	9	0
Pseudarthrobacter	9	0
Paenibacillus_C	9	0
Catellatospora	9	1
Plantactinospora	9	2
Planobispora	9	1
Actinocorallia	9	2
Xanthomonas	8	0
Pseudomonas_A	8	0
Pectobacterium	8	2
Hymenobacter	8	0
Comamonas	8	0
Saccharopolyspora_D	8	1
Caballeronia	8	2
Pseudoduganella	8	1
Tsukamurella	8	1
Arthrobacter_D	8	0
Desulfovibrio	8	0
Hyalangium	8	1
Arthrobacter_F	8	0
Dickeya	7	2
Achromobacter	7	0
Pedobacter	7	1
Agrobacterium	7	0
Aquimarina	7	2
Pseudomonas_B	7	0
Clostridium_S	7	0
Fischerella	7	2
Roseomonas	7	1
Janthinobacterium	7	2
Roseovarius	7	0
Roseomonas_A	7	0
Dactylosporangium	7	4
Arthrobacter	7	0
Rhodococcus_C	7	0
Ramlibacter	7	0
Marinobacterium	7	0
Hoyosella	7	0
Amycolatopsis_C	7	0
Citricoccus	7	0
Streptomyces_D	7	1
Saccharopolyspora_C	7	3
Williamsia_A	7	0
Amazonocrinis	7	1
Panacagrimonas	7	0
Cryptosporangium	7	0
Klebsiella	6	0
Pantoea	6	0
Neisseria	6	0
Xanthomonas_A	6	1
Sinorhizobium	6	0
Thauera	6	1
Nocardiopsis_C	6	1
Specibacter	6	0
Neobacillus	6	0
Acetobacterium	6	0
Polynucleobacter	6	0
Leucobacter	6	0
Nonlabens	6	0
Paenibacillus_E	6	0
Methylocaldum	6	0
Serratia_A	6	3
Acuticoccus	6	0
Methylocystis	6	0
Bacillus_I	6	2
Aulosira	6	1
Pseudomonas_D	6	0
Ruminiclostridium	6	0
Reyranella	6	0
Thermosporothrix	6	1
Micromonospora_G	6	1
Bailinhaonella	6	3
Trinickia	5	0
Clostridium_AD	5	1
Pseudophaeobacter	5	0
Actinomyces	5	1
Cryobacterium	5	0
Geodermatophilus	5	1
Devosia	5	0
Priestia	5	1
Modestobacter	5	0
Erwinia	5	1
Ascidiaceihabitans	5	0
Rossellomorea	5	0
Rhodopirellula	5	0
Xanthobacter	5	0
Ruminococcus_D	5	0
Planktothrix	5	4
Arthrobacter_K	5	0
Dolichospermum	5	4
Methylobacter	5	0
Undibacterium	5	0
Tumebacillus	5	0
Rhizorhabdus	5	0
Fulvivirga	5	0
Stappia	5	1
Paenibacillus_S	5	0
Planotetraspora	5	0
Planomonospora	5	1
Anaerocolumna	5	0
Camelimonas	5	0
Polyangium_A	5	1
Allocatelliglobosispora	5	1
Leptothoe	5	2
Longispora	5	1
Myceligenerans	5	0
Virgisporangium	5	2
Skermania	5	0
Sinosporangium	5	2
Herbihabitans	5	0
Escherichia	4	2
Enterococcus	4	0
Lysinibacillus	4	0
Microbulbifer	4	0
Marinomonas	4	0
Sporosarcina	4	0
Microvirga	4	0
Pseudogulbenkiania	4	0
Eikenella	4	0
Psychrobacter	4	0
Herbaspirillum	4	0
Georgenia	4	0
Pseudooceanicola	4	0
Leifsonia	4	0
Alteromonas	4	0
Leisingera	4	0
Roseibium	4	2
Blastococcus	4	0
Psychrobacillus	4	0
Aetokthonos	4	1
Mycetohabitans	4	1
Brachybacterium	4	0
Weizmannia	4	0
Rubrobacter_B	4	0
Plantibacter	4	0
Aminobacter	4	0
Brenneria	4	0
Hahella	4	1
Paludibacterium	4	0
Pseudovibrio	4	1
Rhodoferax	4	0
Azonexus	4	0
Alicyclobacillus	4	0
Alsobacter	4	0
Thermobifida	4	0
Actinomycetospora	4	0
Metabacillus	4	0
Haloactinospora	4	1
Herbiconiux	4	0
Paucibacter_A	4	0
Ruegeria_B	4	0
Parageobacillus	4	0
Collimonas	4	0
Streptoalloteichus	4	4
KBS50	4	1
Aldersonia	4	0
Microbacterium_A	4	0
Phycicoccus	4	0
Actinorugispora	4	0
Oligoflexus	4	0
Longimycelium	4	0
Ktedonosporobacter	4	0
Rhizobium_A	4	0
Sinomonas	4	0
Asanoa	4	1
Inhella	4	0
Pseudomonas_K	4	0
Nocardiopsis_A	4	1
Phenylobacterium	4	0
Neomicrococcus	4	0
Gandjariella	4	1
Roseicyclus	4	0
Sneathiella	4	0
Hassallia	4	1
Actinomadura_D	4	1
SRT547	4	0
Seinonella	4	0
Z1-20	4	0
Iningainema	4	2
Listeria	3	0
Limosilactobacillus	3	0
Klenkia	3	0
Virgibacillus_H	3	0
Dermacoccus	3	1
Acidovorax	3	0
Lactococcus	3	0
Chondromyces	3	4
Thermus	3	0
Aliarcobacter	3	0
Thalassospira	3	0
Anoxybacillus_A	3	0
Neptunomonas	3	0
Cumulibacter	3	0
Isoptericola	3	0
Virgibacillus	3	1
Rothia	3	0
Rathayibacter	3	0
Moritella	3	0
Roseomonas_B	3	0
Brevundimonas	3	0
Epibacterium	3	0
Muricauda	3	0
Pandoraea	3	0
Zobellia	3	0
Alteraurantiacibacter	3	0
Caulobacter	3	0
Aliivibrio	3	1
Diaphorobacter_A	3	0
Nitrosomonas	3	0
Paenibacillus_J	3	0
Bacillus_BD	3	0
Aneurinibacillus	3	0
Actinoallomurus	3	2
Dyella	3	1
Cellulosimicrobium	3	0
Serratia_B	3	0
Lonsdalea	3	0
Parvularcula	3	0
Paenibacillus_Z	3	0
Paeniglutamicibacter	3	0
Ureibacillus	3	0
Methylovulum	3	0
Raphidiopsis	3	1
Methylomonas	3	1
Nodularia	3	3
Maritimibacter	3	0
Patulibacter	3	0
Spirosoma	3	0
Psychroflexus	3	0
Gramella	3	0
Komagataeibacter	3	0
Chlorogloeopsis	3	1
Aequorivita	3	0
Niveispirillum	3	0
Sphingosinicella	3	0
Pseudoclavibacter	3	0
Oleiphilus	3	0
Salinicola	3	0
Denitromonas	3	0
Bordetella_C	3	0
Shimazuella	3	0
Solimonas	3	0
Edaphocola	3	0
Hyphomicrobium	3	0
AK92	3	0
Noviherbaspirillum	3	0
Pelomonas	3	0
Cohnella	3	0
Luteibacter	3	0
Promicromonospora	3	0
Rummeliibacillus	3	0
Pelagerythrobacter	3	0
Sphingomonas_I	3	0
Cellvibrio	3	0
Halomonas_C	3	0
Halopolyspora	3	0
Sandaracinus	3	0
QBMD01	3	0
Clostridium_I	3	1
Azotobacter	3	0
Acidithiobacillus	3	0
Rhizobacter	3	1
Robertmurraya	3	0
Yuhushiella	3	0
Microtetraspora	3	0
Bordetella_B	3	0
Yonghaparkia	3	0
Henriciella	3	0
Eudoraea	3	0
Paralcaligenes	3	0
Rivicola	3	0
Vallitalea	3	0
Desulfosarcina	3	0
Phytohabitans	3	2
Pilimelia	3	1
FACHB-152	3	0
Atlanticothrix	3	0
Jongsikchunia	3	0
Rosistilla	3	0
Epidermidibacterium	3	0
Roseimaritima	3	0
Frondihabitans	3	0
WKFJ01	3	0
Desulfonema	3	0
Anthocerotibacter	3	0
Prosthecobacter	3	0
Prevotella	2	0
Enterococcus_B	2	0
Bacteroides	2	0
Aeromonas	2	0
Phaeobacter	2	0
Yersinia	2	0
Mumia	2	0
Oceanobacillus	2	0
Saccharococcus	2	0
Clavibacter	2	0
Providencia	2	1
Brucella	2	0
Faecalibacterium	2	0
Lentibacillus	2	0
Acidiphilium	2	0
Moraxella	2	0
Geobacillus	2	0
Mesonia	2	0
Zooshikella	2	1
Pararobbsia	2	0
Companilactobacillus	2	0
Indiicoccus	2	0
Gemmata	2	0
Mediterraneibacter	2	0
Vagococcus_A	2	0
Dokdonia	2	0
Limnohabitans_A	2	0
Mesobacillus	2	0
Acidovorax_A	2	0
Aeoliella	2	0
Algoriphagus	2	0
Hansschlegelia	2	0
Roseimicrobium	2	0
Enterocloster	2	0
Kosakonia	2	0
Paludisphaera	2	0
Auritidibacter	2	0
Maribacter	2	0
Endozoicomonas	2	0
Litorivita	2	0
Oceanitalea	2	0
Apibacter	2	0
Propionibacterium	2	1
Mesorhizobium_D	2	0
Litorivivens	2	0
Salipiger	2	0
Micrococcus	2	0
Duganella	2	1
Rhodanobacter	2	0
Aquitalea	2	0
CAU-1492	2	0
Sulfobacillus	2	0
Thiomonas	2	0
Methylogaea	2	1
Runella	2	0
Rhodospira	2	1
Kroppenstedtia	2	0
Hyphomonas	2	1
Pedococcus	2	0
Giesbergeria	2	0
Planococcus	2	0
Longimicrobium	2	0
Alteribacillus	2	0
Kurthia	2	0
Pradoshia	2	0
Synechococcus_C	2	0
Dietzia	2	0
Carnobacterium_A	2	0
Vannielia	2	0
Alcaligenes	2	0
Salimicrobium	2	0
Gulosibacter	2	0
Spongiibacter	2	0
Croceicoccus	2	0
Shimia	2	0
Malaciobacter	2	0
Salinisphaera	2	0
Bacillus_BE	2	0
Ulvibacter	2	0
Glutamicibacter	2	0
Colwellia	2	0
Halorhodospira	2	0
Halarcobacter	2	0
Solitalea	2	0
Legionella_C	2	0
Glaciihabitans	2	0
Pannonibacter	2	0
Marinirhabdus	2	0
Marortus	2	0
Heliorestis	2	0
Anabaena	2	2
Pusillimonas_C	2	0
Virgibacillus_E	2	0
Thalassobius	2	0
Subtercola	2	0
CAIVDV01	2	2
Ochrobactrum_A	2	0
Sphaerotilus	2	1
Actinotalea	2	0
Microcella	2	0
Kineococcus	2	0
Amylibacter	2	0
Gottfriedia	2	0
Hydrogenobacter	2	0
Dyella_B	2	0
Sporolactobacillus	2	0
Rhodoblastus	2	0
Desulfonatronum	2	0
Thermogemmatispora	2	0
Ktedonobacter	2	1
Methylobacter_A	2	1
Salsuginibacillus	2	0
Maritalea	2	0
Acidithrix	2	0
Thioclava	2	0
Aromatoleum	2	0
Gemmobacter_B	2	0
Limnothrix	2	0
Denitratisoma	2	0
NIES-981	2	0
Anaerovibrio	2	0
Methylococcus	2	0
FACHB-1375	2	0
Rubrivivax	2	0
Scalindua	2	1
Mitsuaria	2	0
Gillisia	2	0
Phaeospirillum	2	0
Paludifilum	2	0
Marmoricola	2	0
Oceanicella	2	0
Leeia	2	0
Stenomitos	2	0
Parachlamydia	2	0
Geomonas	2	0
Desulfonema_C	2	0
Chryseolinea	2	0
Selenomonas_A	2	0
Nitrincola	2	0
STGJ01	2	0
Bacillus_L	2	0
Niveibacterium	2	0
Desulfoluna	2	0
C254	2	0
Desulfobotulus	2	0
Bordetella_A	2	0
Oblitimonas	2	0
Nitrospirillum	2	0
Mycetocola	2	0
Siccirubricoccus	2	0
Ferrimonas	2	0
Polaromonas	2	0
Planosporangium	2	1
ALPHA2B	2	0
WGGQ01	2	0
Magnetospirillum	2	1
Bacillus_BU	2	0
Amycolatopsis_D	2	0
Melghirimyces	2	0
Ideonella	2	0
Wenzhouxiangella	2	0
JAFIQW01	2	0
Marinobacter_A	2	0
LMDS01	2	0
Terrimicrobium	2	0
Legionella_D	2	0
Fodinicurvata	2	0
Herpetosiphon	2	0
Mycoavidus	2	0
Moorea	2	3
Luteipulveratus	2	0
Nitriliruptor	2	0
X156	2	0
Tepidamorphus	2	0
UBA2009	2	0
Exilibacterium	2	0
RCC1774	2	0
Arthrobacter_G	2	0
Roseococcus	2	0
Robiginitalea	2	0
Bacillus_BT	2	0
Verrucomicrobium	2	0
Palleronia	2	0
Sedimentitalea	2	0
YIM-78166	2	0
Lachnoclostridium_B	2	0
Tropicibacter	2	0
Galbibacter_A	2	0
Jiella	2	0
Phormidesmis_A	2	0
Martelella	2	0
Pseudorhodoferax	2	0
Desulfobacula	2	0
Litorimicrobium	2	0
Heliophilum	2	0
Sphingomonas_M	2	0
Gilvibacter	2	0
Polyangium	2	1
Tamaricihabitans	2	0
Paenibacillus_AC	2	0
Rubrobacter	2	0
Pseudomonas_O	2	0
Tropicimonas	2	0
Cochleicola	2	0
BN140002	2	0
Marinisubtilis	2	0
Rugamonas	2	1
Paracraurococcus	2	0
Candidimonas	2	0
Sphingomonas_E	2	0
Oricola	2	0
Yaniella	2	0
Carboxydocella	2	0
Motilimonas	2	0
Halosaccharopolyspora	2	0
RSCCF101	2	0
28-YEA-48	2	0
Labedella	2	0
Micromonospora_H	2	1
Thiohalocapsa	2	0
Desulfonatronovibrio	2	0
Pseudochelatococcus	2	0
Kineosporia	2	1
Ilumatobacter_A	2	0
Phocaeicola	1	0
Clostridium_H	1	0
Clostridium_F	1	0
Lactobacillus	1	0
Tenacibaculum	1	0
Capnocytophaga	1	1
Gallibacterium	1	0
Methylopila	1	0
Leuconostoc	1	0
Butyrivibrio	1	0
Lacticaseibacillus	1	0
Pseudanabaena	1	0
Permianibacter	1	0
Clostridioides	1	0
Blautia_A	1	0
Thioalkalivibrio	1	0
Mammaliicoccus	1	0
Parabacteroides	1	0
Enterobacter	1	0
Lactiplantibacillus	1	0
Litoreibacter	1	0
Neorhizobium	1	0
Leptospira	1	0
Rhodophyticola	1	0
Winogradskyella	1	0
Bariatricus	1	0
Desertifilum	1	0
Thermoactinomyces_A	1	0
Pelobium	1	0
Ignatzschineria	1	0
Schaedlerella	1	0
Halobacillus	1	0
Lewinella_A	1	0
Pelagibacterium	1	0
Leptospira_A	1	0
Citrobacter_B	1	0
Azohydromonas	1	0
Geomicrobium_A	1	0
Porphyromonas	1	0
Chryseoglobus	1	0
Amphritea	1	0
Roseateles	1	0
Agreia	1	0
Joostella	1	0
Rubellimicrobium	1	0
Novipirellula	1	1
Plesiomonas	1	0
Haloactinopolyspora	1	0
Frischella	1	0
Leclercia	1	0
Ochrobactrum	1	0
Loktanella	1	0
Exiguobacterium	1	0
Enterovibrio	1	1
Glaesserella	1	0
Pseudidiomarina	1	0
Rickettsia	1	0
Acetobacter	1	1
Bacillus_J	1	0
Erythrobacter	1	0
PZPK01	1	0
Rhodopseudomonas	1	0
Clostridium_B	1	0
Pseudogemmobacter	1	0
Tateyamaria	1	0
Rhodothermus	1	0
Methylotuvimicrobium	1	0
Merdimonas	1	0
Sutcliffiella_A	1	0
Aggregatibacter	1	0
Vulcaniibacterium_B	1	0
FJAT-49711	1	0
Sphingomicrobium	1	0
Sunxiuqinia	1	0
Luteolibacter	1	0
Bombilactobacillus	1	0
Pseudomonas_M	1	0
Flammeovirga	1	0
Wohlfahrtiimonas	1	0
Aquiluna	1	0
Moraxella_A	1	0
Sphingobium_A	1	0
Cyanobium_A	1	0
Aureimonas_A	1	1
Salegentibacter	1	0
Leptotrichia	1	0
Phyllobacterium	1	0
Pelosinus	1	0
Kingella	1	0
Pseudomonas_L	1	0
Dorea	1	0
Marinagarivorans	1	0
17J80-11	1	0
Geminocystis	1	0
Rosenbergiella	1	0
Tahibacter	1	0
Mastigocoleus	1	1
Dorea_A	1	0
Enterococcus_E	1	0
Paenibacillus_H	1	1
Chlorobium	1	0
Sphingobacterium	1	0
SSD5	1	0
Qipengyuania	1	0
Cytophaga	1	0
Sulfurospirillum	1	0
Aquamicrobium_A	1	0
Idiomarina	1	0
Chromohalobacter	1	0
Intrasporangium	1	0
Alcanivorax	1	0
Anaeromyxobacter	1	0
Maridesulfovibrio	1	0
Berryella	1	0
Ectothiorhodospira	1	0
Leeuwenhoekiella	1	0
Dermatophilus	1	0
Ornithinibacillus	1	0
Aneurinibacillus_B	1	0
Zeaxanthinibacter	1	0
Occultella	1	0
Arachnia	1	0
Anaerolinea	1	0
Fusobacterium_C	1	0
Leifsonia_A	1	0
PGZG01	1	0
Pigmentiphaga	1	0
Domibacillus	1	0
Globicatella	1	0
Desulfosporosinus	1	0
Holophaga	1	1
Methyloversatilis	1	0
Aminidesulfovibrio	1	0
Asticcacaulis	1	0
Albimonas	1	0
Saprospira	1	0
Pseudochrobactrum	1	0
Sporomusa	1	0
Pseudodesulfovibrio	1	0
Mongoliimonas	1	0
Dongia	1	0
Ruminococcus_F	1	0
Bacillus_AD	1	0
Frigoribacterium	1	0
Anaerobacillus	1	0
Anaerotignum	1	0
Anoxybacillus	1	0
Pararhizobium	1	0
Alkanindiges	1	0
Luteimonas_C	1	0
Lampropedia	1	0
Phormidium_B	1	1
Thermomonas	1	0
Gelidibacter	1	0
Anaerofustis	1	0
Kineosphaera	1	0
Frigidibacter	1	0
Vogesella	1	0
Rhabdothermincola	1	0
BB19	1	0
ULC077BIN1	1	0
Arenibacter	1	0
Liberibacter	1	0
Brachymonas	1	0
Methylosinus	1	0
Terrimesophilobacter	1	0
Methylacidiphilum	1	0
Pontixanthobacter	1	0
Dysgonomonas	1	0
Treponema_H	1	0
Bacillus_P	1	0
Aliterella	1	0
Cribrihabitans	1	0
Porticoccus	1	0
Niastella	1	0
Devosia_A	1	0
Alkalibacillus	1	0
Kushneria	1	0
Nakamurella	1	0
Cellulophaga	1	0
Meiothermus	1	0
Hydrogenobaculum	1	0
Rubneribacter	1	0
Fundidesulfovibrio	1	0
Legionella_A	1	0
Ochrobactrum_C	1	0
Pseudomonas_P	1	0
Clostridium_L	1	0
Allobacillus	1	0
Granulicella_D	1	0
Salaquimonas	1	0
Oceanicola	1	0
Ornithobacterium	1	0
Bacillus_BW	1	0
Rippkaea	1	0
Chimaeribacter	1	0
Aliidiomarina	1	0
SPNT01	1	0
Hylemonella	1	0
Thalassobacter	1	0
CADDYV01	1	0
Ethanoligenens	1	0
Heliomicrobium	1	0
Pseudoxanthomonas_A	1	0
Parasedimentitalea	1	0
Skermanella	1	0
Crateriforma	1	0
Brevilactibacter	1	0
Dokdonella_A	1	0
Afipia	1	0
Fukatsuia	1	0
Nodosilinea	1	0
Anabaenopsis	1	0
Saccharibacillus	1	0
Bacillus_AB	1	0
CBW1002	1	0
Georgenia_A	1	0
Anoxybacillus_C	1	0
Luteithermobacter	1	0
Ornithinimicrobium	1	0
Afifella	1	0
Gimesia	1	0
Thermosediminibacter	1	0
Roseicitreum	1	0
Zavarzinella	1	0
Syntrophobacter	1	0
Desulfuromonas	1	0
Fluviibacter	1	0
Propionivibrio	1	0
Owenweeksia	1	0
Rudanella	1	0
Yimella	1	0
Homoserinimonas	1	0
Shinella	1	1
FACHB-40	1	0
Ochrobactrum_B	1	0
Pararhodobacter	1	0
Pseudoxanthobacter	1	0
Oceanospirillum	1	0
Desulfobacter	1	1
Metallibacterium	1	0
Deinococcus_C	1	0
Mesorhizobium_E	1	0
UBA5172	1	0
Bremerella	1	0
Vallicoccus	1	0
Pareuzebyella	1	0
Thermicanus	1	0
Marinoscillum	1	0
Pseudopelobacter	1	0
Tomitella	1	0
Litoribacter	1	0
Bacillus_AG	1	0
Oleidesulfovibrio	1	0
Labilithrix	1	0
Marinovum	1	0
Halodesulfovibrio	1	0
Desulfobulbus	1	0
Gloeothece	1	0
Microcoleus	1	0
Sphaerospermopsis	1	1
Alkaliphilus_C	1	0
Rubidibacter	1	1
Nitratireductor	1	0
Palsa-465	1	0
Calderihabitans	1	0
Halomonas_A	1	0
Leadbetterella	1	0
Stenotrophomonas_A	1	0
Planktosalinus	1	0
Desulfofustis	1	0
Pseudohongiella	1	0
Oxalobacter	1	0
Jejuia	1	0
Demequina	1	0
Halofilum	1	0
Paenirhodobacter	1	0
Robertkochia	1	0
Motiliproteus	1	0
Fulvimonas	1	0
WSTA01	1	0
Salicibibacter	1	0
JACLZJ01	1	0
Aureimonas	1	0
Frateuria_A	1	1
Methylomagnum	1	0
Planktotalea	1	0
Desulfonatronospira	1	0
Staphylospora	1	0
NBD-18	1	1
Hydrococcus	1	0
Psychrobium	1	0
E85	1	0
Ottowia	1	0
Pirellulimonas	1	0
Zavarzinia	1	0
Fusicatenibacter	1	0
Pseudospirillum	1	0
Kordiimonas	1	1
Luteimonas_B	1	0
Natronoglycomyces	1	0
Marivita	1	0
Marinicauda	1	0
Formivibrio	1	0
Roseivivax	1	0
Fabibacter	1	0
Poseidonibacter	1	0
Paenalcaligenes	1	0
Commensalibacter	1	0
Stanieria	1	0
Tardiphaga	1	0
Granulibacter	1	0
Singulisphaera	1	0
Lentibacter	1	0
Geminicoccus	1	0
Ectobacillus	1	0
Robinsoniella	1	0
Priestia_D	1	0
Protaetiibacter	1	0
Bacterioplanes	1	0
Reichenbachiella	1	0
Croceibacterium	1	0
Azorhizobium	1	0
Albidovulum	1	0
Orenia	1	1
Desulfococcus	1	0
Arachidicoccus	1	0
Starkeya	1	0
Clostridium_AM	1	1
Azomonas	1	0
Aureibaculum	1	0
Ga0077555	1	0
Acidimangrovimonas	1	0
Lihuaxuella	1	0
Paenibacillus_K	1	0
Iodobacter	1	0
WLYX01	1	0
Alpinimonas	1	0
Streptomonospora	1	1
Intrasporangium_A	1	0
Azoarcus	1	0
Acetonema	1	0
Algicoccus	1	0
Tistrella	1	1
Caldalkalibacillus	1	0
Thiobacillus	1	0
Cryobacterium_C	1	0
Pelagimonas	1	0
Desulfomicrobium	1	0
Stieleria	1	0
Fusibacter_A	1	0
Xylanibacillus	1	0
Pleurocapsa	1	0
Phytoactinopolyspora	1	1
Larkinella	1	0
Muriicola	1	0
Adhaeribacter	1	0
Desulfamplus	1	1
Kytococcus	1	0
Marichromatium	1	0
Chloroploca	1	0
Tautonia	1	0
Aliishimia	1	0
UBA4001	1	0
Pukyongia	1	0
Bacillus_BM	1	0
Melaminivora	1	0
Jiangella	1	0
Paenibacillus_T	1	0
Paucilactobacillus	1	0
Limimaricola	1	0
Croceibacter	1	0
Candidimonas_A	1	0
Cyanobium	1	0
Mycoplana	1	0
Pseudorhodobacter	1	0
Zafaria	1	0
Viridibacillus	1	0
Acidobacterium_A	1	0
Planctopirus	1	0
Caccousia	1	0
Chachezhania	1	0
Gulbenkiania	1	0
Endolissoclinum	1	0
RCIZ01	1	0
Euzebyella	1	0
Marinitenerispora	1	0
Sediminimonas	1	0
Azoarcus_C	1	0
Pseudopontixanthobacter_A	1	0
CACIAM-69d	1	0
Paucimonas	1	0
Imperialibacter	1	0
Nordella	1	0
Muriiphilus	1	0
Legionella_B	1	0
Syntrophotalea	1	0
Mycetocola_A	1	0
O-77	1	0
Pyruvatibacter	1	0
Geopsychrobacter	1	0
Propylenella	1	0
Posidoniimonas	1	0
Paraoerskovia	1	0
ZJ304	1	0
Halobacteroides	1	0
Chroococcidiopsis	1	1
Entomospira	1	0
Catenovulum	1	0
Extensimonas	1	0
Thiorhodovibrio	1	0
Desulforegula	1	0
UBA7428	1	0
Zoogloea	1	0
Hyella	1	0
Thermincola	1	0
Paucibacter	1	0
Paenibacillus_V	1	0
Thermaurantiacus	1	0
Fictibacillus_C	1	0
Alicyclobacillus_G	1	0
Bellilinea	1	0
Meiothermus_B	1	0
Sandarakinorhabdus	1	0
SMXJ01	1	0
Rubricoccus	1	0
Belnapia	1	0
Ruegeria_E	1	0
Comamonas_C	1	0
Paenibacillus_D	1	0
IB182353	1	0
Granulicella_A	1	0
Chitinimonas	1	2
R267	1	0
FACHB-68	1	0
Caminibacter	1	0
Nibribacter	1	0
Monaibacterium	1	0
SYSU-D00535	1	0
Dongshaea	1	0
Chlorobaculum	1	0
Canibacter	1	0
BH258	1	0
Leifsonia_B	1	0
Aggregicoccus	1	0
Allosediminivita	1	2
Paraperlucidibaca	1	0
Lucifera	1	0
Halothiobacillus	1	0
Lichenicola	1	0
Corallincola	1	0
Persicobacter	1	0
Falsochrobactrum	1	0
Rhodobacter_B	1	0
Ancylobacter	1	0
Bacteriovorax	1	0
Spelaeicoccus	1	0
Allosphingosinicella	1	0
HMF5848	1	0
Hydrogenibacillus	1	0
Pseudomaricurvus	1	0
Desulfotignum	1	0
Sagittula	1	0
Thalassotalea_A	1	0
Mizugakiibacter	1	0
Aeribacillus	1	0
Bacillus_BX	1	0
Nitrospira_F	1	0
CK1056	1	0
Aliiglaciecola	1	0
Leptotrichia_A	1	0
Pseudozobellia	1	0
Tistlia	1	1
Pusillimonas_A	1	0
Hydrogenimonas	1	0
Salana	1	0
Lacisediminimonas	1	0
Anoxybacillus_B	1	0
Bacillus_AO	1	0
Actinomadura_B	1	1
SW132	1	0
Sulfuricella	1	0
Nostoc_B	1	0
FACHB-46	1	0
Desulfoplanes	1	0
Thermus_A	1	0
Tersicoccus	1	0
BSW11-IV	1	0
Copromorpha	1	0
Desertibacter	1	0
Oculatella	1	0
Accumulibacter	1	0
Clostridium_AI	1	0
Aquabacter	1	0
Chroogloeocystis	1	0
Ancyclobacter_A	1	0
Alteridesulfovibrio	1	0
KMS-5	1	0
RZ26	1	0
Oleiagrimonas	1	0
Micropruina	1	0
Pacificitalea	1	0
Caldanaerovirga	1	0
Aestuariivita	1	0
Sulfurisoma	1	0
Lichenihabitans	1	0
Amaricoccus	1	0
Rhodobaculum	1	0
Chitiniphilus	1	0
Miniimonas	1	0
Lignipirellula	1	0
Halalkalibacillus_A	1	0
Lacisediminihabitans	1	0
Hongsoonwoonella	1	0
JACVSF01	1	0
GCF-001939115	1	0
Bacillus_BL	1	0
UBA7994	1	0
YIM-B00319	1	0
Aequoribacter	1	0
Pseudoglutamicibacter	1	0
Breoghania	1	0
Cnuibacter	1	0
Galactobacter	1	0
Silicimonas	1	0
Hydrocarboniphaga	1	0
Rhodobium	1	0
Diplorickettsia	1	0
Bacillus_AV	1	0
Rhodovibrio	1	0
HMF7647	1	0
MEC069	1	0
Algicola	1	1
SM2101	1	0
Paraflavitalea	1	0
Methyloferula	1	0
Marimonas	1	0
BX12	1	0
Dactylopiibacterium	1	0
Microvirgula	1	0
Aliikangiella	1	0
BACL24	1	0
Rickettsiella_B	1	0
Egibacter	1	0
Neptuniibacter	1	0
Williamsia_B	1	0
Kamptonema	1	2
GCA-900066755	0	0
Oenococcus	0	0
Chlamydophila	0	0
Catonella	0	0
Edwardiiplasma	0	0
Campylobacter_D	0	0
Helicobacter	0	0
Ruminococcus_B	0	0
Pediococcus	0	0
Mycoplasmoides	0	0
Veillonella	0	0
Lutibacter	0	0
Erysipelatoclostridium	0	0
Salmonella	0	0
Actinobacillus	0	0
Saliterribacillus	0	0
Weissella	0	0
Fusobacterium	0	0
Anaplasma	0	0
Trueperella	0	0
Anaerobutyricum	0	0
Proteus	0	0
Francisella	0	0
Citrobacter	0	0
Bifidobacterium	0	0
Brochothrix	0	0
Clostridium_E	0	0
Ostreibacterium	0	0
Akkermansia	0	0
Brachyspira	0	0
Clavichlamydia	0	0
Campylobacter_A	0	0
Alistipes	0	0
Sulcia	0	0
Desulfospira	0	0
Flavonifractor	0	0
Cutibacterium	0	0
Enterococcus_A	0	0
Rahnella	0	0
Butyricimonas	0	0
Stenotrophomonas	0	0
Chloroflexus	0	0
Enterococcus_D	0	0
Kaistella	0	0
Campylobacter	0	0
Hungatella	0	0
Ligilactobacillus	0	0
Anaerococcus	0	0
Lactococcus_A	0	0
Coxiella	0	0
Anaerosalibacter	0	0
Chlamydia	0	0
Cronobacter	0	0
Luteimonas	0	0
Pasteurella	0	0
Ruthenibacterium	0	0
Spiroplasma	0	0
Haemophilus	0	0
Mobiluncus	0	0
Longicatena	0	0
Malacoplasma	0	0
Desulfotomaculum	0	0
Kineothrix	0	0
Fructilactobacillus	0	0
Romboutsia_C	0	0
Clostridium_P	0	1
Pauljensenia	0	0
Campylobacter_B	0	0
Arthrobacter_E	0	0
Metamycoplasma	0	0
Riemerella	0	0
Centipeda	0	0
Treponema	0	0
Haemophilus_B	0	0
Listeria_A	0	0
Radiobacillus	0	0
Pontibacter	0	0
Exiguobacterium_A	0	0
PCC-10605	0	0
Arcanobacterium_A	0	0
Heyndrickxia	0	0
Prochlorococcus_A	0	0
Enterococcus_C	0	0
Massilimaliae	0	0
Paraclostridium	0	0
Psychrosphaera	0	0
Lentilactobacillus	0	0
Mycoplasmopsis	0	0
Campylobacter_E	0	0
Edwardsiella	0	0
Acetatifactor	0	0
Helicobacter_D	0	0
Merdivivens	0	0
Megasphaera	0	0
Acholeplasma	0	0
Amphibacillus	0	0
Acholeplasma_A	0	0
Brumimicrobium	0	0
Hafnia	0	0
Ketogulonicigenium	0	0
Mycoplasmopsis_B	0	0
Bergeyella	0	0
Garciella	0	0
Gluconacetobacter	0	0
Lancefieldella	0	0
Thermotoga	0	0
Latilactobacillus	0	0
Haloimpatiens	0	0
Odoribacter	0	0
Liquorilactobacillus	0	0
Ehrlichia	0	0
Turicibacter	0	0
Galliscardovia	0	0
Sedimentibacter	0	0
Moellerella	0	0
Phascolarctobacterium	0	0
Avibacterium	0	0
PWU20	0	0
Eggerthella	0	0
Faecalicoccus	0	0
Mesomycoplasma	0	0
Roseitalea	0	0
Levilactobacillus	0	0
Trichococcus	0	0
Prochlorococcus_C	0	0
Lapidilactobacillus	0	0
Parabacteroides_B	0	0
Paenisporosarcina	0	0
Xylella	0	0
Roseburia	0	0
Aliifodinibius	0	0
Citrobacter_A	0	0
Polaribacter	0	0
Elizabethkingia	0	0
Faecalibacillus	0	0
Salinivibrio	0	0
Collinsella	0	0
Thermophagus	0	0
Pleomorphomonas	0	0
Laribacter	0	0
Asaia	0	0
Pusillimonas	0	0
Mannheimia	0	0
Alishewanella	0	0
Rhodoglobus	0	0
Elioraea_A	0	0
Secundilactobacillus	0	0
Floricoccus	0	0
Draconibacterium	0	0
Desulfohalovibrio	0	0
Niabella	0	0
Laceyella	0	0
Lachnobacterium	0	0
Jidaibacter	0	0
Mixta	0	0
Rheinheimera	0	0
Clostridium_Q	0	0
Tamlana_A	0	0
Pajaroellobacter	0	0
Bacillus_M	0	0
Blattabacterium	0	0
Pseudorhizobium	0	0
Lagierella	0	0
Morganella	0	0
Prosthecochloris	0	0
Aerococcus	0	0
Coprococcus	0	0
Mycoplasma	0	0
Arcanobacterium	0	0
Gordonibacter	0	0
Ensifer	0	1
Oceanimonas	0	0
Atlantibacter	0	0
Borrelia	0	0
Hyphomicrobium_A	0	0
MUGG01	0	0
Gemmobacter	0	1
Haemophilus_A	0	0
Tetragenococcus	0	0
Rubritalea	0	0
Muribaculum	0	0
Hallerella	0	0
Desulforhopalus	0	0
Pluralibacter	0	0
Roseomonas_C	0	0
Propionispora	0	0
Hakubanella	0	0
Gallionella	0	0
Mycoplasmopsis_A	0	0
Limnospira	0	0
Alteriqipengyuania	0	0
Borreliella	0	0
Piscibacillus	0	0
Hornefia	0	0
Gemmiger	0	0
Dyadobacter	0	0
Hungateiclostridium	0	0
Ignavigranum	0	0
Wolbachia	0	0
Rikenella	0	0
Limnohabitans	0	0
Mitsuokella	0	0
NSJ-62	0	0
Ensifer_A	0	0
Treponema_B	0	0
Mesoflavibacter	0	0
Carnobacterium	0	0
Gleimia	0	0
Aliiroseovarius	0	0
Sharpea	0	0
Salinicoccus	0	0
Chthonomonas	0	0
Ureaplasma	0	0
Friedmanniella_A	0	0
Clostridium_AQ	0	0
Peptostreptococcus	0	0
Caloranaerobacter	0	0
Apilactobacillus	0	0
Caproiciproducens	0	0
Gilliamella	0	0
FJAT-49754	0	0
Bulleidia	0	0
Pectinatus	0	0
Tepidanaerobacter	0	0
Duncaniella	0	0
Dellaglioa	0	0
Endoriftia	0	0
Anaerostipes	0	0
Cuneatibacter	0	0
Trebonia	0	0
Caldicellulosiruptor	0	0
Botrimarina	0	0
Piscirickettsia	0	0
Helicobacter_C	0	0
Flavimaricola	0	0
Tropheryma	0	0
Bacillus_H	0	0
Anaerosphaera	0	0
Xylanimonas	0	0
Halolactibacillus	0	0
Bartonella	0	0
Helcococcus	0	0
Athalassotoga	0	0
Clostridium_AP	0	0
Arsenicicoccus	0	0
Phytoplasma	0	0
Rodentibacter	0	0
Acidipropionibacterium	0	0
Novosphingopyxis	0	0
Facklamia_A	0	0
Finegoldia	0	0
Cycloclasticus	0	0
Kingella_A	0	0
Helcobacillus	0	0
Caproicibacterium	0	0
Waddlia	0	0
Vagococcus_D	0	0
Terrisporobacter	0	0
Entomomonas	0	0
Blautia	0	0
Yokenella	0	0
Sphaerochaeta	0	0
Kluyvera	0	0
Thiothrix	0	0
Porphyromonas_A	0	0
Lacinutrix	0	0
Kerstersia	0	0
Rhodoluna	0	0
Gluconobacter_B	0	0
Helicobacter_H	0	0
Loigolactobacillus	0	0
Cobetia	0	0
Panacibacter	0	0
Holdemanella	0	0
Clostridium_G	0	0
Clostridium_AS	0	0
Enteroscipio	0	0
Ammoniphilus	0	0
Haematospirillum	0	1
Bittarella	0	0
Streptobacillus	0	0
Gluconobacter	0	0
Oligella	0	0
Clostridium_AA	0	0
Convivina	0	0
Christensenella	0	0
Kandleria	0	0
UMGS822	0	0
Fusobacterium_A	0	0
Carboxylicivirga	0	0
Extibacter	0	0
Olsenella	0	0
Enorma	0	0
Algibacter_D	0	0
Planktophila	0	0
Pseudoflavonifractor	0	0
Vitreoscilla	0	0
Orientia	0	0
Thalassotalea	0	0
Parafannyhessea	0	0
Symbiobacterium	0	0
Butyricicoccus	0	0
Leuconostoc_B	0	0
Catenibacterium	0	0
Virgibacillus_I	0	0
Aneurinibacillus_A	0	0
Haliscomenobacter	0	0
Methylobacillus	0	0
Thauera_A	0	0
Thermoanaerobacter	0	0
Tangfeifania	0	0
Citrobacter_C	0	0
Serpentinicella	0	0
Melissococcus	0	0
Kyrpidia	0	0
Peptoniphilus_A	0	0
Bombella	0	0
Chelatococcus_A	0	0
Caproicibacter	0	0
Enterococcus_F	0	0
Desulfocucumis	0	0
Fructobacillus	0	0
Veillonella_A	0	0
Zunongwangia	0	0
Pyramidobacter	0	0
Agathobacter	0	0
Mesoplasma	0	0
Superficieibacter	0	0
Tolumonas	0	0
Pseudobacter	0	0
Tissierella_A	0	0
An92	0	0
Fodinibius	0	0
Cereibacter_A	0	0
Protochlamydia	0	0
Gilvimarinus	0	0
Dolosigranulum	0	0
Facklamia	0	0
Virgibacillus_G	0	0
Chelatococcus	0	0
Furfurilactobacillus	0	0
Lysobacter_A	0	0
Acutalibacter	0	0
Guyparkeria	0	0
Wigglesworthia	0	0
Chelativorans	0	0
Schleiferilactobacillus	0	0
Geothrix	0	0
Thermopolyspora	0	0
Clostridium_AR	0	0
Pseudothioglobus	0	0
Thermocrispum	0	0
Ruminococcus_E	0	0
Methylophilus	0	0
Parapedobacter	0	0
Blochmannia	0	0
Thermoflavimicrobium	0	0
Acanthopleuribacter	0	0
Paraeggerthella	0	0
Fictibacillus	0	0
Tranquillimonas	0	0
Spirochaeta_D	0	0
Selenomonas_C	0	0
Pontibacillus	0	0
Lachnospira	0	0
Helicobacter_F	0	0
Desulfacinum	0	0
Parvibacter	0	0
Phocoenobacter	0	0
Methylopumilus	0	0
Natronincola_A	0	0
CAHJWT01	0	0
Eubacterium	0	0
DB6-IX	0	0
SCSIO-07484	0	0
Paenibacillus_N	0	0
UBA4036	0	0
Spirabiliibacterium	0	0
Vagococcus	0	0
Anaerosolibacter	0	0
Micromonospora_E	0	0
Flavihumibacter	0	0
Lederbergia	0	0
Hydrotalea	0	0
Alysiella	0	0
Megamonas	0	0
WH-5701	0	0
Haemophilus_D	0	0
Alkalispirochaeta	0	0
Lactonifactor	0	0
Coprobacillus	0	0
Macrococcus	0	0
Parasphingorhabdus	0	0
UBA6211	0	0
Moorella	0	0
Pseudocitrobacter	0	0
Helicobacter_E	0	0
Nitrosospira	0	0
Sinimarinibacterium	0	0
Desulfolutivibrio	0	0
Conyzicola	0	0
Aminobacterium	0	0
Methylovorus	0	0
Belliella	0	0
Thermophilibacter	0	0
Leptospira_B	0	0
Murimonas	0	0
Helicobacter_J	0	0
Mangrovibacterium	0	0
Schlegelella_A	0	0
Emticicia	0	0
Fenollaria	0	0
Eubacterium_I	0	0
Baileyella	0	0
Niallia	0	0
Acetobacteroides	0	0
Lachnotalea	0	0
Anaerotruncus	0	0
Lawsonibacter	0	0
Dehalobacter	0	0
Peribacillus_A	0	0
Atopococcus	0	0
DP3N28-2	0	0
MM1	0	0
Cupidesulfovibrio	0	0
Eubacterium_O	0	0
Macrococcus_B	0	0
Helicobacter_B	0	0
Pullulanibacillus	0	0
Ezakiella	0	0
Teredinibacter	0	3
Acidaminococcus	0	0
Dethiosulfatibacter	0	0
Terribacillus	0	0
Oceanithermus	0	0
Syntrophothermus	0	0
Tepidibacter_A	0	0
Thiococcus	0	0
Seonamhaeicola	0	0
Francisella_A	0	0
Snodgrassella	0	0
Thiomicrorhabdus	0	0
Epilithonimonas	0	0
Desulfatibacillum	0	0
Lachnoanaerobaculum	0	0
Williamsoniiplasma	0	0
Solirubrum	0	0
Massiliomicrobiota	0	0
Intestinibacter	0	0
Cloacibacterium	0	0
Salibacter	0	0
Fannyhessea	0	0
NHYN01	0	0
Aurantimonas	0	1
Vulcanococcus	0	0
Blastopirellula	0	0
Thiocapsa	0	0
Phaeodactylibacter	0	0
Jannaschia	0	0
Hamiltonella	0	0
Maricaulis	0	0
UBA2486	0	0
Natronincola	0	0
Rariglobus	0	0
Siminovitchia	0	0
Rhodovastum	0	0
Ruthia	0	0
Prochlorococcus_B	0	0
Succinispira	0	0
Ideonella_A	0	0
Psychromonas	0	0
Enterobacter_A	0	0
Segetibacter	0	0
Changchengzhania	0	0
Atribacter	0	0
Buchnera	0	0
Absicoccus	0	0
Sutterella	0	0
Pseudothermotoga_A	0	0
Actinospica	0	0
Bryobacter	0	0
Wocania	0	0
Marinospirillum	0	0
JAAGVW01	0	0
Erysipelothrix	0	0
Coprococcus_A	0	0
Solidesulfovibrio	0	0
Nitrosococcus	0	0
EB88	0	0
Parasutterella	0	0
Flectobacillus	0	0
Phaeocystidibacter	0	0
Catenibacillus	0	0
Bisgaardia	0	0
Neochlamydia	0	0
Buttiauxella	0	0
Subsaximicrobium	0	0
Salisediminibacterium	0	0
Planobacterium	0	0
Proteiniphilum	0	0
Treponema_D	0	0
Synechococcus	0	0
Holdemania	0	0
Acidithiobacillus_A	0	0
CAG-127	0	0
Thiodubiliella	0	0
Jejubacter	0	0
Schlegelella	0	0
Halpernia	0	0
Pseudobutyrivibrio	0	0
Schnuerera	0	0
Halocella	0	0
Mameliella	0	0
Colwellia_A	0	0
Enterenecus	0	0
Adlercreutzia	0	0
UBA4179	0	0
Nioella	0	0
Doolittlea	0	0
Arenimonas	0	0
Kosmotoga_B	0	0
Prosthecomicrobium_A	0	0
Natronospirillum	0	0
Chryseomicrobium	0	0
Abyssicoccus	0	0
Solibacillus	0	0
Halanaerobium	0	0
Eubacterium_G	0	0
Dehalococcoides	0	0
Faecalimonas	0	0
DA-C8	0	0
Paraprevotella	0	0
Anaerophaga	0	0
Bacillus_BS	0	0
Agrilactobacillus	0	0
Marinicaulis	0	0
Endomicrobium_A	0	0
Caldicoprobacter	0	0
Parvimonas	0	0
Algibacter	0	0
Spiroplasma_A	0	0
Empedobacter	0	0
Thermocrinis	0	0
Bdellovibrio	0	0
Chryseotalea	0	0
UBA1436	0	0
Lelliottia	0	0
MMGLQ5-1	0	0
Evansella	0	0
Xylophilus	0	0
Chloracidobacterium	0	0
RUG115	0	0
Rhodohalobacter	0	0
Oxalicibacterium	0	0
Saccharicrinis	0	0
Agrococcus	0	0
Emergencia	0	0
Gemella	0	0
Slackia	0	0
Piscinibacter	0	0
Pseudothermotoga_B	0	0
Ferrovum	0	0
Eremococcus	0	0
Aliicoccus	0	0
Clostridium_T	0	0
Hippea	0	0
Histophilus	0	0
Thermoflavifilum	0	0
Thermoactinomyces	0	0
Limnobacter	0	0
Mikella	0	0
Mariprofundus	0	0
Tanticharoenia	0	0
Paraliobacillus_A	0	0
DSM-108975	0	0
Chlorobium_A	0	0
Agathobaculum	0	0
Flavisolibacter	0	0
Paenibacillus_AE	0	0
Aquisalibacillus	0	0
Herminiimonas	0	0
Amphiplicatus	0	0
Marivirga	0	0
Janibacter	0	0
Novispirillum	0	0
Zymomonas	0	0
Neorickettsia	0	0
Acidibacillus	0	0
Barnesiella	0	0
Psychrilyobacter	0	0
Marinilactibacillus	0	0
Terrabacter	0	0
Dysosmobacter	0	0
Marinilabilia	0	0
Fervidobacterium	0	0
Caldanaerobacter	0	0
Oscillochloris	0	0
Pacificibacter	0	0
Salinibacter	0	0
Cysteiniphilum	0	0
NSJ-50	0	0
Yoonia	0	0
Alistipes_A	0	0
Fastidiosipila	0	0
Planifilum	0	0
Caloramator	0	0
Clostridium_AH	0	0
Conchiformibius	0	0
Rhodovulum	0	1
Gynuella	0	0
Gibbsiella	0	0
Leptolyngbya	0	0
Gallaecimonas	0	0
Rhodobacter	0	0
Clostridium_J	0	0
Clostridium_AE	0	0
Olivibacter	0	0
Risungbinella	0	0
Alteromonas_E	0	0
NSJ-61	0	0
Pseudescherichia	0	0
Algorimicrobium	0	0
Tatumella	0	0
Sellimonas	0	0
Saliniradius	0	0
Parahaliea	0	0
Sulfuricaulis	0	0
Nitratireductor_A	0	0
Tepidibacter	0	0
Olegusella	0	0
Thermodesulfovibrio	0	0
Geofilum	0	0
Pseudokineococcus	0	0
Sodalis	0	0
Marivivens	0	0
Anaerobacillus_A	0	0
Nitrospira_E	0	0
Rubripirellula	0	0
Dielma	0	0
Halomonas_B	0	0
Limnobaculum	0	0
Cetobacterium_A	0	0
Iodidimonas	0	0
Sediminibacillus	0	0
Cerasibacillus	0	0
Alkaliphilus_B	0	0
Eisenbergiella	0	0
Ancrocorticia	0	0
F0422	0	0
CAG-95	0	0
Siphonobacter	0	0
Biomaibacter	0	0
Synechocystis	0	0
Marinicella	0	0
Halomicronema	0	0
Pseudoruminococcus_A	0	0
Achromobacter_A	0	0
Cryosericum	0	0
Oribacterium	0	0
Polystyrenella	0	0
Sulfurovum	0	0
Pelagibacter	0	0
Pontimonas	0	0
Azo-2	0	0
Kangiella	0	0
UMGS1375	0	0
Limibaculum	0	0
R2A62	0	0
HRBIN17	0	0
Aquirufa	0	0
Desnuesiella	0	0
Gluconobacter_A	0	0
Saccharospirillum	0	0
Atopobium	0	0
Mogibacterium	0	0
Povalibacter	0	0
Lonepinella	0	0
Paralactobacillus	0	0
Prolixibacter	0	0
Echinicola	0	0
Bilifractor	0	0
Calidithermus	0	0
Phocaeicola_A	0	0
Mycoplasma_K	0	0
Edaphobacter	0	0
Chelonobacter	0	0
Spiribacter	0	0
Fournierella	0	0
Sulfitobacter_F	0	0
Oryzomicrobium	0	0
Methylacidithermus	0	0
MW101C3	0	0
Bernardetia	0	0
Pseudobacillus	0	0
Moheibacter	0	0
Syntrophobotulus	0	0
Roseinatronobacter	0	0
Desulfotomaculum_G	0	0
Endobacter	0	0
Anaeroglobus	0	0
Clostridium_AF	0	0
Zobellella_A	0	0
Succiniclasticum	0	0
Salirhabdus	0	0
Thermobrachium	0	0
Synechococcus_E	0	0
Allopseudarcicella	0	0
Spirulina	0	0
Paenibacillus_O	0	0
Arcticibacter	0	0
Tannerella	0	0
Alginatibacterium	0	0
Acidovorax_C	0	0
Peptacetobacter	0	0
Albibacterium	0	0
Duodenibacillus	0	0
Marihabitans	0	0
Dubosiella	0	0
Pelistega	0	0
Izhakiella	0	0
Phoenicibacter	0	0
Anseongella	0	0
Thermaerobacter	0	0
Entomoplasma	0	0
Litorimonas	0	0
Massilibacterium	0	0
UBA1936	0	0
Sphingorhabdus_B	0	0
Pusillimonas_B	0	0
Faecalitalea	0	0
Petrotoga	0	0
Rufibacter	0	0
Romboutsia_D	0	0
Aureliella	0	0
Nosocomiicoccus	0	0
Flexilinea	0	0
FACHB-T130	0	0
Ruminococcus	0	0
Nanosynbacter	0	0
Peptoclostridium	0	0
Frateuria	0	0
Frederiksenia	0	0
Flaviramulus	0	0
Ginsengibacter	0	0
Proteiniborus	0	0
Varibaculum	0	0
Weeksella	0	0
Weissella_A	0	0
UBA7067	0	0
Kiloniella	0	1
Frackibacter	0	0
Lacibacter	0	0
Marinobacterium_A	0	0
UBA945	0	0
Brevinema	0	0
Celeribacter_A	0	0
Cohaesibacter	0	0
Sulfurospirillum_A	0	0
Ewingella	0	0
Thermosipho	0	0
Verticiella	0	0
Gracilibacillus	0	0
Alloscardovia	0	0
Luxibacter	0	0
RCC307	0	0
Spiro-10	0	0
Rhodovarius	0	0
Geobacter	0	0
Oscillatoria	0	0
Celeribacter	0	0
Baia	0	0
Paenibacillus_M	0	0
Aliagarivorans	0	0
Eperythrozoon_A	0	0
Bacillus_AZ	0	0
Cedecea	0	0
Hoeflea	0	0
Tepiditoga	0	0
Methylophaga	0	0
Denitrovibrio	0	0
Dermabacter	0	0
Instestinimonas_A	0	0
Acidiluteibacter	0	0
Bacteroides_E	0	0
Jeotgalibaca	0	0
Enterococcus_I	0	0
Pinisolibacter	0	0
Symmachiella	0	0
Aquisalinus	0	0
Ellagibacter	0	0
Rhodothalassium	0	0
Wenyingzhuangia	0	0
Clostridiisalibacter	0	0
Butyribacter	0	0
Marinococcus	0	0
Leminorella	0	0
Sporotomaculum	0	0
Simiduia	0	0
Oceanicaulis	0	0
Thiodiazotropha	0	0
Desulfofarcimen	0	0
Lachnoclostridium_A	0	0
Cnuella	0	0
Levilinea	0	0
Beggiatoa	0	0
Anaeromassilibacillus	0	0
Intestinimonas	0	0
Psychroserpens	0	0
Tabrizicola	0	0
Pseudomonas_Q	0	0
DUSC01	0	0
Jeotgalibacillus	0	0
Tissierella	0	0
UBA7405	0	0
Confluentibacter	0	0
Bacillus_BH	0	0
Halioglobus	0	0
Georhizobium	0	0
Thalassobacillus	0	0
[truncated: 2,294 more rows]

## Sheet: Table S4 antigrampos GCFs
Number of GCFs per genus that likely produce anti-gram positive antibiotics
genus	number of GCFs without MIBiG	number of GCFs with MIBiG
Streptomyces	4275	263
Mycobacterium	474	9
Nocardia	453	19
Amycolatopsis	406	34
Micromonospora	399	51
Streptococcus	385	22
Pseudomonas_E	338	13
Nonomuraea	248	14
Kitasatospora	229	19
Bradyrhizobium	227	1
Burkholderia	210	20
Bacillus_A	202	37
Paenibacillus	200	11
Spirillospora	193	29
Rhizobium	177	2
Actinoplanes	173	28
Bacillus	158	21
Rhodococcus	154	5
Mesorhizobium	129	1
	125	1
Staphylococcus	124	27
Nocardiopsis	110	16
Actinosynnema	107	7
Lentzea	99	4
Chitinophaga	93	3
Paraburkholderia	90	2
Saccharopolyspora	88	10
Pseudonocardia	87	6
Paenibacillus_B	87	4
Actinokineospora	80	7
Microbacterium	78	3
Kibdelosporangium	78	6
Gordonia	71	0
Frankia	70	12
Streptacidiphilus	70	5
Crossiella	68	3
Chryseobacterium	67	3
Nocardioides	66	0
Corynebacterium	64	5
Sphingomonas	64	4
Rhodococcus_B	63	1
Microbispora	62	11
Sphaerisporangium	62	4
Serratia	61	5
Pedobacter	60	1
Saccharomonospora	60	6
Nostoc	57	5
Acinetobacter	56	0
Methylobacterium	56	0
Brevibacillus	56	3
Vibrio	55	2
Xenorhabdus	54	7
Streptosporangium	54	1
Paracoccus	52	0
Lactobacillus	51	10
Enterococcus	51	12
Clostridium	51	4
Sphingobium	51	0
Agrobacterium	51	0
Pseudoalteromonas	49	7
Mucilaginibacter	49	1
Flavobacterium	49	3
Kutzneria	49	4
Myxococcus	47	8
Paenibacillus_G	46	5
Sinorhizobium	45	0
Cellulomonas	45	3
Erwinia	45	1
Allorhizobium	44	0
Kribbella	44	3
Pseudomonas	40	2
Actinophytocola	40	2
Herbidospora	40	4
Curtobacterium	39	0
Enterococcus_B	39	4
Ruegeria	39	0
Novosphingobium	39	1
Variovorax	38	0
Yersinia	37	1
Paenibacillus_A	37	2
Lysobacter	37	0
Acrocarpospora	37	4
Sphingopyxis	35	0
Glycomyces	35	3
Archangium	35	0
Ralstonia	34	0
Photorhabdus	34	5
Paenibacillus_C	34	0
Priestia	33	12
Blautia_A	32	7
Trichormus	32	4
Brevibacillus_B	32	5
Actinomyces	31	4
Corallococcus	31	8
Cytobacillus	31	1
Klebsiella	30	2
Pantoea	30	1
Microvirga	30	1
Shewanella	29	1
Dictyobacter	29	0
Catellatospora	29	2
Plantactinospora	29	4
Actinopolyspora	28	2
Halomonas	27	1
Hymenobacter	27	0
Neobacillus	27	3
Prevotella	26	1
Leuconostoc	26	4
Legionella	26	1
Bifidobacterium	26	2
Aquimarina	26	1
Azospirillum	26	1
Dactylosporangium	26	4
Actinocorallia	26	4
Limosilactobacillus	25	1
Peribacillus	25	2
Lactococcus	25	4
Oceanobacillus	25	1
Lysinibacillus	25	3
Embleya	25	2
Clostridium_F	24	1
Pseudoduganella	24	2
Planomonospora_A	24	0
Clostridium_P	23	3
Deinococcus	23	2
Dolichospermum	23	1
Microcystis	23	2
Ligilactobacillus	22	2
Clostridium_S	22	0
Bosea	22	0
Massilia	22	0
Desertactinospora	22	0
Cupriavidus	21	0
Bacteroides	20	1
Rathayibacter	20	2
Ensifer	20	1
Fischerella	20	2
Tsukamurella	20	1
Synechococcus_C	20	1
Paenibacillus_F	20	3
Sorangium	20	2
Photobacterium	19	1
Stenotrophomonas	19	0
Sulfitobacter	19	0
Nocardiopsis_C	19	3
Brevibacterium	19	1
Agromyces	19	0
Pseudomonas_F	19	0
Spirosoma	19	0
Paenibacillus_E	19	1
Serratia_A	19	2
Longimycelium	19	2
Bailinhaonella	19	4
Xanthomonas	18	1
Lacticaseibacillus	18	2
Aeromicrobium	18	2
Stigmatella	18	3
Thermomonospora	18	1
Brasilonema	18	1
Kocuria	17	1
Leisingera	17	0
Roseovarius	17	0
Paenibacillus_Z	17	0
Arthrobacter_I	17	0
Aminobacter	17	0
Polymorphospora	17	0
Shinella	17	1
Planotetraspora	17	2
Planobispora	17	1
Ktedonosporobacter	17	0
Allocatelliglobosispora	17	1
Amazonocrinis	17	0
Virgisporangium	17	4
Escherichia	16	2
Butyrivibrio	16	2
Clostridium_AD	16	5
Neorhizobium	16	0
Cryobacterium	16	0
Geodermatophilus	16	1
Virgibacillus	16	2
Ochrobactrum	16	1
Phyllobacterium	16	0
Afipia	16	0
Luteibacter	16	0
Saccharopolyspora_C	16	4
Micromonospora_G	16	1
Actinoalloteichus	16	0
Acidovorax	15	0
Achromobacter	15	0
Elizabethkingia	15	2
Roseomonas	15	1
Chromobacterium	15	1
Sphingobacterium	15	0
Pararhizobium	15	0
Methylocystis	15	0
Cohnella	15	0
KBS50	15	1
Antrihabitans	15	0
Ruminococcus_B	14	7
Trinickia	14	1
Tenacibaculum	14	0
Enterobacter	14	0
Erythrobacter	14	1
Brevundimonas	14	1
Muricauda	14	0
Pandoraea	14	0
Rossellomorea	14	2
Pseudarthrobacter	14	0
Metabacillus	14	1
Planomonospora	14	1
Anaerocolumna	14	0
Ectobacillus	14	0
Streptomyces_D	14	1
Sinosporangium	14	2
Weissella	13	0
Xanthomonas_A	13	1
Dickeya	13	3
Rahnella	13	0
Clavibacter	13	4
Enterovibrio	13	0
Saccharopolyspora_D	13	2
Acetobacter	13	1
Leucobacter	13	0
Paenibacillus_H	13	4
Paenibacillus_J	13	0
Paenarthrobacter	13	0
Pseudovibrio	13	0
Leptolyngbya	13	0
Ktedonobacter	13	1
Fulvivirga	13	1
Aulosira	13	2
Hyalangium	13	2
Paenibacillus_S	13	0
Robertmurraya	13	0
Calothrix	13	1
Moorea	13	0
Paenibacillus_T	13	0
Longispora	13	1
Williamsia_A	13	0
Palleronia	13	0
Listeria	12	2
Capnocytophaga	12	1
Neisseria	12	0
Lactiplantibacillus	12	4
Providencia	12	2
Sporosarcina	12	0
Polaribacter	12	0
Modestobacter	12	2
Propionibacterium	12	0
Janthinobacterium	12	6
Bacillus_H	12	1
Rhodanobacter	12	0
Blautia	12	2
Williamsia	12	0
Thermobifida	12	0
Bacillus_I	12	5
Bacillus_AZ	12	2
Rummeliibacillus	12	0
Parabacteroides	11	0
Enterococcus_A	11	0
Lactococcus_A	11	1
Bordetella	11	0
Pectobacterium	11	3
Rothia	11	1
Mediterraneibacter	11	2
Sutcliffiella_A	11	0
Aliiroseovarius	11	0
Enterococcus_E	11	1
Nesterenkonia	11	0
Ornithinibacillus	11	0
Niallia	11	0
Brenneria	11	1
Rhodoblastus	11	0
Streptoalloteichus	11	6
Ruminiclostridium	11	1
Aureimonas	11	0
Microtetraspora	11	1
Hoyosella	11	0
Thermosporothrix	11	2
Micromonospora_H	11	2
Herbihabitans	11	1
Phocaeicola	10	0
Marinobacter	10	0
Pseudomonas_A	10	0
Anaerococcus	10	2
Thalassospira	10	0
Lentibacillus	10	0
Microbulbifer	10	1
Marinomonas	10	1
Gemmata	10	0
Polynucleobacter	10	0
Sphingomicrobium	10	0
Leifsonia	10	0
Caulobacter	10	0
Planktothrix	10	1
Nitrosomonas	10	0
Arthrobacter_D	10	0
Desulfosporosinus	10	0
Nodularia	10	1
Siminovitchia	10	0
Tumebacillus	10	0
Rhizorhabdus	10	0
Shimazuella	10	0
Edaphocola	10	0
Promicromonospora	10	0
Steroidobacter_A	10	1
Rhizobium_A	10	0
Amycolatopsis_C	10	0
Pilimelia	10	1
Actinomadura_D	10	1
Frondihabitans	10	0
Virgibacillus_H	9	0
Aeromonas	9	0
Anoxybacillus_A	9	1
Neptunomonas	9	0
Paraclostridium	9	2
Devosia	9	0
Specibacter	9	1
Tatlockia	9	1
Treponema_B	9	0
Caballeronia	9	1
Caldicellulosiruptor	9	1
Roseibium	9	0
Roseomonas_A	9	0
Actinoallomurus	9	3
Cellulosimicrobium	9	0
Rhodococcus_C	9	0
Jannaschia	9	0
Marinobacterium	9	0
Amylibacter	9	0
Bordetella_C	9	0
Stappia	9	0
Albidovulum	9	0
Asanoa	9	1
Larkinella	9	0
Jiangella	9	0
Cyanobium	9	0
Seinonella	9	0
Kineosporia	9	1
Pediococcus	8	2
Chondromyces	8	2
Mammaliicoccus	8	2
Enterococcus_D	8	0
Bariatricus	8	2
Pontibacter	8	0
Companilactobacillus	8	1
Loktanella	8	0
Georgenia	8	0
Ascidiaceihabitans	8	0
Gemmobacter	8	0
Xanthobacter	8	0
Salipiger	8	0
Ruminococcus_D	8	0
Dolosigranulum	8	0
Longimicrobium	8	0
Arthrobacter	8	0
Croceicoccus	8	0
Shimia	8	0
Lachnotalea	8	0
Undibacterium	8	0
Alicyclobacillus	8	0
Dysgonomonas	8	1
Komagataeibacter	8	0
Ochrobactrum_A	8	1
Sporolactobacillus	8	1
Ruegeria_B	8	0
Noviherbaspirillum	8	0
DUSC01	8	0
Acidithiobacillus	8	0
Nitrospirillum	8	2
Yuhushiella	8	1
Mycoavidus	8	0
Nocardiopsis_A	8	4
Myceligenerans	8	0
Sinomicrobium	8	1
Jiella	8	0
Gandjariella	8	2
Cryptosporangium	8	0
Pseudanabaena	7	0
Clostridioides	7	1
Phaeobacter	7	1
Halobacillus	7	0
Gluconacetobacter	7	0
Aliifodinibius	7	0
Mixta	7	0
Epibacterium	7	0
Enterocloster	7	0
Pseudooceanicola	7	0
Carnobacterium	7	2
Rhodopirellula	7	0
Alteraurantiacibacter	7	0
Flavimaricola	7	0
Helcococcus	7	0
Aliivibrio	7	2
Qipengyuania	7	0
Aetokthonos	7	3
Arachnia	7	0
Lonsdalea	7	0
Methylomonas	7	0
Emticicia	7	0
Patulibacter	7	0
Desulfovibrio	7	0
Vulcanococcus	7	0
Alsobacter	7	0
Actinomycetospora	7	0
Pseudobutyrivibrio	7	0
Haloactinospora	7	1
Clostridium_L	7	0
Niveispirillum	7	0
Acuticoccus	7	0
Paucibacter_A	7	0
SPNT01	7	0
Actinotalea	7	0
Pseudoclavibacter	7	0
Rhodovulum	7	0
Gottfriedia	7	0
Clostridium_J	7	0
Anaerobacillus_A	7	2
Collimonas	7	0
Gemmobacter_B	7	0
Deinococcus_C	7	0
Baia	7	0
Paenirhodobacter	7	0
Bordetella_A	7	0
Clostridium_I	7	0
Mycetocola	7	0
Actinopolymorpha	7	0
Planosporangium	7	2
Amycolatopsis_D	7	0
Rouxiella	7	0
Citricoccus	7	0
Sinomonas	7	0
Stieleria	7	1
Luteipulveratus	7	0
Leptothoe	7	0
Vallitalea	7	0
Phytohabitans	7	2
Thiorhodovibrio	7	0
Paenibacillus_D	7	0
FACHB-68	7	0
Roseicyclus	7	0
Nitrospira_C	7	0
Clostridium_AI	7	0
Francisella	6	1
Cutibacterium	6	1
Aliarcobacter	6	0
Thauera	6	0
Schaedlerella	6	1
Lewinella_A	6	0
Heyndrickxia	6	0
Geobacillus	6	2
Porphyromonas	6	0
Rubellimicrobium	6	0
Prochlorococcus_C	6	1
Mesobacillus	6	0
Acidovorax_A	6	0
Algoriphagus	6	0
Blastococcus	6	0
Duganella	6	1
Mastigocoleus	6	1
Dorea_A	6	6
Finegoldia	6	1
Aneurinibacillus	6	2
Hyphomonas	6	0
Dyella	6	0
Arthrobacter_B	6	0
Clostridium_AR	6	0
Pseudodesulfovibrio	6	0
Anoxybacillus	6	1
Plantibacter	6	0
Lawsonibacter	6	0
Paludibacterium	6	0
Glutamicibacter	6	0
Colwellia	6	0
Rhodoferax	6	0
Blastopirellula	6	0
Azonexus	6	0
Ramlibacter	6	1
Methylosinus	6	1
Bacillus_P	6	0
Evansella	6	0
Oceanicola	6	0
Sphingosinicella	6	0
Sellimonas	6	0
Saccharibacillus	6	0
Hyphomicrobium	6	1
Pseudobacillus	6	1
Limnothrix	6	0
Tannerella	6	0
Izhakiella	6	0
Arthrobacter_F	6	0
Pseudoxanthobacter	6	0
Gloeothece	6	0
Sphingomonas_I	6	0
Sandaracinus	6	1
Calidifontibacillus	6	0
Bacillus_BU	6	0
Reyranella	6	0
Pelagimonas	6	0
Tautonia	6	0
Bacillus_D	6	0
Ruegeria_E	6	0
Lachnoclostridium_B	6	0
Sphingomonas_M	6	0
Polyangium	6	1
Hassallia	6	0
Actinomadura_B	6	1
Nostoc_B	6	1
Advenella	6	0
Skermania	6	0
WX04	6	0
Pseudophaeobacter	5	0
Litoreibacter	5	0
Hungatella	5	0
Coxiella	5	0
Faecalibacterium	5	1
Luteimonas	5	0
Cumulibacter	5	0
Acidiphilium	5	0
Isoptericola	5	0
Latilactobacillus	5	2
Eggerthella	5	0
Levilactobacillus	5	0
Limnohabitans_A	5	0
Comamonas	5	1
Aeoliella	5	0
Rheinheimera	5	0
Clostridium_B	5	0
Roseomonas_B	5	0
Roseimicrobium	5	0
Luteolibacter	5	0
Alteromonas	5	0
Gilliamella	5	0
Clostridium_AP	5	2
Arthrobacter_K	5	0
Psychrobacillus	5	0
Runella	5	0
Kroppenstedtia	5	0
Parvularcula	5	0
Thermopolyspora	5	0
Ruminococcus_E	5	0
Nonlabens	5	0
Sporomusa	5	1
Frigoribacterium	5	0
Nitrosospira	5	0
Rubrobacter_B	5	0
Maritimibacter	5	0
Anaerotruncus	5	0
Teredinibacter	5	2
Solirubrum	5	0
Chlorogloeopsis	5	1
Gemella	5	1
Virgibacillus_E	5	0
CAIVDV01	5	0
Kineococcus	5	1
Heliomicrobium	5	0
Yoonia	5	0
Echinicola	5	0
Parageobacillus	5	1
Edaphobacter	5	0
Thioclava	5	0
Methylococcus	5	0
Paludifilum	5	0
Gracilibacillus	5	2
Desulfobacter	5	1
Mesorhizobium_E	5	0
UBA5172	5	0
Chryseolinea	5	0
Leadbetterella	5	0
Bacillus_L	5	1
Staphylospora	5	0
Ottowia	5	0
Natronoglycomyces	5	0
Camelimonas	5	0
Sphingomonas_B	5	0
Lihuaxuella	5	0
Paenibacillus_K	5	0
Gorillibacterium	5	0
Streptomonospora	5	1
Nannocystis	5	0
Terrimicrobium	5	0
Muricomes	5	0
Kordia	5	0
Inhella	5	0
Paralcaligenes	5	0
Alteribacter	5	0
RCIZ01	5	0
Paucimonas	5	0
Bacillus_BT	5	0
Oceaniglobus	5	0
Hyella	5	0
Fictibacillus_C	5	0
Octadecabacter	5	0
Blastomonas	5	0
Tetrasphaera	5	0
IB182353	5	1
Wenxinia	5	0
Oerskovia	5	0
Allosphingosinicella	5	0
Terriglobus_A	5	0
Roseimaritima	5	0
Panacagrimonas	5	0
SRT547	5	0
WKFJ01	5	0
Methylacidimicrobium	5	0
Rhodocytophaga	5	0
Agarivorans	5	0
Oricola	5	0
Halosaccharopolyspora	5	0
Bacillus_AV	5	0
Iningainema	5	0
Coleofasciculus	5	0
Williamsia_B	5	0
Oenococcus	4	1
Klenkia	4	0
Dermacoccus	4	1
Anaerobutyricum	4	1
Citrobacter	4	0
Saccharococcus	4	1
Winogradskyella	4	0
Pauljensenia	4	0
Exiguobacterium_A	4	2
Mesonia	4	0
Amphibacillus	4	0
Pseudomonas_B	4	1
Novipirellula	4	0
Exiguobacterium	4	0
Citrobacter_A	4	0
Eikenella	4	0
Secundilactobacillus	4	0
Bacillus_J	4	0
Niabella	4	0
Laceyella	4	0
Rhodopseudomonas	4	0
Tateyamaria	4	0
Herbaspirillum	4	0
Alteriqipengyuania	4	0
Maribacter	4	0
Dyadobacter	4	0
Zobellia	4	0
Flammeovirga	4	0
Oceanitalea	4	0
Cyanobium_A	4	0
Peptostreptococcus	4	0
Aureimonas_A	4	0
Leptotrichia	4	0
Xylanimonas	4	0
Micrococcus	4	1
Caproicibacterium	4	0
Bacillus_BD	4	0
Loigolactobacillus	4	0
Extibacter	4	0
Aquamicrobium_A	4	0
Hydrogenophaga	4	0
Leuconostoc_B	4	0
Anaeromyxobacter	4	0
Peptoniphilus_A	4	1
Fructobacillus	4	0
Serratia_B	4	0
Cereibacter_A	4	0
Methylobacter	4	1
Methylophilus	4	0
Thermoflavimicrobium	4	0
Eubacterium	4	0
Gulosibacter	4	0
Flavihumibacter	4	0
Lederbergia	4	0
Belliella	4	0
Bacillus_BE	4	0
Acetobacteroides	4	0
Phormidium_B	4	1
Aurantimonas	4	0
Psychroflexus	4	0
Legionella_C	4	0
Actinospica	4	0
Methylacidiphilum	4	0
Gramella	4	0
Niastella	4	0
Nakamurella	4	0
Cellulophaga	4	0
Faecalimonas	4	3
Aequorivita	4	0
Bacillus_BS	4	0
Agrococcus	4	0
Subtercola	4	0
Paraliobacillus_A	4	0
Bacillus_BW	4	0
Rippkaea	4	0
Marivirga	4	0
Marinilactibacillus	4	1
CADDYV01	4	0
Skermanella	4	0
Denitromonas	4	0
Nodosilinea	4	0
Desulfonatronum	4	0
Thermogemmatispora	4	0
Marivivens	4	0
Rubripirellula	4	0
Siphonobacter	4	0
Spiribacter	4	0
Succiniclasticum	4	0
Propionivibrio	4	0
UBA1936	4	0
Aureliella	4	0
Yimella	4	0
Kiloniella	4	0
Marmoricola	4	0
Oscillatoria	4	0
Celeribacter	4	0
Bremerella	4	0
Leeia	4	0
Stenomitos	4	1
Pseudopelobacter	4	0
Pinisolibacter	4	0
Desulfofarcimen	4	1
Jeotgalibacillus	4	0
Aldersonia	4	0
Desulfitobacterium	4	0
Microbacterium_A	4	0
WSTA01	4	0
Azotobacter	4	1
Hydrococcus	4	1
Litchfieldia	4	0
Zavarzinia	4	0
Mobilitalea	4	0
Siccirubricoccus	4	1
Friedmanniella	4	0
Marinicauda	4	0
Oligoflexus	4	0
Halovulum	4	0
Fabibacter	4	0
Polyangium_A	4	0
Tardiphaga	4	0
Lentibacter	4	0
Robinsoniella	4	1
Priestia_D	4	0
Azorhizobium	4	0
Orenia	4	1
Sporocytophaga	4	0
Azoarcus	4	0
Herpetosiphon	4	0
Fusibacter_A	4	0
Xylanibacillus	4	0
Adhaeribacter	4	0
Aphanothece_B	4	0
Desulfamplus	4	0
Henriciella	4	0
Bacillus_BM	4	1
Limimaricola	4	0
Candidimonas_A	4	0
Eudoraea	4	0
Pseudorhodobacter	4	0
Pseudarcicella	4	0
Cereibacter	4	0
Chania	4	1
URHB0009	4	0
Phenylobacterium	4	0
Posidoniimonas	4	0
FACHB-152	4	1
Labrys	4	0
Desulfobacula	4	0
Poseidonocella	4	0
Sneathiella	4	0
Ancylobacter	4	0
GCA-004216475	4	0
Pseudoramibacter	4	0
Anoxybacillus_B	4	0
Tropicimonas	4	0
BN140002	4	0
Pelagibius	4	0
Alteridesulfovibrio	4	0
Oleiagrimonas	4	0
Actinomadura_C	4	0
Lichenihabitans	4	0
Rudaea	4	0
Sphingomonas_E	4	0
UBA3947	4	0
Rubrivirga	4	0
Pseudaminobacter	4	0
Methylohalobius	4	0
SM2101	4	0
Methyloferula	4	0
Cognatiyoonia	4	0
Crinalium	4	0
Egibacter	4	0
Pseudorhodoplanes	4	0
GCA-900066755	3	0
Campylobacter_D	3	0
Salmonella	3	0
Permianibacter	3	0
Proteus	3	0
Brachyspira	3	0
Mumia	3	0
Flavonifractor	3	0
Kaistella	3	0
Thermoactinomyces_A	3	1
Brucella	3	0
Pelobium	3	0
Fructilactobacillus	3	1
Geomicrobium_A	3	0
Enterococcus_C	3	0
Megasphaera	3	0
Zooshikella	3	2
Pararobbsia	3	0
Hafnia	3	0
Leclercia	3	0
Odoribacter	3	0
Liquorilactobacillus	3	0
Galliscardovia	3	0
Dokdonia	3	0
Trichococcus	3	0
Mannheimia	3	0
Alishewanella	3	0
Rhodoglobus	3	0
Psychrobacter	3	0
Desulfohalovibrio	3	0
Pseudogemmobacter	3	0
Aerococcus	3	0
Acetobacterium	3	0
Coprococcus	3	0
Merdimonas	3	0
FJAT-49711	3	0
Desulforhopalus	3	0
Roseomonas_C	3	0
Hungateiclostridium	3	0
Apilactobacillus	3	1
Caproiciproducens	3	0
Anaerostipes	3	1
Rosenbergiella	3	0
Arsenicicoccus	3	0
Tahibacter	3	0
Chlorobium	3	0
Panacibacter	3	0
Clostridium_AS	3	1
Thiomonas	3	0
Carboxylicivirga	3	0
Chromohalobacter	3	0
Aneurinibacillus_A	3	0
Haliscomenobacter	3	0
Chelatococcus_A	3	0
Pseudobacter	3	0
Fodinibius	3	0
Occultella	3	0
Leifsonia_A	3	0
Brachybacterium	3	0
Domibacillus	3	1
Fictibacillus	3	0
Dietzia	3	1
Methyloversatilis	3	0
Pontibacillus	3	1
Lachnospira	3	0
Carnobacterium_A	3	0
Ureibacillus	3	1
Methylovulum	3	0
Raphidiopsis	3	0
WH-5701	3	0
Weizmannia	3	2
Bacillus_AD	3	0
Anaerobacillus	3	0
Leptospira_B	3	0
Schlegelella_A	3	0
Anaerotignum	3	1
Thiococcus	3	0
Thiomicrorhabdus	3	0
Kineosphaera	3	0
Halorhodospira	3	0
ULC077BIN1	3	0
Pannonibacter	3	0
Treponema_D	3	0
Jejubacter	3	0
Devosia_A	3	0
Mameliella	3	0
Colwellia_A	3	0
Solibacillus	3	0
Eubacterium_G	3	0
Anabaena	3	0
Granulicella_D	3	0
Thermoactinomyces	3	0
Novispirillum	3	1
Thalassobacter	3	0
Dysosmobacter	3	0
Pacificibacter	3	0
Parasedimentitalea	3	0
Crateriforma	3	0
Gibbsiella	3	0
Dyella_B	3	0
Nitratireductor_A	3	0
Nitrospira_E	3	0
CBW1002	3	0
Pseudoruminococcus_A	3	0
Solimonas	3	0
UMGS1375	3	0
Saccharospirillum	3	0
Povalibacter	3	0
Luteithermobacter	3	0
Syntrophobotulus	3	0
Roseinatronobacter	3	0
Allopseudarcicella	3	0
Paenibacillus_O	3	0
Anaerovibrio	3	0
Rudanella	3	0
Pelomonas	3	0
Ruminococcus	3	0
Rubrivivax	3	1
Gillisia	3	0
Phaeospirillum	3	0
Ochrobactrum_B	3	0
Oceanicella	3	0
Vallicoccus	3	0
Hoeflea	3	0
Symmachiella	3	0
Tomitella	3	0
Parachlamydia	3	0
Bacillus_AG	3	0
Marinovum	3	0
Tabrizicola	3	0
Bacillus_BH	3	0
Halomonas_C	3	0
Siculibacillus	3	0
Bacillus_O	3	0
Alkaliphilus_C	3	0
Nitratireductor	3	0
Ornithinicoccus	3	0
Alkalihalobacillus_A	3	0
Alkalihalobacillus	3	0
Demequina	3	0
Tsuneonella	3	0
QBMD01	3	0
JACLZJ01	3	0
Erwinia_B	3	0
Planktotalea	3	1
Phycicoccus	3	0
Actinorugispora	3	0
Bacillus_BJ	3	0
Kordiimonas	3	1
Marivita	3	0
Hathewaya	3	0
WGGQ01	3	0
Stanieria	3	0
Magnetospirillum	3	0
Melghirimyces	3	0
Reichenbachiella	3	0
Oceanibaculum	3	0
Rhabdobacter	3	0
Clostridium_AM	3	1
Serratia_F	3	0
Nitrobacter	3	2
Yonghaparkia	3	0
Alpinimonas	3	0
Tistrella	3	1
Pseudogracilibacillus	3	0
Kytococcus	3	0
Paucilactobacillus	3	0
Mycoplana	3	0
Marvinbryantia	3	0
Acidobacterium_A	3	0
Antribacter	3	0
Bacillus_AH	3	0
Pseudoclostridium	3	0
Endolissoclinum	3	0
Tepidibacillus_A	3	0
Haematobacter	3	0
Sediminimonas	3	0
Bacillus_BR	3	1
YIM-98839	3	0
LJ137	3	0
Roseococcus	3	0
Caenispirillum	3	0
Pontibaca	3	0
Paramesorhizobium	3	0
Verrucomicrobium	3	0
FJAT-46582	3	1
Paenibacillus_V	3	0
Meiothermus_B	3	0
Solirubrobacter	3	0
Alicyclobacillus_B	3	0
Chitinimonas	3	1
Pseudosphingobacterium	3	0
Atlanticothrix	3	0
Austwickia	3	0
Phormidesmis_A	3	0
Dongshaea	3	0
Ancylobacter_C	3	0
Puia	3	0
Pseudorhodoferax	3	0
Fredinandcohnia	3	0
Jongsikchunia	3	0
DSPX01	3	0
Litorimicrobium	3	0
Rosistilla	3	1
Falsochrobactrum	3	0
Bacteriovorax	3	0
Streptomyces_G	3	0
Petroclostridium	3	0
IMCC21906	3	0
Tamaricihabitans	3	1
Desulfotignum	3	0
Aeribacillus	3	1
Nitrotoga	3	0
Nitrospira_F	3	0
MSJ-34	3	0
Tistlia	3	0
Viridilinea	3	0
Cesiribacter	3	0
U87765	3	0
Frisingicoccus	3	0
Thiodictyon	3	0
Aureivirga	3	0
Acerihabitans	3	0
Desulfonema	3	0
Lentibacillus_B	3	0
Aquabacter	3	0
Sutcliffiella	3	0
UBA1943	3	0
Bacteroides_H	3	0
Rugamonas	3	1
Z1-20	3	0
Aquimonas	3	0
Roseobacter	3	0
Anaerospora	3	0
Lacisediminihabitans	3	0
Hongsoonwoonella	3	0
Halobacillus_A	3	1
Breoghania	3	0
Silicimonas	3	0
Terriglobus	3	0
Halocynthiibacter	3	0
Marseille-P3662	3	0
Veillonella	2	0
Fusobacterium	2	0
Brochothrix	2	1
Desulfospira	2	0
Chloroflexus	2	0
Desertifilum	2	1
Cronobacter	2	0
Kineothrix	2	0
Arthrobacter_E	2	0
Leptospira_A	2	0
Riemerella	2	0
Centipeda	2	0
Listeria_A	2	2
PCC-10605	2	0
Massilimaliae	2	0
Lentilactobacillus	2	0
Roseateles	2	0
Agreia	2	0
Acholeplasma	2	0
Joostella	2	0
Ketogulonicigenium	2	0
Haloactinopolyspora	2	0
Moellerella	2	0
Vagococcus_A	2	1
Roseitalea	2	0
Paenisporosarcina	2	1
Roseburia	2	0
Pseudogulbenkiania	2	0
Pleomorphomonas	2	0
PZPK01	2	0
Tamlana_A	2	0
Pajaroellobacter	2	0
Pseudorhizobium	2	0
Prosthecochloris	2	0
Arcanobacterium	2	1
Gordonibacter	2	0
Kosakonia	2	0
Auritidibacter	2	0
Ensifer_A	2	0
Apibacter	2	0
Sharpea	2	0
Clostridium_AQ	2	0
Mesorhizobium_D	2	0
FJAT-49754	2	0
Bulleidia	2	0
Pelosinus	2	0
Dorea	2	0
Marinagarivorans	2	0
Anaerosphaera	2	0
Geminocystis	2	0
Aquitalea	2	0
Novosphingopyxis	2	0
CAU-1492	2	0
SSD5	2	0
Porphyromonas_A	2	0
Cytophaga	2	0
Methylogaea	2	0
Ammoniphilus	2	0
Streptobacillus	2	0
Clostridium_AA	2	0
Convivina	2	0
Christensenella	2	0
Fusobacterium_A	2	0
Rhodospira	2	1
Algibacter_D	2	0
Thalassotalea	2	0
Symbiobacterium	2	0
Alcanivorax	2	0
Maridesulfovibrio	2	0
Citrobacter_C	2	0
Pedococcus	2	0
Aneurinibacillus_B	2	0
Mycetohabitans	2	0
Planococcus	2	0
Virgibacillus_G	2	0
Chelatococcus	2	0
Acutalibacter	2	0
Paeniglutamicibacter	2	0
Chelativorans	2	0
Tranquillimonas	2	0
Desulfacinum	2	0
Asticcacaulis	2	0
Vannielia	2	0
Albimonas	2	0
Pseudochrobactrum	2	0
Spongiibacter	2	0
Hydrotalea	2	0
Haemophilus_D	2	0
Lactonifactor	2	0
Coprobacillus	2	0
Parasphingorhabdus	2	0
Desulfolutivibrio	2	0
Murimonas	2	0
Eubacterium_I	2	0
Salinisphaera	2	0
Dehalobacter	2	0
Macrococcus_B	2	3
Acidaminococcus	2	0
Terribacillus	2	1
Snodgrassella	2	0
Thermomonas	2	1
Desulfatibacillum	2	0
Gelidibacter	2	0
Anaerofustis	2	0
Vogesella	2	0
Ideonella_A	2	0
Solitalea	2	0
Arenibacter	2	0
Liberibacter	2	0
Glaciihabitans	2	0
Erysipelothrix	2	0
Coprococcus_A	2	1
Solidesulfovibrio	2	0
Methylocaldum	2	0
Aliterella	2	0
Cribrihabitans	2	0
Adlercreutzia	2	0
Nioella	2	0
Parvimonas	2	0
Rubneribacter	2	0
Herbiconiux	2	0
Legionella_A	2	0
Chloracidobacterium	2	0
Saccharicrinis	2	0
Emergencia	2	0
Slackia	2	0
Pusillimonas_C	2	0
Ferrovum	2	0
Chlorobium_A	2	0
Agathobaculum	2	0
Ornithobacterium	2	0
Paenibacillus_AE	2	0
Chimaeribacter	2	0
Ethanoligenens	2	0
Oscillochloris	2	0
Pseudoxanthomonas_A	2	0
Cysteiniphilum	2	0
Oleiphilus	2	0
Sodalis	2	0
Anabaenopsis	2	0
Bacillus_AB	2	0
Sediminibacillus	2	0
Cerasibacillus	2	0
Alkaliphilus_B	2	0
Eisenbergiella	2	0
Georgenia_A	2	0
Achromobacter_A	2	0
Anoxybacillus_C	2	0
Desnuesiella	2	0
Gluconobacter_A	2	0
Ornithinimicrobium	2	0
Methylacidithermus	2	0
Bernardetia	2	0
Aromatoleum	2	0
Roseicitreum	2	0
Zavarzinella	2	0
Pseudomonas_D	2	0
Synechococcus_E	2	0
Massilibacterium	2	0
Sphingorhabdus_B	2	0
FACHB-1375	2	1
Rufibacter	2	0
Romboutsia_D	2	0
FACHB-T130	2	0
Frateuria	2	0
Weissella_A	2	1
FACHB-40	2	0
UBA7067	2	0
Mitsuaria	2	0
Cohaesibacter	2	0
Alloscardovia	2	0
Geobacter	2	0
Aliagarivorans	2	0
Pareuzebyella	2	0
Cedecea	2	0
Methylophaga	2	0
Aquisalinus	2	0
Rhodothalassium	2	0
Butyribacter	2	0
Sporotomaculum	2	0
Lachnoclostridium_A	2	0
Geomonas	2	0
Labilithrix	2	0
Intestinimonas	2	0
Desulfobulbus	2	0
Cellvibrio	2	0
Sphaerospermopsis	2	0
Thalassobacillus	2	0
Eubacterium_C	2	0
Aquiflexum	2	0
Eubacterium_Q	2	0
Amphibacillus_C	2	0
Pseudoclavibacter_A	2	0
Halomonas_A	2	0
STGJ01	2	0
Jejuia	2	0
Xylanivirga	2	0
Scatomonas	2	0
Thalassoglobus	2	0
Defluviitalea_A	2	0
Fibrobacter	2	0
Hel1-33-131	2	0
Desulfoluna	2	0
Sulfurimonas	2	0
C254	2	0
NBD-18	2	0
Oblitimonas	2	0
Simkania	2	0
Chitinivibrio	2	0
Rhizobacter	2	0
BAD-6	2	0
Haloferula	2	0
Alicyclobacillus_H	2	0
Telluribacter	2	0
Pleionea	2	0
Bilophila	2	0
Profundibacter	2	0
Methylovirgula	2	0
Aquibacillus_A	2	0
Polaromonas	2	0
Branchiibius	2	0
Erwinia_A	2	0
Roseivivax	2	0
Scardovia	2	0
Litorilituus	2	0
Paenalcaligenes	2	0
Fusibacter	2	0
Geotalea	2	0
Hartmannibacter	2	0
Singulisphaera	2	0
Haloactinobacterium	2	0
Lentimicrobium	2	0
Lachnoclostridium	2	0
Diaphorobacter	2	0
Clostridium_X	2	0
Protaetiibacter	2	0
Granulicatella	2	0
Croceibacterium	2	0
Aestuariivirga	2	0
Methyloprofundus	2	0
Arachidicoccus	2	0
Iso899	2	0
Starkeya	2	0
Aquisphaera	2	0
Aureibaculum	2	0
CFH-75059	2	0
Acidimangrovimonas	2	0
Bordetella_B	2	0
Iodobacter	2	0
Roseivirga	2	0
Intrasporangium_A	2	0
Methylomicrobium	2	0
Enterococcus_G	2	0
Crocosphaera	2	0
Acetonema	2	0
Algicoccus	2	0
Nocardioides_B	2	0
Legionella_D	2	0
Caldalkalibacillus	2	0
Sneathia	2	0
Cypionkella	2	0
Fodinicurvata	2	0
Aquirhabdus	2	0
Clostridium_D	2	0
Thermobispora	2	1
Pleurocapsa	2	0
Paraglaciecola	2	0
Phytoactinopolyspora	2	1
Muriicola	2	0
Symbiopectobacterium	2	0
Mangrovicoccus	2	0
Arsenophonus	2	1
Sphingomonas_N	2	0
Solirhodobacter	2	0
Marichromatium	2	0
Falsirhodobacter	2	0
Aliishimia	2	0
Pukyongia	2	0
WM01	2	1
Thiospirillum	2	0
Thermonema	2	0
Ahniella	2	0
Desulfosudis	2	0
Planctopirus	2	0
Actibacterium	2	0
Desulfuribacillus	2	0
Niameybacter	2	0
MCCB-386	2	0
Opitutus	2	0
Soehngenia_A	2	0
Thermoclostridium	2	0
Humibacter	2	0
Quasibacillus	2	0
Nordella	2	0
Muriiphilus	2	0
Legionella_B	2	0
Pararcticibacter	2	0
Syntrophotalea	2	0
Paramaledivibacter	2	0
CUG-92003	2	0
Pyruvatibacter	2	0
Edaphovirga	2	0
Gracilimonas	2	0
Trabulsiella	2	0
Rhodomicrobium	2	0
Chroococcidiopsis	2	0
Desulforegula	2	0
Andreesenia	2	0
Synechococcus_D	2	1
DSM105185	2	0
Paucibacter	2	0
Thermaurantiacus	2	0
Cognatishimia	2	0
Donghicola	2	0
Neomicrococcus	2	0
Granulicella_A	2	0
Sanguibacter	2	0
YIM-78166	2	0
Tropicibacter	2	0
R267	2	0
Stella	2	0
Nibribacter	2	0
Aquicella	2	0
Robbsia	2	0
MVQK01	2	0
Pueribacillus	2	0
J25	2	0
LPB0142	2	0
Chlorobaculum	2	0
Alkalibaculum	2	0
BH258	2	0
Albitalea	2	0
Abyssisolibacter	2	0
JABFXA01	2	0
143-21	2	0
Granulicella_B	2	0
Lucifera	2	0
Halothiobacillus	2	0
Lichenicola	2	0
Gilvibacter	2	0
Evtepia	2	0
Rhodobacter_B	2	0
Calorimonas	2	0
Bieblia_A	2	0
Hydrogenibacillus	2	0
Alkaliphilus_A	2	0
26B	2	0
Derxia	2	0
Sagittula	2	0
PO-11	2	1
Thiorhodococcus	2	0
Cyclonatronum	2	0
CK1056	2	0
Amnibacterium	2	0
Parascardovia	2	0
Kuenenia	2	0
Rhodoligotrophos	2	0
Thermobacillus	2	0
G192	2	0
Meinhardsimonia	2	0
Rhodospirillum	2	1
SW132	2	0
OESV01	2	0
Marisediminicola	2	0
Aquincola	2	0
Copromorpha	2	0
Accumulibacter	2	0
Ruficoccus	2	0
Cochleicola	2	0
Ancyclobacter_A	2	0
Desulfosalsimonas	2	0
Fulvimarina	2	1
Oceanivirga	2	1
RZ26	2	0
Micropruina	2	1
Gynurincola	2	0
Aestuariivita	2	0
Amaricoccus	2	0
Granulicoccus	2	0
Paracraurococcus	2	0
Humibacillus	2	0
Chitiniphilus	2	1
Qingshengfaniella	2	0
Profftella	2	0
V1718	2	0
Actinobaculum	2	0
Anaerotalea	2	0
Thalassomonas	2	1
JACVSF01	2	0
Bacillus_BL	2	0
Yaniella	2	0
Desulfurivibrio	2	0
UBA7994	2	0
YIM-B00319	2	0
Prosthecobacter	2	0
SCN-69-89	2	0
Motilimonas	2	0
Devriesea	2	0
Thiosymbion	2	0
Labedella	2	0
Paenibacillus_AK	2	0
Sandaracinobacter	2	0
Terricaulis	2	0
HMF7647	2	0
MEC069	2	0
Thiohalocapsa	2	0
Clostridium_Z	2	2
Paraflavitalea	2	1
BX12	2	0
Pseudactinotalea	2	0
Microvirgula	2	0
Thermobaculum	2	0
Pseudoteredinibacter	2	0
Urbifossiella	2	0
Aestuariicoccus	2	0
Kamptonema	2	2
Clostridium_H	1	0
Clostridium_E	1	0
Leptospira	1	0
Rhodophyticola	1	0
Campylobacter	1	0
Anaerosalibacter	1	0
Pasteurella	1	0
Haemophilus	1	0
Ignatzschineria	1	0
Mobiluncus	1	1
Longicatena	1	0
Desulfotomaculum	1	0
Romboutsia_C	1	0
Pelagibacterium	1	0
Azohydromonas	1	0
Edwardsiella	1	0
Merdivivens	1	0
Acholeplasma_A	1	0
Brumimicrobium	1	0
Garciella	1	2
Haloimpatiens	1	0
Turicibacter	1	0
Sedimentibacter	1	0
Phascolarctobacterium	1	0
Avibacterium	1	0
PWU20	1	0
Lapidilactobacillus	1	1
Parabacteroides_B	1	0
Glaesserella	1	0
Salinivibrio	1	0
Thermophagus	1	0
Pusillimonas	1	0
Elioraea_A	1	0
Hansschlegelia	1	0
Moritella	1	0
Draconibacterium	1	0
Morganella	1	0
Methylotuvimicrobium	1	0
Aggregatibacter	1	0
Hyphomicrobium_A	1	0
Sunxiuqinia	1	0
Muribaculum	1	1
Paludisphaera	1	0
Pluralibacter	1	0
Bombilactobacillus	1	0
Gallionella	1	0
Hornefia	1	0
Endozoicomonas	1	0
Litorivita	1	0
Mitsuokella	1	0
Aquiluna	1	0
Sphingobium_A	1	0
Chthonomonas	1	0
Friedmanniella_A	1	0
Caloranaerobacter	1	0
Salegentibacter	1	0
Pectinatus	1	0
Dellaglioa	1	0
Botrimarina	1	0
Pseudomonas_L	1	0
17J80-11	1	0
Halolactibacillus	1	0
Bartonella	1	0
Rodentibacter	1	0
Acidipropionibacterium	1	0
Vagococcus_D	1	0
Terrisporobacter	1	0
Entomomonas	1	0
Yokenella	1	0
Diaphorobacter_A	1	0
Clostridium_G	1	0
Sulfurospirillum	1	0
Haematospirillum	1	0
Bittarella	1	0
Oligella	1	0
Idiomarina	1	0
Pseudoflavonifractor	1	0
Intrasporangium	1	0
Catenibacterium	1	0
Methylobacillus	1	0
Thauera_A	1	0
Thermoanaerobacter	1	0
Berryella	1	0
Tangfeifania	1	0
Serpentinicella	1	0
Melissococcus	1	0
Bombella	1	0
Ectothiorhodospira	1	0
Leeuwenhoekiella	1	0
Caproicibacter	1	0
Enterococcus_F	1	0
Desulfocucumis	1	0
Dermatophilus	1	0
Veillonella_A	1	0
Zeaxanthinibacter	1	0
Agathobacter	1	1
Mesoplasma	1	0
Tolumonas	1	0
An92	1	0
Protochlamydia	1	0
Anaerolinea	1	0
Fusobacterium_C	1	0
Furfurilactobacillus	1	1
Guyparkeria	1	0
Pseudothioglobus	1	0
Thermocrispum	1	0
Pigmentiphaga	1	0
Paraeggerthella	1	0
Spirochaeta_D	1	0
Holophaga	1	0
Methylopumilus	1	0
Alcaligenes	1	0
Saprospira	1	0
DB6-IX	1	0
Vagococcus	1	0
Megamonas	1	0
Dongia	1	0
Alkalispirochaeta	1	0
Macrococcus	1	0
Moorella	1	0
Sinimarinibacterium	1	0
Conyzicola	1	0
Mangrovibacterium	1	0
Fenollaria	1	0
Malaciobacter	1	0
Baileyella	1	0
Alkanindiges	1	0
DP3N28-2	1	0
Hahella	1	0
Luteimonas_C	1	0
Ezakiella	1	0
Dethiosulfatibacter	1	0
Tepidibacter_A	1	0
Lampropedia	1	0
Lachnoanaerobaculum	1	0
Ulvibacter	1	0
Intestinibacter	1	0
Frigidibacter	1	0
Thiocapsa	1	0
Hamiltonella	1	0
UBA2486	1	0
Halarcobacter	1	0
Rhabdothermincola	1	0
Rariglobus	1	0
Rhodovastum	1	0
Ruthia	1	0
Enterobacter_A	1	0
Segetibacter	1	0
Absicoccus	1	0
Brachymonas	1	0
Wocania	1	0
EB88	1	0
Pontixanthobacter	1	0
Flectobacillus	1	1
Catenibacillus	1	0
Treponema_H	1	0
Neochlamydia	1	0
Proteiniphilum	1	0
Holdemania	1	0
Acidithiobacillus_A	1	0
CAG-127	1	0
Thiodubiliella	1	0
Schlegelella	1	0
Schnuerera	1	0
Enterenecus	1	0
Alkalibacillus	1	0
Prosthecomicrobium_A	1	0
Marinirhabdus	1	0
DA-C8	1	0
Meiothermus	1	0
Paraprevotella	1	0
Marinicaulis	1	0
Caldicoprobacter	1	0
Hydrogenobaculum	1	0
Empedobacter	1	0
Fundidesulfovibrio	1	0
Xylophilus	1	0
Ochrobactrum_C	1	0
Rhodohalobacter	1	0
Allobacillus	1	0
Eremococcus	1	0
Thalassobius	1	0
Clostridium_T	1	0
Histophilus	1	0
Salaquimonas	1	1
Aquisalibacillus	1	0
Herminiimonas	1	0
Aliidiomarina	1	0
Psychrilyobacter	1	0
Microcella	1	0
Terrabacter	1	0
Salinibacter	1	0
NSJ-50	1	0
Alistipes_A	1	0
Brevilactibacter	1	0
Planifilum	1	0
Caloramator	1	0
Clostridium_AH	1	0
Conchiformibius	1	0
Salinicola	1	0
Rhodobacter	1	0
Dokdonella_A	1	0
Clostridium_AE	1	0
Olivibacter	1	0
Risungbinella	1	0
NSJ-61	1	0
Fukatsuia	1	0
Tepidibacter	1	0
Pseudokineococcus	1	0
Limnobaculum	1	0
Cetobacterium_A	1	0
Methylobacter_A	1	1
CAG-95	1	0
Marinicella	1	0
Halomicronema	1	0
Polystyrenella	1	0
Sulfurovum	1	0
Maritalea	1	0
Limibaculum	1	0
R2A62	1	0
Aquirufa	1	0
Mogibacterium	1	0
AK92	1	0
Afifella	1	0
Gimesia	1	0
Sulfitobacter_F	1	1
Thermosediminibacter	1	0
Oryzomicrobium	1	0
Desulfotomaculum_G	1	0
Anaeroglobus	1	0
Clostridium_AF	1	1
Salirhabdus	1	0
Syntrophobacter	1	0
Desulfuromonas	1	0
Acidovorax_C	1	0
Peptacetobacter	1	0
NIES-981	1	0
Fluviibacter	1	0
Owenweeksia	1	0
Pusillimonas_B	1	0
Petrotoga	1	0
Nosocomiicoccus	1	0
Homoserinimonas	1	0
Ginsengibacter	1	0
Scalindua	1	0
Celeribacter_A	1	0
Ewingella	1	0
Thermosipho	1	0
Oceanospirillum	1	0
Thermicanus	1	0
Tepiditoga	1	0
Dermabacter	1	0
Instestinimonas_A	1	0
Acidiluteibacter	1	0
Marinoscillum	1	0
Leminorella	1	0
Litoribacter	1	0
Anaeromassilibacillus	1	0
Pelagerythrobacter	1	0
Pseudomonas_Q	1	0
Tissierella	1	1
Microcoleus	1	1
Georhizobium	1	0
Desulfonema_C	1	0
Tepidiforma	1	0
Dialister	1	0
Selenomonas_A	1	1
SV1-B22	1	0
Palsa-465	1	0
Halopolyspora	1	0
Natronoflexus	1	0
Stenotrophomonas_A	1	0
Planktosalinus	1	0
Clostridium_AC	1	0
Comamonas_F	1	0
Clostridium_W	1	0
Nitrincola	1	0
Oxalobacter	1	0
Niveibacterium	1	0
Bhargavaea	1	0
Robertkochia	1	0
Bacteroides_G	1	0
Motiliproteus	1	0
Reinekea	1	1
Salicibibacter	1	0
JS7-9	1	0
Faecousia	1	0
Slackia_A	1	0
Neoactinobaculum	1	0
Peptoniphilus_E	1	0
Suicoccus	1	0
Cardiobacterium	1	0
Desulfonatronospira	1	0
Sodaliphilus	1	0
Dethiosulfovibrio	1	0
Psychrobium	1	0
E85	1	0
Pirellulimonas	1	0
Variibacter	1	0
Pararheinheimera	1	0
Thermoanaerobacterium	1	0
Pseudospirillum	1	0
Cyclobacterium	1	0
Limibacillus	1	0
Nitritalea	1	0
Quadrisphaera	1	1
Luteimonas_B	1	0
GCA-900066495	1	0
T33-2	1	0
Romboutsia_B	1	0
Lebetimonas	1	0
Saccharibacter	1	0
Bradymonas	1	0
Aureibacillus	1	0
Fusobacterium_B	1	0
Formivibrio	1	0
Clostridium_AO	1	0
ALPHA2B	1	0
Poseidonibacter	1	0
Micavibrio	1	0
Aminicella	1	0
Commensalibacter	1	0
Nitratidesulfovibrio	1	0
Arsukibacterium	1	0
Pseudolachnospira	1	0
Salinibacillus	1	0
Ancylomarina	1	0
Malikia	1	0
Butyrivibrio_A	1	0
Phytobacter	1	0
Filobacillus	1	0
Negativicoccus	1	0
Aquidulcibacter	1	0
Labilibaculum	1	0
Ruminococcus_C	1	0
Maribacter_A	1	0
Bacterioplanes	1	0
Simonsiella	1	0
Alloiococcus	1	0
Budvicia	1	0
Mesotoga	1	0
GCA-014931565	1	0
Actinotignum	1	0
Cognaticolwellia	1	0
Pusillimonas_D	1	0
Flaviflexus	1	0
Desulfococcus	1	0
Wenzhouxiangella	1	0
Dwaynesavagella	1	0
Swaminathania	1	0
Thermosyntropha	1	0
Amorphus	1	0
Pacificimonas	1	0
Azomonas	1	0
Megasphaera_A	1	0
F0540	1	0
JAFIQW01	1	0
Bacillus_BV	1	0
Phaeovulum	1	0
Methyloceanibacter	1	0
Limivivens	1	0
Geoanaerobacter	1	0
WLYX01	1	0
Methylotenera_A	1	0
Magnetovibrio	1	0
Oliverpabstia	1	0
Acidihalobacter	1	0
Phreatobacter	1	0
Caviibacter	1	0
Pseudofrancisella	1	0
Thiobacillus	1	0
Cryobacterium_C	1	0
Treponema_C	1	0
HU2P27	1	0
Ammonifex	1	0
Treponema_F	1	0
HG15A2	1	0
Dissulfurispira	1	0
Cx-87	1	0
Ventrimonas	1	0
Marinitoga	1	1
Eubacterium_T	1	0
Methyloligella	1	0
Parashewanella	1	0
Acetomicrobium	1	0
Acidimicrobium	1	0
Brooklawnia	1	0
Clostridium_AK	1	0
Knoellia	1	0
JAFKJW01	1	0
UBA4001	1	0
Pseudomonas_K	1	0
Wolinella	1	0
Clostridium_C	1	0
Barrientosiimonas	1	0
Arhodomonas	1	0
Croceibacter	1	0
Enemella	1	0
Bipolaricaulis	1	0
JAAKGP01	1	0
Shimwellia	1	0
Marmoricola_A	1	0
Nitriliruptor	1	0
Paucidesulfovibrio	1	0
Viridibacillus	1	0
Geoalkalibacter	1	0
Acetanaerobacterium	1	0
Caccousia	1	0
Chachezhania	1	0
X156	1	0
Avimicrobium	1	0
Rubricella	1	0
Coprousia	1	0
GCA-900066905	1	0
Gulbenkiania	1	0
Thiogranum	1	0
Proteiniclasticum	1	0
An181	1	0
Salinimicrobium	1	0
QGGB01	1	0
Phascolarctobacterium_A	1	0
Peptoniphilus_C	1	0
Dorea_B	1	0
Fimivivens	1	0
Cryomorpha	1	0
Intestinibaculum	1	0
Chishuiella	1	0
UBA2009	1	0
Euzebyella	1	0
Bythopirellula	1	0
Desulfosarcina	1	0
Marinitenerispora	1	2
Serinicoccus	1	0
Exilibacterium	1	0
Azoarcus_C	1	0
RCC1774	1	0
Methylomarinum	1	0
HY158	1	0
Gloeomargarita	1	0
Pseudoleptotrichia	1	0
Desemzia	1	0
Oscillibacter	1	0
Ursidibacter	1	0
Pragia	1	0
Caldanaerobius	1	0
Paludibacter	1	0
Arthrobacter_G	1	0
Fabibacter_A	1	0
Robiginitalea	1	0
Pseudoruegeria	1	0
Paraoerskovia	1	0
ZJ304	1	0
Fimisoma	1	0
Aquabacterium_A	1	0
Halobacteroides	1	0
Wagnerdoeblera	1	0
Altererythrobacter_D	1	0
Brevibacillus_C	1	0
Dictyoglomus	1	0
Catenovulum	1	0
Extensimonas	1	0
Thermosulfuriphilus	1	0
Luteitalea	1	0
Limoniibacter	1	0
Eubacterium_R	1	0
Zoogloea	1	0
Sebaldella	1	0
Halocyntiibacter_A	1	0
Alicyclobacillus_G	1	1
Hungatella_A	1	0
Oceanomicrobium	1	0
SMXJ01	1	0
Rubricoccus	1	0
Belnapia	1	0
Indioceanicola	1	0
Sedimentitalea	1	0
Planktothricoides	1	0
CADCXN01	1	0
SoCistrobi	1	0
JABAAE01	1	0
Oharaeibacter	1	0
Mongoliitalea	1	0
Chitinilyticum	1	0
Galbibacter_A	1	0
Caminibacter	1	0
Peptoniphilus	1	0
Fundicoccus	1	0
Trichloromonas	1	0
Monaibacterium	1	0
Peptoanaerobacter	1	0
Martelella	1	0
TC1	1	0
Paenibacillus_AG	1	0
Copromonas	1	0
Oxobacter	1	0
Bacillus_S	1	1
Haloplasma	1	0
Canibacter	1	0
Inquilinus	1	1
Angelakisella	1	0
Leifsonia_B	1	0
Inconstantimicrobium	1	0
Thermanaeromonas	1	0
UMGS1326	1	0
Alkaliphilus	1	0
Victivallis	1	0
Allosediminivita	1	0
AM51-8	1	0
Rhabdochlamydia	1	1
Eubacterium_J	1	1
Pelagicoccus	1	0
Corallincola	1	0
Persicobacter	1	0
Intestinibacillus	1	0
Spelaeicoccus	1	0
Peptoniphilus_B	1	0
Alkalicoccus	1	0
HMF5848	1	0
Suttonella	1	0
Oceanispirochaeta	1	0
Acidomonas	1	0
Bacillus_AP	1	0
Paenibacillus_AC	1	0
LEGE-11467	1	1
Thalassotalea_A	1	0
Botryobacter	1	0
Algibacter_B	1	0
Epidermidibacterium	1	0
Desulfocurvibacter	1	0
Bacillus_BX	1	0
Mahella	1	0
Aliiglaciecola	1	0
Leptotrichia_A	1	0
Rubrobacter	1	0
Pseudozobellia	1	0
Pusillimonas_A	1	0
HMF7056	1	0
Asaccharospora	1	1
Salana	1	0
NSJ-40	1	0
Sediminivirga	1	0
Lacisediminimonas	1	0
Bacillus_AO	1	0
Thermodesulfatator	1	0
Thiopseudomonas	1	0
Vagococcus_E	1	0
JACRTK01	1	0
Herbivorax	1	0
Solibaculum	1	0
Caldimicrobium	1	0
Competibacter_A	1	0
Allobranchiibius	1	0
Trichlorobacter	1	0
Pelotomaculum_C	1	0
[truncated: 2,294 more rows]

## Sheet: Table S5 antigramneg GCFs
Number of GCFs per genus that likely produce anti-gram negative antibiotics
genus	number of GCFs without MIBiG	number of GCFs with MIBiG
Streptomyces	806	37
Micromonospora	61	4
Amycolatopsis	54	3
Pseudomonas_E	51	2
Nocardia	46	0
Paenibacillus	37	1
Burkholderia	29	5
Kitasatospora	29	2
Spirillospora	27	0
Bacillus_A	26	1
Nonomuraea	26	1
Mycobacterium	25	0
Bradyrhizobium	24	0
Bacillus	23	2
Actinoplanes	20	1
Actinosynnema	20	1
Sphingomonas	18	0
Chitinophaga	16	0
Actinokineospora	15	0
Xenorhabdus	15	1
Nocardiopsis	15	2
Paenibacillus_B	15	0
Serratia	13	3
Lentzea	13	0
Kutzneria	13	2
Mesorhizobium	12	0
Rhizobium	12	0
Paraburkholderia	12	0
Sphingobium	11	1
	10	0
Saccharomonospora	10	0
Sphingopyxis	10	0
Streptococcus	9	0
Pseudonocardia	9	0
Saccharopolyspora	9	1
Rhodococcus	8	1
Vibrio	8	1
Chryseobacterium	8	0
Methylobacterium	8	0
Paenibacillus_G	8	0
Brevibacillus_B	8	0
Paenibacillus_C	8	0
Trichormus	7	0
Priestia	7	0
Erwinia	7	1
Novosphingobium	7	0
Microbispora	7	1
Kibdelosporangium	7	0
Plantactinospora	7	0
Sphaerisporangium	7	0
Pantoea	6	1
Peribacillus	6	0
Oceanobacillus	6	0
Allorhizobium	6	0
Dictyobacter	6	0
Streptacidiphilus	6	0
Metabacillus	6	0
Polymorphospora	6	0
Crossiella	6	0
Staphylococcus	5	1
Acinetobacter	5	0
Xanthomonas	5	0
Rhodococcus_B	5	0
Pseudomonas	5	1
Dickeya	5	1
Achromobacter	5	0
Halomonas	5	0
Cellulomonas	5	0
Agrobacterium	5	0
Photorhabdus	5	2
Rathayibacter	5	0
Paenibacillus_A	5	0
Nocardioides	5	0
Rossellomorea	5	0
Brevibacillus	5	0
Paenibacillus_J	5	0
Dactylosporangium	5	0
Actinophytocola	5	0
Streptosporangium	5	1
Herbidospora	5	0
Bailinhaonella	5	0
Amazonocrinis	5	0
Klebsiella	4	0
Ralstonia	4	0
Photobacterium	4	0
Butyrivibrio	4	0
Pedobacter	4	0
Cupriavidus	4	0
Lysinibacillus	4	1
Nostoc	4	0
Myxococcus	4	2
Frankia	4	0
Erythrobacter	4	0
Azospirillum	4	0
Sphingomicrobium	4	0
Aeromicrobium	4	1
Planktothrix	4	0
Longimicrobium	4	0
Paenibacillus_E	4	0
Evansella	4	0
Shimazuella	4	0
Ruminiclostridium	4	0
Paenibacillus_F	4	1
Thermosporothrix	4	0
Cyanobium	4	0
Streptomyces_D	4	0
Saccharopolyspora_C	4	0
Hassallia	4	0
Paracoccus	3	0
Trinickia	3	0
Microbacterium	3	0
Neisseria	3	0
Francisella	3	0
Corynebacterium	3	0
Yersinia	3	0
Enterobacter	3	0
Sinorhizobium	3	0
Clavibacter	3	0
Gordonia	3	0
Enterovibrio	3	0
Brevundimonas	3	0
Caballeronia	3	0
Salipiger	3	0
Kribbella	3	0
Qipengyuania	3	0
Dolichospermum	3	0
Massilia	3	0
Plantibacter	3	0
Rhodococcus_C	3	0
Sphingosinicella	3	0
Phaeospirillum	3	0
Planomonospora	3	0
Archangium	3	0
Anaerocolumna	3	0
Asanoa	3	0
Sorangium	3	0
Brasilonema	3	0
Nocardiopsis_A	3	1
Pilimelia	3	0
Embleya	3	0
Advenella	3	0
Curtobacterium	2	0
Pseudoalteromonas	2	1
Virgibacillus_H	2	0
Enterococcus	2	0
Clostridium	2	0
Legionella	2	0
Acidovorax	2	0
Pseudomonas_A	2	0
Campylobacter	2	0
Hungatella	2	0
Actinomyces	2	0
Microbulbifer	2	0
Pectobacterium	2	1
Marinomonas	2	0
Geodermatophilus	2	0
Nocardiopsis_C	2	0
Acidovorax_A	2	0
Saccharopolyspora_D	2	1
Rheinheimera	2	0
Roseomonas_B	2	0
Corallococcus	2	0
Neobacillus	2	0
Ensifer	2	0
Sutcliffiella_A	2	0
Roseomonas	2	0
Alteraurantiacibacter	2	0
Chromobacterium	2	0
Micrococcus	2	0
Roseibium	2	0
Leucobacter	2	0
Ruminococcus_D	2	0
Mastigocoleus	2	0
Enterococcus_E	2	0
Cytobacillus	2	0
Actinoallomurus	2	1
Pseudomonas_F	2	0
Thermoanaerobacter	2	0
Microcystis	2	0
Mycetohabitans	2	1
Arthrobacter	2	0
Glycomyces	2	0
Pseudarthrobacter	2	0
Gulosibacter	2	0
Lederbergia	2	0
Nodularia	2	0
Aminobacter	2	0
Spirosoma	2	0
Alsobacter	2	0
Actinospica	2	0
Jejubacter	2	0
Serratia_A	2	0
Pseudoclavibacter	2	0
Bacillus_I	2	0
Leptolyngbya	2	0
Anabaenopsis	2	0
Anaerobacillus_A	2	0
Rubripirellula	2	0
Acrocarpospora	2	0
Fulvivirga	2	0
Streptoalloteichus	2	2
Anaerovibrio	2	0
UBA1936	2	0
FACHB-1375	2	0
Stappia	2	0
Marmoricola	2	0
Cohnella	2	0
Gracilibacillus	2	0
Jeotgalibacillus	2	0
Alkalihalobacillus	2	0
Bacillus_L	2	0
Microbacterium_A	2	0
Acidithiobacillus	2	0
Litchfieldia	2	0
Steroidobacter_A	2	0
Yuhushiella	2	0
Longimycelium	2	0
Polyangium_A	2	0
Ectobacillus	2	0
Reyranella	2	0
Actinopolyspora	2	0
Desertactinospora	2	0
Calothrix	2	0
Mycoavidus	2	0
Jiangella	2	0
Paralcaligenes	2	0
Bacillus_AH	2	0
Alteribacter	2	0
Vallitalea	2	0
Paucimonas	2	0
Paenibacillus_D	2	0
IB182353	2	0
Robbsia	2	0
Sphingomonas_M	2	1
GCA-004216475	2	0
Actinocorallia	2	0
Pseudoramibacter	2	0
Nitrospira_C	2	0
Actinomadura_B	2	0
Seinonella	2	0
Agarivorans	2	0
Motilimonas	2	0
Virgisporangium	2	0
Kineosporia	2	0
Ruminococcus_B	1	0
Phocaeicola	1	0
Lactobacillus	1	0
Limosilactobacillus	1	0
Bacteroides	1	0
Leuconostoc	1	0
Dermacoccus	1	0
Pseudanabaena	1	0
Clostridioides	1	0
Marinobacter	1	0
Blautia_A	1	0
Lactococcus	1	0
Xanthomonas_A	1	1
Mucilaginibacter	1	0
Parabacteroides	1	0
Clostridium_AD	1	0
Desulfospira	1	0
Cutibacterium	1	0
Litoreibacter	1	0
Rahnella	1	0
Saccharococcus	1	0
Desertifilum	1	0
Thalassospira	1	0
Providencia	1	1
Luteimonas	1	0
Lentibacillus	1	0
Neptunomonas	1	0
Halobacillus	1	0
Fructilactobacillus	1	0
Bordetella	1	0
Acidiphilium	1	0
Exiguobacterium_A	1	0
Megasphaera	1	0
Acholeplasma	1	0
Variovorax	1	0
Pararobbsia	1	0
Pseudomonas_B	1	1
Isoptericola	1	0
Hymenobacter	1	0
Odoribacter	1	0
Rothia	1	0
Galliscardovia	1	0
Microvirga	1	0
Paenisporosarcina	1	0
Pseudogulbenkiania	1	0
Clostridium_S	1	0
Deinococcus	1	0
Ruegeria	1	0
Algoriphagus	1	0
Hansschlegelia	1	0
Kocuria	1	0
Pseudogemmobacter	1	0
Epibacterium	1	0
Tamlana_A	1	0
Pajaroellobacter	1	0
Enterocloster	1	0
Georgenia	1	0
Aggregatibacter	1	0
Ascidiaceihabitans	1	0
Polynucleobacter	1	0
Pandoraea	1	0
Alteriqipengyuania	1	0
Pseudooceanicola	1	0
Leifsonia	1	0
Alteromonas	1	0
Propionibacterium	1	0
Aureimonas_A	1	0
Janthinobacterium	1	1
Phyllobacterium	1	0
Anaerostipes	1	0
Bacillus_H	1	0
Caulobacter	1	0
Arsenicicoccus	1	0
Roseovarius	1	0
Lysobacter	1	0
Caproicibacterium	1	0
Paenibacillus_H	1	0
Pseudoduganella	1	1
SSD5	1	0
Nitrosomonas	1	0
Bosea	1	0
Ammoniphilus	1	0
Runella	1	0
Hyphomonas	1	0
Ornithinibacillus	1	0
Cellulosimicrobium	1	0
Virgibacillus_G	1	0
Alteribacillus	1	0
Paenibacillus_Z	1	0
Clostridium_AR	1	0
Arthrobacter_I	1	0
Domibacillus	1	0
Desulfosporosinus	1	0
Asticcacaulis	1	0
Alcaligenes	1	0
Albimonas	1	0
Sporomusa	1	0
Pseudodesulfovibrio	1	0
Bacillus_AD	1	0
Parasphingorhabdus	1	0
Frigoribacterium	1	0
Anaerobacillus	1	0
Rubrobacter_B	1	0
Anoxybacillus	1	0
Niallia	1	0
Acetobacteroides	1	0
Lachnotalea	1	0
Brenneria	1	1
Teredinibacter	1	0
Paludibacterium	1	0
Phormidium_B	1	0
Pseudovibrio	1	0
Colwellia	1	0
Rhodoferax	1	0
Blastopirellula	1	0
Jannaschia	1	0
Hamiltonella	1	0
Alicyclobacillus	1	0
Siminovitchia	1	0
Ramlibacter	1	0
Ideonella_A	1	0
ULC077BIN1	1	0
Sutterella	1	0
Methylosinus	1	0
Pontixanthobacter	1	0
Methylocaldum	1	0
Bacillus_P	1	0
Aliterella	1	0
Gramella	1	0
Thermobifida	1	0
Mameliella	1	0
Tumebacillus	1	0
Bacillus_BS	1	0
Haloactinospora	1	0
Stigmatella	1	0
Chloracidobacterium	1	0
Clostridium_L	1	0
Slackia	1	0
Pusillimonas_C	1	0
Niveispirillum	1	0
CAIVDV01	1	0
Chlorobium_A	1	0
Acuticoccus	1	0
Ochrobactrum_A	1	0
Bacillus_BW	1	0
Catellatospora	1	0
Salinibacter	1	0
Skermanella	1	0
Oleiphilus	1	0
Denitromonas	1	0
Gottfriedia	1	0
Sporolactobacillus	1	0
Nitratireductor_A	1	0
Nodosilinea	1	0
Bordetella_C	1	0
Ktedonobacter	1	0
Saccharibacillus	1	0
Nitrospira_E	1	0
Eisenbergiella	1	0
CBW1002	1	0
Sulfurovum	1	0
Aulosira	1	0
Povalibacter	1	0
Parageobacillus	1	0
Edaphobacter	1	0
Methylacidithermus	1	0
Collimonas	1	0
Roseinatronobacter	1	0
Hyalangium	1	0
Allopseudarcicella	1	0
Peptacetobacter	1	0
Izhakiella	1	0
Methylococcus	1	0
Pelomonas	1	0
Sphingorhabdus_B	1	0
Ruminococcus	1	0
UBA7067	1	0
Paludifilum	1	0
Pararhodobacter	1	0
Ewingella	1	0
Thermosipho	1	0
Luteibacter	1	0
KBS50	1	0
Oscillatoria	1	0
Promicromonospora	1	0
Bremerella	1	0
Oceanicella	1	0
Stenomitos	1	0
Acidiluteibacter	1	0
Rummeliibacillus	1	0
Pseudopelobacter	1	0
Aquisalinus	1	0
Labilithrix	1	0
DUSC01	1	0
Gloeothece	1	0
Microcoleus	1	0
Bacillus_BH	1	0
Sphingomonas_I	1	0
Halioglobus	1	0
Halomonas_A	1	0
Demequina	1	0
Fibrobacter	1	0
Tsuneonella	1	0
QBMD01	1	0
Simkania	1	0
Zavarzinia	1	0
Actinorugispora	1	0
Profundibacter	1	0
T33-2	1	0
Aquibacillus_A	1	0
Ktedonosporobacter	1	0
Arsukibacterium	1	0
Hartmannibacter	1	0
Magnetospirillum	1	0
Croceibacterium	1	0
Amycolatopsis_C	1	0
Albidovulum	1	0
Orenia	1	0
Desulfococcus	1	0
Citricoccus	1	0
Megasphaera_A	1	0
Nitrobacter	1	0
Sphingomonas_B	1	0
Lihuaxuella	1	0
Paenibacillus_K	1	0
Alpinimonas	1	0
Gorillibacterium	1	0
Nannocystis	1	0
Caviibacter	1	0
Algicoccus	1	0
Tistrella	1	0
Sneathia	1	0
Fodinicurvata	1	0
Allocatelliglobosispora	1	0
Dissulfurispira	1	0
Muricomes	1	0
Kordia	1	0
Moorea	1	0
Luteipulveratus	1	0
Symbiopectobacterium	1	0
Aphanothece_B	1	0
Sphingomonas_N	1	0
Leptothoe	1	0
Inhella	1	0
Wolinella	1	0
Paenibacillus_T	1	0
Candidimonas_A	1	0
Pseudorhodobacter	1	0
Rivicola	1	0
Planctopirus	1	0
Pseudoclostridium	1	0
Endolissoclinum	1	0
RCIZ01	1	0
Bythopirellula	1	0
Bacillus_BR	1	0
HY158	1	0
Desemzia	1	0
Nordella	1	0
Muriiphilus	1	0
URHB0009	1	0
Posidoniimonas	1	0
Altererythrobacter_D	1	0
Brevibacillus_C	1	0
Gemmatirosa	1	0
Paramesorhizobium	1	0
Limoniibacter	1	0
Verrucomicrobium	1	0
Oceaniglobus	1	0
Longispora	1	0
Paenibacillus_V	1	0
Williamsia_A	1	0
Blastomonas	1	0
Tetrasphaera	1	0
Alicyclobacillus_B	1	0
YIM-78166	1	0
Mongoliitalea	1	0
Stella	1	0
Jiella	1	0
Dongshaea	1	0
Ancylobacter_C	1	0
Pseudorhodoferax	1	0
Ancylobacter	1	0
Streptomyces_G	1	0
Allosphingosinicella	1	0
Suttonella	1	0
Micromonospora_G	1	0
LEGE-11467	1	0
Thiorhodococcus	1	0
Terriglobus_A	1	0
Nitrospira_F	1	0
MSJ-34	1	0
Parascardovia	1	0
Actinomadura_D	1	0
Tistlia	1	0
Sediminivirga	1	0
Bacillus_AO	1	0
Roseimaritima	1	0
Thiopseudomonas	1	0
Vagococcus_E	1	0
Frondihabitans	1	0
Rhodospirillum	1	0
Tropicimonas	1	0
Nostoc_B	1	0
WKFJ01	1	0
Methylacidimicrobium	1	0
Acerihabitans	1	0
Clostridium_AI	1	0
Aquabacter	1	0
BN140002	1	0
Alteridesulfovibrio	1	0
Oceanivirga	1	0
Oleiagrimonas	1	0
Lichenihabitans	1	0
Z1-20	1	0
Chitiniphilus	1	0
Candidimonas	1	0
Actinobaculum	1	0
IOR16	1	0
Sphingomonas_E	1	0
Thiomicrospira	1	0
UBA3947	1	0
Rubrivirga	1	0
Actinoalloteichus	1	0
Aquabacterium	1	0
Halobacillus_A	1	0
Halosaccharopolyspora	1	0
Breoghania	1	0
Methylohalobius	1	0
Silicimonas	1	0
Sandaracinobacter	1	0
Terricaulis	1	0
MEC069	1	0
Endomicrobium	1	0
Micromonospora_H	1	0
SM2101	1	0
Marimonas	1	0
BX12	1	0
Thermobaculum	1	0
Crinalium	1	0
Sinosporangium	1	0
Iningainema	1	0
Urbifossiella	1	0
Egibacter	1	0
Arenicella	1	0
GCA-900066755	0	0
Oenococcus	0	0
Escherichia	0	0
Chlamydophila	0	0
Catonella	0	0
Listeria	0	0
Edwardiiplasma	0	0
Campylobacter_D	0	0
Helicobacter	0	0
Clostridium_H	0	0
Pediococcus	0	0
Mycoplasmoides	0	0
Clostridium_F	0	0
Prevotella	0	0
Veillonella	0	0
Lutibacter	0	0
Enterococcus_B	0	0
Erysipelatoclostridium	0	0
Salmonella	0	1
Tenacibaculum	0	0
Klenkia	0	0
Actinobacillus	0	0
Capnocytophaga	0	0
Saliterribacillus	0	0
Weissella	0	0
Gallibacterium	0	0
Methylopila	0	0
Fusobacterium	0	0
Shewanella	0	0
Anaplasma	0	0
Lacticaseibacillus	0	0
Permianibacter	0	0
Trueperella	0	0
Aeromonas	0	0
Anaerobutyricum	0	0
Proteus	0	0
Citrobacter	0	0
Bifidobacterium	0	0
Brochothrix	0	0
Clostridium_E	0	0
Thioalkalivibrio	0	0
Phaeobacter	0	1
Ostreibacterium	0	0
Akkermansia	0	0
Brachyspira	0	0
Clavichlamydia	0	0
Campylobacter_A	0	0
Alistipes	0	0
Chondromyces	0	0
Mammaliicoccus	0	0
Sulcia	0	0
Lactiplantibacillus	0	0
Mumia	0	0
Flavonifractor	0	0
Enterococcus_A	0	0
Thermus	0	0
Flavobacterium	0	0
Pseudophaeobacter	0	0
Butyricimonas	0	0
Aliarcobacter	0	0
Neorhizobium	0	0
Stenotrophomonas	0	0
Leptospira	0	0
Chloroflexus	0	0
Rhodophyticola	0	0
Enterococcus_D	0	0
Kaistella	0	0
Winogradskyella	0	0
Thauera	0	0
Ligilactobacillus	0	0
Bariatricus	0	0
Anaerococcus	0	0
Lactococcus_A	0	0
Thermoactinomyces_A	0	0
Coxiella	0	0
Anoxybacillus_A	0	0
Anaerosalibacter	0	0
Chlamydia	0	0
Brucella	0	0
Cronobacter	0	0
Faecalibacterium	0	0
Pasteurella	0	0
Ruthenibacterium	0	0
Pelobium	0	0
Spiroplasma	0	0
Haemophilus	0	0
Ignatzschineria	0	0
Schaedlerella	0	0
Mobiluncus	0	0
Longicatena	0	0
Malacoplasma	0	0
Desulfotomaculum	0	0
Kineothrix	0	0
Lewinella_A	0	0
Romboutsia_C	0	0
Clostridium_P	0	0
Pauljensenia	0	0
Cumulibacter	0	0
Campylobacter_B	0	0
Arthrobacter_E	0	0
Metamycoplasma	0	0
Pelagibacterium	0	0
Cryobacterium	0	0
Leptospira_A	0	0
Riemerella	0	0
Centipeda	0	0
Treponema	0	0
Citrobacter_B	0	0
Haemophilus_B	0	0
Moraxella	0	0
Listeria_A	0	0
Radiobacillus	0	0
Pontibacter	0	0
Azohydromonas	0	0
PCC-10605	0	0
Arcanobacterium_A	0	0
Heyndrickxia	0	0
Geomicrobium_A	0	0
Prochlorococcus_A	0	0
Enterococcus_C	0	0
Geobacillus	0	0
Massilimaliae	0	0
Sulfitobacter	0	0
Aquimarina	0	0
Paraclostridium	0	0
Psychrosphaera	0	0
Lentilactobacillus	0	0
Porphyromonas	0	0
Mycoplasmopsis	0	0
Chryseoglobus	0	0
Amphritea	0	0
Roseateles	0	0
Campylobacter_E	0	0
Edwardsiella	0	0
Devosia	0	0
Acetatifactor	0	0
Helicobacter_D	0	0
Merdivivens	0	0
Agreia	0	0
Sporosarcina	0	0
Mesonia	0	0
Zooshikella	0	1
Joostella	0	0
Amphibacillus	0	0
Acholeplasma_A	0	0
Brumimicrobium	0	0
Rubellimicrobium	0	0
Brevibacterium	0	1
Hafnia	0	0
Companilactobacillus	0	0
Ketogulonicigenium	0	0
Novipirellula	0	0
Mycoplasmopsis_B	0	0
Bergeyella	0	0
Plesiomonas	0	0
Garciella	0	0
Gluconacetobacter	0	0
Indiicoccus	0	0
Haloactinopolyspora	0	0
Frischella	0	0
Lancefieldella	0	0
Thermotoga	0	0
Latilactobacillus	0	0
Leclercia	0	0
Haloimpatiens	0	0
Virgibacillus	0	0
Gemmata	0	0
Liquorilactobacillus	0	0
Ochrobactrum	0	0
Mediterraneibacter	0	0
Ehrlichia	0	0
Turicibacter	0	0
Sedimentibacter	0	0
Moellerella	0	0
Phascolarctobacterium	0	0
Loktanella	0	0
Avibacterium	0	0
PWU20	0	0
Eggerthella	0	0
Vagococcus_A	0	0
Dokdonia	0	0
Faecalicoccus	0	0
Exiguobacterium	0	0
Mesomycoplasma	0	0
Roseitalea	0	0
Levilactobacillus	0	0
Trichococcus	0	0
Limnohabitans_A	0	0
Prochlorococcus_C	0	0
Lapidilactobacillus	0	0
Parabacteroides_B	0	0
Xylella	0	0
Roseburia	0	0
Aliifodinibius	0	0
Glaesserella	0	0
Citrobacter_A	0	0
Eikenella	0	0
Mesobacillus	0	0
Polaribacter	0	0
Elizabethkingia	0	0
Faecalibacillus	0	0
Salinivibrio	0	0
Comamonas	0	0
Collinsella	0	0
Thermophagus	0	0
Pleomorphomonas	0	0
Laribacter	0	0
Asaia	0	0
Pusillimonas	0	0
Mannheimia	0	0
Alishewanella	0	0
Rhodoglobus	0	0
Aeoliella	0	0
Elioraea_A	0	0
Secundilactobacillus	0	0
Pseudidiomarina	0	0
Rickettsia	0	0
Acetobacter	0	0
Moritella	0	0
Floricoccus	0	0
Psychrobacter	0	0
Draconibacterium	0	0
Desulfohalovibrio	0	0
Bacillus_J	0	0
PZPK01	0	0
Niabella	0	0
Laceyella	0	0
Lachnobacterium	0	0
Jidaibacter	0	0
Rhodopseudomonas	0	0
Mixta	0	0
Clostridium_B	0	0
Modestobacter	0	0
Tateyamaria	0	0
Herbaspirillum	0	0
Specibacter	0	0
Clostridium_Q	0	0
Bacillus_M	0	0
Roseimicrobium	0	0
Rhodothermus	0	0
Blattabacterium	0	0
Pseudorhizobium	0	0
Lagierella	0	0
Morganella	0	0
Tatlockia	0	0
Prosthecochloris	0	0
Methylotuvimicrobium	0	0
Aerococcus	0	0
Acetobacterium	0	0
Coprococcus	0	0
Merdimonas	0	0
Mycoplasma	0	0
Arcanobacterium	0	0
Gordonibacter	0	0
Oceanimonas	0	0
Atlantibacter	0	0
Borrelia	0	0
Kosakonia	0	0
Vulcaniibacterium_B	0	0
Hyphomicrobium_A	0	0
Muricauda	0	0
MUGG01	0	0
Gemmobacter	0	0
Haemophilus_A	0	0
Tetragenococcus	0	0
Rubritalea	0	0
FJAT-49711	0	0
Sunxiuqinia	0	0
Muribaculum	0	0
Paludisphaera	0	0
Luteolibacter	0	0
Hallerella	0	0
Desulforhopalus	0	0
Pluralibacter	0	0
Bombilactobacillus	0	0
Roseomonas_C	0	0
Propionispora	0	0
Hakubanella	0	0
Auritidibacter	0	0
Gallionella	0	0
Mycoplasmopsis_A	0	0
Limnospira	0	0
Borreliella	0	0
Piscibacillus	0	0
Hornefia	0	0
Maribacter	0	0
Gemmiger	0	0
Dyadobacter	0	0
Zobellia	0	0
Hungateiclostridium	0	0
Ignavigranum	0	0
Endozoicomonas	0	0
Wolbachia	0	0
Litorivita	0	0
Rikenella	0	0
Limnohabitans	0	0
Pseudomonas_M	0	0
Flammeovirga	0	0
Mitsuokella	0	0
Wohlfahrtiimonas	0	0
NSJ-62	0	0
Ensifer_A	0	0
Treponema_B	0	0
Fischerella	0	0
Aquiluna	0	0
Moraxella_A	0	0
Mesoflavibacter	0	0
Carnobacterium	0	0
Gleimia	0	0
Sphingobium_A	0	0
Oceanitalea	0	0
Rhodopirellula	0	0
Apibacter	0	0
Agromyces	0	0
Aliiroseovarius	0	0
Sharpea	0	0
Salinicoccus	0	0
Chthonomonas	0	0
Ureaplasma	0	0
Cyanobium_A	0	0
Friedmanniella_A	0	0
Clostridium_AQ	0	0
Peptostreptococcus	0	0
Mesorhizobium_D	0	0
Caloranaerobacter	0	0
Apilactobacillus	0	0
Caproiciproducens	0	0
Gilliamella	0	0
Salegentibacter	0	0
FJAT-49754	0	0
Bulleidia	0	0
Pectinatus	0	0
Leptotrichia	0	0
Tepidanaerobacter	0	0
Duncaniella	0	0
Dellaglioa	0	0
Endoriftia	0	0
Litorivivens	0	0
Cuneatibacter	0	0
Pelosinus	0	0
Kingella	0	0
Trebonia	0	0
Caldicellulosiruptor	0	0
Botrimarina	0	0
Pseudomonas_L	0	0
Dorea	0	0
Piscirickettsia	0	0
Helicobacter_C	0	0
Xanthobacter	0	0
Marinagarivorans	0	0
17J80-11	0	0
Flavimaricola	0	0
Tropheryma	0	0
Anaerosphaera	0	0
Geminocystis	0	0
Xylanimonas	0	0
Halolactibacillus	0	0
Leisingera	0	0
Rosenbergiella	0	0
Bartonella	0	0
Helcococcus	0	0
Athalassotoga	0	0
Clostridium_AP	0	0
Blastococcus	0	0
Duganella	0	0
Phytoplasma	0	0
Rodentibacter	0	0
Rhodanobacter	0	0
Acidipropionibacterium	0	0
Aquitalea	0	0
Tahibacter	0	0
Novosphingopyxis	0	0
Facklamia_A	0	0
Dorea_A	0	0
CAU-1492	0	0
Finegoldia	0	0
Aliivibrio	0	0
Cycloclasticus	0	0
Kingella_A	0	0
Helcobacillus	0	0
Waddlia	0	0
Vagococcus_D	0	0
Terrisporobacter	0	0
Entomomonas	0	0
Blautia	0	0
Yokenella	0	0
Sphaerochaeta	0	0
Chlorobium	0	0
Kluyvera	0	0
Thiothrix	0	0
Arthrobacter_K	0	0
Diaphorobacter_A	0	0
Sphingobacterium	0	0
Porphyromonas_A	0	0
Lacinutrix	0	0
Psychrobacillus	0	0
Bacillus_BD	0	0
Sulfobacillus	0	0
Aneurinibacillus	0	0
Williamsia	0	0
Kerstersia	0	0
Rhodoluna	0	0
Gluconobacter_B	0	0
Cytophaga	0	0
Helicobacter_H	0	0
Loigolactobacillus	0	0
Tsukamurella	0	0
Cobetia	0	0
Roseomonas_A	0	0
Panacibacter	0	0
Holdemanella	0	0
Clostridium_G	0	0
Sulfurospirillum	0	0
Clostridium_AS	0	0
Thiomonas	0	0
Methylogaea	0	0
Enteroscipio	0	0
Nesterenkonia	0	0
Haematospirillum	0	0
Bittarella	0	0
Streptobacillus	0	0
Gluconobacter	0	0
Oligella	0	0
Clostridium_AA	0	0
Convivina	0	0
Christensenella	0	0
Kandleria	0	0
UMGS822	0	0
Fusobacterium_A	0	0
Carboxylicivirga	0	0
Rhodospira	0	0
Extibacter	0	0
Olsenella	0	0
Aquamicrobium_A	0	0
Hydrogenophaga	0	0
Enorma	0	0
Algibacter_D	0	0
Idiomarina	0	0
Planktophila	0	0
Pseudoflavonifractor	0	0
Paenarthrobacter	0	0
Vitreoscilla	0	0
Chromohalobacter	0	0
Orientia	0	0
Thalassotalea	0	0
Intrasporangium	0	0
Parafannyhessea	0	0
Symbiobacterium	0	0
Butyricicoccus	0	0
Leuconostoc_B	0	0
Catenibacterium	0	0
Alcanivorax	0	0
Virgibacillus_I	0	0
Aneurinibacillus_A	0	0
Anaeromyxobacter	0	0
Maridesulfovibrio	0	0
Haliscomenobacter	0	0
Methylobacillus	0	0
Kroppenstedtia	0	0
Thauera_A	0	0
Aetokthonos	0	0
Berryella	0	0
Tangfeifania	0	0
Citrobacter_C	0	0
Serpentinicella	0	0
Melissococcus	0	0
Kyrpidia	0	0
Dyella	0	0
Peptoniphilus_A	0	0
Bombella	0	0
Ectothiorhodospira	0	0
Pedococcus	0	0
Leeuwenhoekiella	0	0
Chelatococcus_A	0	0
Caproicibacter	0	0
Enterococcus_F	0	0
Desulfocucumis	0	0
Dermatophilus	0	0
Fructobacillus	0	0
Veillonella_A	0	0
Giesbergeria	0	0
Zunongwangia	0	0
Pyramidobacter	0	0
Aneurinibacillus_B	0	0
Zeaxanthinibacter	0	0
Agathobacter	0	0
Mesoplasma	0	0
Superficieibacter	0	0
Tolumonas	0	0
Pseudobacter	0	0
Arthrobacter_B	0	0
Tissierella_A	0	0
An92	0	0
Serratia_B	0	0
Fodinibius	0	0
Occultella	0	0
Arachnia	0	0
Cereibacter_A	0	0
Protochlamydia	0	0
Anaerolinea	0	0
Gilvimarinus	0	0
Dolosigranulum	0	0
Facklamia	0	0
Planococcus	0	0
Chelatococcus	0	0
Lonsdalea	0	0
Fusobacterium_C	0	0
Furfurilactobacillus	0	0
Parvularcula	0	0
Lysobacter_A	0	0
Methylobacter	0	0
Acutalibacter	0	0
Arthrobacter_D	0	0
Guyparkeria	0	0
Leifsonia_A	0	0
PGZG01	0	0
Kurthia	0	0
Paeniglutamicibacter	0	0
Wigglesworthia	0	0
Chelativorans	0	0
Schleiferilactobacillus	0	0
Geothrix	0	0
Thermopolyspora	0	0
Pradoshia	0	0
Pseudothioglobus	0	0
Brachybacterium	0	0
Thermocrispum	0	0
Pigmentiphaga	0	0
Ruminococcus_E	0	0
Methylophilus	0	0
Parapedobacter	0	0
Blochmannia	0	0
Thermoflavimicrobium	0	0
Acanthopleuribacter	0	0
Paraeggerthella	0	0
Fictibacillus	0	0
Tranquillimonas	0	0
Globicatella	0	0
Synechococcus_C	0	0
Dietzia	0	0
Spirochaeta_D	0	0
Selenomonas_C	0	0
Holophaga	0	0
Methyloversatilis	0	0
Aminidesulfovibrio	0	0
Pontibacillus	0	0
Lachnospira	0	0
Helicobacter_F	0	0
Desulfacinum	0	0
Parvibacter	0	0
Carnobacterium_A	0	0
Phocoenobacter	0	0
Methylopumilus	0	0
Natronincola_A	0	0
Vannielia	0	0
CAHJWT01	0	0
Eubacterium	0	0
Saprospira	0	0
DB6-IX	0	0
Pseudochrobactrum	0	0
Nonlabens	0	0
Salimicrobium	0	0
SCSIO-07484	0	0
Spongiibacter	0	0
Croceicoccus	0	0
Ureibacillus	0	0
Paenibacillus_N	0	0
UBA4036	0	0
Spirabiliibacterium	0	0
Vagococcus	0	0
Methylovulum	0	0
Anaerosolibacter	0	0
Raphidiopsis	0	0
Micromonospora_E	0	0
Flavihumibacter	0	0
Methylomonas	0	0
Hydrotalea	0	0
Alysiella	0	0
Megamonas	0	0
WH-5701	0	0
Mongoliimonas	0	0
Weizmannia	0	0
Haemophilus_D	0	0
Dongia	0	0
Alkalispirochaeta	0	0
Lactonifactor	0	0
Coprobacillus	0	0
Ruminococcus_F	0	0
Macrococcus	0	0
UBA6211	0	0
Moorella	0	0
Pseudocitrobacter	0	0
Helicobacter_E	0	0
Nitrosospira	0	0
Sinimarinibacterium	0	0
Desulfolutivibrio	0	0
Conyzicola	0	0
Aminobacterium	0	0
Methylovorus	0	0
Belliella	0	0
Thermophilibacter	0	0
Leptospira_B	0	0
Murimonas	0	0
Helicobacter_J	0	0
Mangrovibacterium	0	0
Schlegelella_A	0	0
Emticicia	0	0
Shimia	0	0
Fenollaria	0	0
Malaciobacter	0	0
Eubacterium_I	0	0
Salinisphaera	0	0
Anaerotignum	0	0
Baileyella	0	0
Bacillus_BE	0	0
Maritimibacter	0	0
Anaerotruncus	0	0
Lawsonibacter	0	0
Pararhizobium	0	0
Dehalobacter	0	0
Peribacillus_A	0	0
Atopococcus	0	0
Alkanindiges	0	0
DP3N28-2	0	0
MM1	0	0
Cupidesulfovibrio	0	0
Eubacterium_O	0	0
Hahella	0	0
Macrococcus_B	0	0
Helicobacter_B	0	0
Pullulanibacillus	0	0
Luteimonas_C	0	0
Ezakiella	0	0
Acidaminococcus	0	0
Dethiosulfatibacter	0	0
Terribacillus	0	0
Oceanithermus	0	0
Syntrophothermus	0	0
Patulibacter	0	0
Tepidibacter_A	0	0
Lampropedia	0	0
Thiococcus	0	0
Seonamhaeicola	0	0
Francisella_A	0	0
Snodgrassella	0	0
Thiomicrorhabdus	0	0
Epilithonimonas	0	0
Thermomonas	0	0
Desulfatibacillum	0	0
Lachnoanaerobaculum	0	0
Gelidibacter	0	0
Williamsoniiplasma	0	0
Ulvibacter	0	0
Solirubrum	0	0
Glutamicibacter	0	0
Massiliomicrobiota	0	0
Desulfovibrio	0	0
Anaerofustis	0	0
Intestinibacter	0	0
Undibacterium	0	0
Kineosphaera	0	0
Cloacibacterium	0	0
Salibacter	0	0
Halorhodospira	0	0
Fannyhessea	0	0
NHYN01	0	0
Aurantimonas	0	0
Frigidibacter	0	0
Vulcanococcus	0	0
Thiocapsa	0	0
Azonexus	0	0
Phaeodactylibacter	0	0
Maricaulis	0	0
UBA2486	0	0
Halarcobacter	0	0
Vogesella	0	0
Natronincola	0	0
Rhabdothermincola	0	0
Rariglobus	0	0
Rhodovastum	0	0
Ruthia	0	0
BB19	0	0
Prochlorococcus_B	0	0
Succinispira	0	0
Psychromonas	0	0
Psychroflexus	0	0
Enterobacter_A	0	0
Segetibacter	0	0
Changchengzhania	0	0
Solitalea	0	0
Legionella_C	0	0
Arenibacter	0	0
Atribacter	0	0
Buchnera	0	0
Liberibacter	0	0
Absicoccus	0	0
Brachymonas	0	0
Pseudothermotoga_A	0	0
Bryobacter	0	0
Glaciihabitans	0	0
Wocania	0	0
Pannonibacter	0	0
Marinospirillum	0	0
Terrimesophilobacter	0	0
JAAGVW01	0	0
Erysipelothrix	0	0
Coprococcus_A	0	0
Methylacidiphilum	0	0
Solidesulfovibrio	0	0
Nitrosococcus	0	0
EB88	0	0
Parasutterella	0	0
Flectobacillus	0	0
Phaeocystidibacter	0	0
Catenibacillus	0	0
Dysgonomonas	0	0
Treponema_H	0	0
Bisgaardia	0	0
Neochlamydia	0	0
Buttiauxella	0	0
Subsaximicrobium	0	0
Cribrihabitans	0	0
Salisediminibacterium	0	0
Planobacterium	0	0
Proteiniphilum	0	0
Treponema_D	0	0
Synechococcus	0	0
Holdemania	0	0
Acidithiobacillus_A	0	0
CAG-127	0	0
Thiodubiliella	0	0
Porticoccus	0	0
Niastella	0	0
Schlegelella	0	0
Actinomycetospora	0	0
Devosia_A	0	0
Halpernia	0	0
Pseudobutyrivibrio	0	0
Schnuerera	0	0
Halocella	0	0
Colwellia_A	0	0
Enterenecus	0	0
Komagataeibacter	0	0
Adlercreutzia	0	0
Alkalibacillus	0	0
UBA4179	0	0
Nioella	0	0
Kushneria	0	0
Doolittlea	0	0
Nakamurella	0	0
Arenimonas	0	0
Kosmotoga_B	0	0
Prosthecomicrobium_A	0	0
Natronospirillum	0	0
Chryseomicrobium	0	0
Abyssicoccus	0	0
Solibacillus	0	0
Halanaerobium	0	0
Eubacterium_G	0	0
Dehalococcoides	0	0
Cellulophaga	0	0
Faecalimonas	0	0
Marinirhabdus	0	0
DA-C8	0	0
Chlorogloeopsis	0	0
Meiothermus	0	0
Paraprevotella	0	0
Anaerophaga	0	0
Aequorivita	0	0
Agrilactobacillus	0	0
Marinicaulis	0	0
Endomicrobium_A	0	0
Marortus	0	0
Caldicoprobacter	0	0
Hydrogenobaculum	0	0
Parvimonas	0	0
Rubneribacter	0	0
Algibacter	0	0
Heliorestis	0	0
Spiroplasma_A	0	0
Empedobacter	0	0
Thermocrinis	0	0
Fundidesulfovibrio	0	0
Bdellovibrio	0	0
Chryseotalea	0	0
UBA1436	0	0
Herbiconiux	0	0
Lelliottia	0	0
MMGLQ5-1	0	0
Legionella_A	0	0
Anabaena	0	0
Marinobacterium	0	0
Xylophilus	0	0
RUG115	0	0
Ochrobactrum_C	0	0
Pseudomonas_P	0	0
Rhodohalobacter	0	0
Oxalicibacterium	0	0
Saccharicrinis	0	0
Agrococcus	0	0
Emergencia	0	0
Gemella	0	0
Piscinibacter	0	0
Pseudothermotoga_B	0	0
Allobacillus	0	0
Ferrovum	0	0
Eremococcus	0	0
Virgibacillus_E	0	0
Thalassobius	0	0
Granulicella_D	0	0
Aliicoccus	0	0
Clostridium_T	0	0
Hippea	0	0
Histophilus	0	0
Salaquimonas	0	0
Thermoflavifilum	0	0
Thermoactinomyces	0	0
Limnobacter	0	0
Subtercola	0	0
Mikella	0	0
Mariprofundus	0	0
Tanticharoenia	0	0
Paraliobacillus_A	0	0
Oceanicola	0	0
DSM-108975	0	0
Agathobaculum	0	0
Flavisolibacter	0	0
Ornithobacterium	0	0
Paenibacillus_AE	0	0
Aquisalibacillus	0	0
Herminiimonas	0	0
Rippkaea	0	0
Chimaeribacter	0	0
Paucibacter_A	0	0
Amphiplicatus	0	0
Sphaerotilus	0	0
Marivirga	0	0
Aliidiomarina	0	0
Janibacter	0	0
SPNT01	0	0
Novispirillum	0	0
Methylocystis	0	0
Zymomonas	0	0
Neorickettsia	0	0
Actinotalea	0	0
Acidibacillus	0	0
Barnesiella	0	0
Psychrilyobacter	0	0
Marinilactibacillus	0	0
Hylemonella	0	0
Microcella	0	0
Terrabacter	0	0
Thalassobacter	0	0
Dysosmobacter	0	0
Rhizorhabdus	0	0
Marinilabilia	0	0
Fervidobacterium	0	0
CADDYV01	0	0
Caldanaerobacter	0	0
Ethanoligenens	0	0
Oscillochloris	0	0
Pacificibacter	0	0
Kineococcus	0	0
Heliomicrobium	0	0
Amylibacter	0	0
Pseudoxanthomonas_A	0	0
Parasedimentitalea	0	0
Cysteiniphilum	0	0
NSJ-50	0	0
Yoonia	0	0
Crateriforma	0	0
Alistipes_A	0	0
Fastidiosipila	0	0
Brevilactibacter	0	0
Planifilum	0	0
Caloramator	0	0
Clostridium_AH	0	0
Conchiformibius	0	0
Rhodovulum	0	0
Salinicola	0	0
Gynuella	0	0
Gibbsiella	0	0
Gallaecimonas	0	0
Rhodobacter	0	0
Dokdonella_A	0	0
Clostridium_J	0	0
Clostridium_AE	0	0
Olivibacter	0	0
Risungbinella	0	0
Alteromonas_E	0	0
NSJ-61	0	0
Hydrogenobacter	0	0
Pseudescherichia	0	0
Dyella_B	0	0
Algorimicrobium	0	0
Tatumella	0	0
Sellimonas	0	0
Saliniradius	0	0
Afipia	0	0
Parahaliea	0	0
Sulfuricaulis	0	0
Fukatsuia	0	0
Tepidibacter	0	0
Olegusella	0	0
Thermodesulfovibrio	0	0
Rhodoblastus	0	0
Geofilum	0	0
Pseudokineococcus	0	0
Sodalis	0	0
Desulfonatronum	0	0
Thermogemmatispora	0	0
Marivivens	0	0
Bacillus_AB	0	0
Dielma	0	0
Halomonas_B	0	0
Limnobaculum	0	0
Cetobacterium_A	0	0
Methylobacter_A	0	1
Iodidimonas	0	0
Sediminibacillus	0	0
Cerasibacillus	0	0
Alkaliphilus_B	0	0
Ancrocorticia	0	0
F0422	0	0
CAG-95	0	0
Siphonobacter	0	0
Biomaibacter	0	0
Synechocystis	0	0
Marinicella	0	0
Ruegeria_B	0	0
Halomicronema	0	0
Georgenia_A	0	0
Pseudoruminococcus_A	0	0
Achromobacter_A	0	0
Anoxybacillus_C	0	0
Cryosericum	0	0
Oribacterium	0	0
Polystyrenella	0	0
Pelagibacter	0	0
Solimonas	0	0
Salsuginibacillus	0	0
Maritalea	0	0
Pontimonas	0	0
Azo-2	0	0
Edaphocola	0	0
Kangiella	0	0
UMGS1375	0	0
Limibaculum	0	0
R2A62	0	0
HRBIN17	0	0
Aquirufa	0	0
Hyphomicrobium	0	0
Desnuesiella	0	0
Gluconobacter_A	0	0
Saccharospirillum	0	0
Atopobium	0	0
Mogibacterium	0	0
Luteithermobacter	0	0
Lonepinella	0	0
Paralactobacillus	0	0
Prolixibacter	0	0
Echinicola	0	0
AK92	0	0
Bilifractor	0	0
Acidithrix	0	0
Calidithermus	0	0
Ornithinimicrobium	0	0
Afifella	0	0
Phocaeicola_A	0	0
Gimesia	0	0
Mycoplasma_K	0	0
Chelonobacter	0	0
Spiribacter	0	0
Fournierella	0	0
Sulfitobacter_F	0	0
Thermosediminibacter	0	0
Oryzomicrobium	0	0
MW101C3	0	0
Bernardetia	0	0
Pseudobacillus	0	0
Thioclava	0	0
Moheibacter	0	0
Aromatoleum	0	0
Gemmobacter_B	0	0
Syntrophobotulus	0	0
Roseicitreum	0	0
Planomonospora_A	0	0
Desulfotomaculum_G	0	0
Endobacter	0	0
Anaeroglobus	0	0
Clostridium_AF	0	0
Limnothrix	0	0
Zobellella_A	0	0
Succiniclasticum	0	0
Zavarzinella	0	0
Salirhabdus	0	0
Pseudomonas_D	0	0
Thermobrachium	0	0
Synechococcus_E	0	0
Spirulina	0	0
Syntrophobacter	0	0
Paenibacillus_O	0	0
Denitratisoma	0	0
Arcticibacter	0	0
Desulfuromonas	0	0
Tannerella	0	0
Alginatibacterium	0	0
Acidovorax_C	0	0
Albibacterium	0	0
Duodenibacillus	0	0
NIES-981	0	0
Marihabitans	0	0
Fluviibacter	0	0
Propionivibrio	0	0
Noviherbaspirillum	0	0
Owenweeksia	0	0
Dubosiella	0	0
Pelistega	0	0
Arthrobacter_F	0	0
Phoenicibacter	0	0
Anseongella	0	0
Thermaerobacter	0	0
Rudanella	0	0
Entomoplasma	0	0
Litorimonas	0	0
Massilibacterium	0	0
Pusillimonas_B	0	0
Faecalitalea	0	0
Petrotoga	0	0
Rufibacter	0	0
Romboutsia_D	0	0
Aureliella	0	0
Nosocomiicoccus	0	0
Yimella	0	0
Flexilinea	0	0
Homoserinimonas	0	0
FACHB-T130	0	0
Nanosynbacter	0	0
Peptoclostridium	0	0
Shinella	0	0
Frateuria	0	0
Frederiksenia	0	0
Flaviramulus	0	0
Ginsengibacter	0	0
Proteiniborus	0	0
Varibaculum	0	0
Rubrivivax	0	0
Weeksella	0	0
Weissella_A	0	0
FACHB-40	0	0
Scalindua	0	0
Mitsuaria	0	0
Kiloniella	0	0
Gillisia	0	0
Frackibacter	0	0
Lacibacter	0	0
Marinobacterium_A	0	0
Ochrobactrum_B	0	0
UBA945	0	0
Brevinema	0	0
Celeribacter_A	0	0
Cohaesibacter	0	0
Sulfurospirillum_A	0	0
Verticiella	0	0
Pseudoxanthobacter	0	0
Alloscardovia	0	0
Luxibacter	0	0
Oceanospirillum	0	0
Desulfobacter	0	0
RCC307	0	0
Metallibacterium	0	0
Spiro-10	0	0
Rhodovarius	0	0
Deinococcus_C	0	0
Geobacter	0	0
Celeribacter	0	0
Baia	0	0
Paenibacillus_M	0	0
Mesorhizobium_E	0	0
UBA5172	0	0
Aliagarivorans	0	0
Eperythrozoon_A	0	0
Vallicoccus	0	0
Bacillus_AZ	0	0
Paenibacillus_S	0	0
Pareuzebyella	0	0
Thermicanus	0	0
Cedecea	0	0
Leeia	0	0
Hoeflea	0	0
Tepiditoga	0	0
Methylophaga	0	0
Denitrovibrio	0	0
Dermabacter	0	0
Instestinimonas_A	0	0
Bacteroides_E	0	0
Marinoscillum	0	0
Jeotgalibaca	0	0
Enterococcus_I	0	0
Pinisolibacter	0	0
Symmachiella	0	0
Tomitella	0	0
Ellagibacter	0	0
Rhodothalassium	0	0
Parachlamydia	0	0
Wenyingzhuangia	0	0
Clostridiisalibacter	0	0
Butyribacter	0	0
Marinococcus	0	0
Leminorella	0	0
Sporotomaculum	0	0
Simiduia	0	0
Planotetraspora	0	0
Litoribacter	0	0
Oceanicaulis	0	0
Thiodiazotropha	0	0
Bacillus_AG	0	0
Desulfofarcimen	0	0
Oleidesulfovibrio	0	0
Lachnoclostridium_A	0	0
Cnuella	0	0
Levilinea	0	0
Beggiatoa	0	0
Geomonas	0	0
Anaeromassilibacillus	0	0
Pelagerythrobacter	0	0
Marinovum	0	0
Intestinimonas	0	0
Psychroserpens	0	0
Tabrizicola	0	0
Pseudomonas_Q	0	0
Halodesulfovibrio	0	0
Desulfobulbus	0	0
Tissierella	0	0
UBA7405	0	0
Confluentibacter	0	0
Cellvibrio	0	0
Sphaerospermopsis	0	0
Georhizobium	0	0
Desulfonema_C	0	0
Thalassobacillus	0	0
Halomonas_C	0	0
Fervidicella	0	0
PCC7113	0	0
Halomonas_E	0	0
Tepidiforma	0	0
Longibaculum	0	0
Chryseolinea	0	0
Falsibacillus	0	0
Acidisoma	0	0
BX21	0	0
Jeotgalicoccus_A	0	0
Eubacterium_C	0	0
Siculibacillus	0	0
Turicimonas	0	0
Aquiflexum	0	0
Chrysiogenes	0	0
Eubacterium_Q	0	0
Dialister	0	0
Siansivirga	0	0
Bacillus_O	0	0
Peptoclostridium_A	0	0
Amphibacillus_C	0	0
Catenisphaera	0	0
Jeotgalicoccus	0	0
Alkaliphilus_C	0	0
Selenomonas_A	0	0
Pseudoclavibacter_A	0	0
SV1-B22	0	0
Portiera	0	0
Rubidibacter	0	0
Alteromonas_F	0	0
Nitratireductor	0	0
Palsa-465	0	0
Halopolyspora	0	0
Calderihabitans	0	0
Coprothermobacter	0	0
Propionispira	0	0
GCF-000787395	0	0
Rivibacter	0	0
Natronoflexus	0	0
Leadbetterella	0	0
CCUG-7971	0	0
Stenotrophomonas_A	0	0
Ornithinicoccus	0	0
Planktosalinus	0	0
Alkalihalobacillus_A	0	0
Clostridium_AC	0	0
Comamonas_F	0	0
Desulfofustis	0	0
Terrimonas	0	0
Flavipsychrobacter	0	0
Eubacterium_F	0	0
Clostridium_W	0	0
Nitrincola	0	0
Pseudohongiella	0	0
Aldersonia	0	0
Synergistes	0	0
Sandaracinus	0	0
STGJ01	0	0
Oxalobacter	0	0
Niveibacterium	0	0
Jejuia	0	0
Xylanivirga	0	0
Sulfurihydrogenibium	0	0
Xanthomonas_B	0	0
Holzapfelia	0	0
Bhargavaea	0	0
Scatomonas	0	0
Thalassoglobus	0	0
Pulveribacter	0	0
Defluviitalea_A	0	0
Cloacibacillus	0	0
Boudabousia	0	0
Halofilum	0	0
Spiroplasma_D	0	0
Paenirhodobacter	0	0
P52-10	0	0
Alkalibacterium	0	0
Desulfitobacterium	0	0
Robertkochia	0	0
Mangrovibacter	0	0
Hel1-33-131	0	0
Siccibacter	0	0
GCA-012562765	0	0
Bacteroides_G	0	0
Motiliproteus	0	0
Selenomonas	0	0
Desulfoluna	0	0
Fulvimonas	0	0
Reinekea	0	0
WSTA01	0	0
Planobispora	0	0
Salicibibacter	0	0
JS7-9	0	0
JACLZJ01	0	0
Sulfurimonas	0	0
C254	0	0
Faecousia	0	0
CAG-83	0	0
Winkia	0	0
Calidifontibacillus	0	0
Aureimonas	0	0
Erwinia_B	0	0
Frateuria_A	0	0
Ameyamaea	0	0
Slackia_A	0	0
Methylomagnum	0	0
Neoactinobaculum	0	0
Planktotalea	0	0
Desulfobotulus	0	0
Bordetella_A	0	0
Peptoniphilus_E	0	0
Suicoccus	0	0
Leptothrix	0	0
FJAT-45066	0	0
Cardiobacterium	0	0
Desulfonatronospira	0	0
Helicobacter_A	0	0
Clostridium_I	0	0
Thermomonospora	0	1
Staphylospora	0	0
Azotobacter	0	0
Sodaliphilus	0	0
Chromatium	0	0
Dethiosulfovibrio	0	0
NBD-18	0	0
Cecembia	0	0
JAEUJZ01	0	0
Oblitimonas	0	0
Coprobacter	0	0
Chitinivibrio	0	0
Rarobacter	0	0
Ileibacterium	0	0
Phycicoccus	0	0
UBA6715	0	0
MR-S7	0	0
Hydrococcus	0	0
Psychrobium	0	0
E85	0	0
Nitrospirillum	0	0
DDH964	0	0
Ottowia	0	0
Miniphocibacter	0	0
Mycetocola	0	0
Pirellulimonas	0	0
Taylorella	0	0
Variibacter	0	0
Rhizobacter	0	0
Mobilitalea	0	0
Rhodoplanes	0	0
BAD-6	0	0
Fusicatenibacter	0	0
Balneicella	0	0
QANG01	0	0
Siccirubricoccus	0	0
Haloferula	0	0
Acidiferrobacter	0	0
Pararheinheimera	0	0
Thermoanaerobacterium	0	0
Palsa-343	0	0
Alicyclobacillus_H	0	0
Pseudospirillum	0	0
Robertmurraya	0	0
Telluribacter	0	0
Bacillus_BJ	0	0
Cellulosilyticum	0	0
Azospira	0	0
Cyclobacterium	0	0
Sulfuritortus	0	0
Pleionea	0	0
Bilophila	0	0
Oleibacter	0	0
Limibacillus	0	0
Desulfotruncus	0	0
Kordiimonas	0	0
Prochlorococcus	0	0
2013Ark19i	0	0
Nitritalea	0	0
Paenibacillus_AI	0	0
Friedmanniella	0	0
Quadrisphaera	0	0
Izemoplasma_B	0	0
Luteimonas_B	0	0
Actinopolymorpha	0	0
Flavimobilis	0	0
Methylovirgula	0	0
Natronoglycomyces	0	0
GCA-900066495	0	0
CEB3	0	0
Romboutsia_B	0	0
Lebetimonas	0	0
Saccharibacter	0	0
Tullyiplasma	0	0
Lacrimispora	0	0
Ferrimonas	0	0
Camelimonas	0	0
Scrofimicrobium	0	0
SoEE	0	0
Psittacicella	0	0
Marivita	0	0
Pseudoxanthomonas	0	0
Bradymonas	0	0
Polaromonas	0	0
Aureibacillus	0	0
Romboutsia	0	0
Marinicauda	0	0
Oligoflexus	0	0
Halovulum	0	0
Fusobacterium_B	0	0
Microtetraspora	0	0
Patiriisocius	0	0
Branchiibius	0	0
Erwinia_A	0	0
Formivibrio	0	0
Symbiothrix	0	0
Roseivivax	0	0
Hathewaya	0	0
Planosporangium	0	0
Clostridium_AO	0	0
Fabibacter	0	0
Scardovia	0	0
Tepidiphilus	0	0
ALPHA2B	0	0
Poseidonibacter	0	0
Micavibrio	0	0
WGGQ01	0	0
Bacillus_BK	0	0
Aminicella	0	0
Litorilituus	0	0
Culicoidibacter	0	0
Paenalcaligenes	0	0
Fusibacter	0	0
Commensalibacter	0	0
Nitratidesulfovibrio	0	0
Stanieria	0	0
Tardiphaga	0	0
Granulibacter	0	0
Succinivibrio	0	0
Anaerobiospirillum	0	0
Geotalea	0	0
Mongoliibacter	0	0
Pseudolachnospira	0	0
Alloprevotella	0	0
Canicola	0	0
Hoyosella	0	0
Singulisphaera	0	0
Lishizhenia	0	0
Salinibacillus	0	0
Lentibacter	0	0
Ancylomarina	0	0
Haloactinobacterium	0	0
Malikia	0	0
Bacillus_BU	0	0
Thermochromatium	0	0
Butyrivibrio_A	0	0
Phytobacter	0	0
Sulfuricurvum	0	0
Geminicoccus	0	0
Bacillus_BN	0	0
Lentimicrobium	0	0
Robinsoniella	0	0
Thalassolituus	0	0
Pseudohoeflea	0	0
Lachnoclostridium	0	0
Filobacillus	0	0
Amycolatopsis_D	0	0
Melghirimyces	0	0
Negativicoccus	0	0
Thiobaca	0	0
[truncated: 2,294 more rows]

## Sheet: Table S6 antifungal GCFs
Number of GCFs per genus that likely produce antifungal compounds
genus	number of GCFs without MIBiG	number of GCFs with MIBiG
Streptomyces	56	20
Pseudomonas_E	41	3
Amycolatopsis	9	2
Burkholderia	7	1
Micromonospora	4	1
Bacillus	3	3
Myxococcus	3	0
Kitasatospora	3	1
Pseudoalteromonas	2	0
Paraburkholderia	2	0
Nocardia	2	2
Methylobacter	2	0
Actinoplanes	2	2
Lentzea	2	1
Archangium	2	1
Crossiella	2	0
Sorangium	2	1
Mycobacterium	1	0
Acinetobacter	1	0
Pseudomonas	1	2
Dermacoccus	1	0
Rhizobium	1	0
Paenibacillus	1	0
Pseudonocardia	1	1
Sphingomonas	1	0
Actinokineospora	1	1
Pedobacter	1	0
Trichormus	1	0
Saccharopolyspora_D	1	0
Paenibacillus_B	1	1
Brevibacillus	1	0
Caballeronia	1	0
Roseomonas	1	0
Aeromicrobium	1	0
Spirillospora	1	0
Saccharopolyspora	1	0
Aetokthonos	1	0
Brevibacillus_B	1	0
Chitinophaga	1	0
Marinicella	1	0
Fulvivirga	1	0
Kibdelosporangium	1	0
Herbidospora	1	0
Oblitimonas	1	0
Ktedonosporobacter	1	0
Leptothoe	1	0
Phytohabitans	1	0
Saccharopolyspora_C	1	1
Antrihabitans	1	0
Actinoalloteichus	1	0
Cryptosporangium	1	0
Sinosporangium	1	0
Kineosporia	1	0
GCA-900066755	0	0
Oenococcus	0	0
Streptococcus	0	0
Escherichia	0	0
Chlamydophila	0	0
Catonella	0	0
Staphylococcus	0	0
Listeria	0	0
Edwardiiplasma	0	0
Rhodococcus	0	0
Klebsiella	0	0
Campylobacter_D	0	0
Vibrio	0	0
Helicobacter	0	0
Ruminococcus_B	0	0
Paracoccus	0	0
Trinickia	0	0
Xanthomonas	0	0
Phocaeicola	0	0
Clostridium_H	0	0
Pediococcus	0	0
Mycoplasmoides	0	0
Clostridium_F	0	0
Lactobacillus	0	0
Prevotella	0	0
Ralstonia	0	0
Mesorhizobium	0	0
Veillonella	0	0
Curtobacterium	0	0
Lutibacter	0	0
Enterococcus_B	0	0
Limosilactobacillus	0	0
Rhodococcus_B	0	0
Erysipelatoclostridium	0	0
Salmonella	0	0
Tenacibaculum	0	0
Klenkia	0	0
Actinobacillus	0	0
Virgibacillus_H	0	0
Capnocytophaga	0	0
Saliterribacillus	0	0
Weissella	0	0
Gallibacterium	0	0
Enterococcus	0	0
Microbacterium	0	0
Bacteroides	0	0
Methylopila	0	0
Leuconostoc	0	0
Fusobacterium	0	0
Clostridium	0	0
Pantoea	0	0
Shewanella	0	0
Legionella	0	0
Bacillus_A	0	1
Photobacterium	0	0
Anaplasma	0	0
Butyrivibrio	0	0
Lacticaseibacillus	0	0
Pseudanabaena	0	0
Sphingobium	0	0
Bradyrhizobium	0	0
Permianibacter	0	0
Trueperella	0	0
Clostridioides	0	0
Peribacillus	0	0
Neisseria	0	0
Acidovorax	0	0
Aeromonas	0	0
Anaerobutyricum	0	0
Proteus	0	0
Marinobacter	0	0
Francisella	0	0
Blautia_A	0	0
Citrobacter	0	0
Bifidobacterium	0	0
Brochothrix	0	0
Clostridium_E	0	0
Thioalkalivibrio	0	0
Phaeobacter	0	0
Ostreibacterium	0	0
Lactococcus	0	0
Xanthomonas_A	0	0
Pseudomonas_A	0	0
Dickeya	0	0
Mucilaginibacter	0	0
Corynebacterium	0	0
Akkermansia	0	0
Brachyspira	0	0
Clavichlamydia	0	0
Campylobacter_A	0	0
Alistipes	0	0
Chondromyces	0	1
Mammaliicoccus	0	0
Parabacteroides	0	0
Clostridium_AD	0	0
Achromobacter	0	0
Yersinia	0	0
Enterobacter	0	0
Sulcia	0	0
Desulfospira	0	0
Sinorhizobium	0	0
Serratia	0	0
Lactiplantibacillus	0	0
Mumia	0	0
Flavonifractor	0	0
Cutibacterium	0	0
Enterococcus_A	0	0
Thermus	0	0
Flavobacterium	0	0
Pseudophaeobacter	0	0
Litoreibacter	0	0
Oceanobacillus	0	0
Rahnella	0	0
Butyricimonas	0	0
Aliarcobacter	0	0
Neorhizobium	0	0
Stenotrophomonas	0	0
Leptospira	0	0
Chloroflexus	0	0
Xenorhabdus	0	0
Saccharococcus	0	0
Rhodophyticola	0	0
Enterococcus_D	0	0
Kaistella	0	0
Clavibacter	0	0
Campylobacter	0	0
Winogradskyella	0	0
Thauera	0	0
Hungatella	0	0
Ligilactobacillus	0	0
Bariatricus	0	0
Desertifilum	0	0
Anaerococcus	0	0
Lactococcus_A	0	0
Thalassospira	0	0
Thermoactinomyces_A	0	0
Coxiella	0	0
Providencia	0	0
Anoxybacillus_A	0	0
Anaerosalibacter	0	0
Chlamydia	0	0
Brucella	0	0
Cronobacter	0	0
Faecalibacterium	0	0
Luteimonas	0	0
Halomonas	0	0
Chryseobacterium	0	0
Pasteurella	0	0
Ruthenibacterium	0	0
Pelobium	0	0
Actinomyces	0	0
Spiroplasma	0	0
Cupriavidus	0	0
Haemophilus	0	0
Ignatzschineria	0	0
Schaedlerella	0	0
Mobiluncus	0	0
Longicatena	0	0
Lentibacillus	0	0
Neptunomonas	0	0
Malacoplasma	0	0
Desulfotomaculum	0	0
Lysinibacillus	0	0
Halobacillus	0	0
Kineothrix	0	0
Lewinella_A	0	0
Cellulomonas	0	0
Fructilactobacillus	0	0
Romboutsia_C	0	0
Clostridium_P	0	0
Pauljensenia	0	0
Cumulibacter	0	0
Bordetella	0	0
Microbulbifer	0	0
Campylobacter_B	0	0
Arthrobacter_E	0	0
Metamycoplasma	0	0
Pelagibacterium	0	0
Cryobacterium	0	0
Pectobacterium	0	0
Leptospira_A	0	0
Riemerella	0	0
Centipeda	0	0
Treponema	0	0
Acidiphilium	0	0
Marinomonas	0	0
Citrobacter_B	0	0
Haemophilus_B	0	0
Agrobacterium	0	0
Moraxella	0	0
Listeria_A	0	0
Radiobacillus	0	0
Pontibacter	0	0
Photorhabdus	0	0
Geodermatophilus	0	0
Azohydromonas	0	0
Gordonia	0	0
Exiguobacterium_A	0	0
PCC-10605	0	0
Arcanobacterium_A	0	0
Nostoc	0	0
	0	0
Heyndrickxia	0	0
Geomicrobium_A	0	0
Prochlorococcus_A	0	0
Enterococcus_C	0	0
Geobacillus	0	0
Massilimaliae	0	0
Sulfitobacter	0	0
Aquimarina	0	0
Paraclostridium	0	0
Psychrosphaera	0	0
Lentilactobacillus	0	0
Porphyromonas	0	0
Mycoplasmopsis	0	0
Chryseoglobus	0	0
Amphritea	0	0
Roseateles	0	0
Campylobacter_E	0	0
Edwardsiella	0	0
Devosia	0	0
Acetatifactor	0	0
Helicobacter_D	0	0
Merdivivens	0	0
Nocardiopsis_C	0	0
Agreia	0	0
Megasphaera	0	0
Acholeplasma	0	0
Sporosarcina	0	0
Variovorax	0	0
Mesonia	0	0
Zooshikella	0	0
Joostella	0	0
Amphibacillus	0	0
Acholeplasma_A	0	0
Brumimicrobium	0	0
Rubellimicrobium	0	0
Pararobbsia	0	0
Brevibacterium	0	0
Pseudomonas_B	0	0
Hafnia	0	0
Companilactobacillus	0	0
Ketogulonicigenium	0	0
Novipirellula	0	0
Mycoplasmopsis_B	0	0
Isoptericola	0	0
Bergeyella	0	0
Plesiomonas	0	0
Garciella	0	0
Gluconacetobacter	0	0
Indiicoccus	0	0
Haloactinopolyspora	0	0
Methylobacterium	0	0
Frischella	0	0
Hymenobacter	0	0
Lancefieldella	0	0
Thermotoga	0	0
Latilactobacillus	0	0
Leclercia	0	0
Haloimpatiens	0	0
Virgibacillus	0	0
Gemmata	0	0
Odoribacter	0	0
Rothia	0	0
Liquorilactobacillus	0	0
Ochrobactrum	0	0
Mediterraneibacter	0	0
Rathayibacter	0	0
Priestia	0	1
Ehrlichia	0	0
Turicibacter	0	0
Galliscardovia	0	0
Sedimentibacter	0	0
Moellerella	0	0
Phascolarctobacterium	0	0
Loktanella	0	0
Saccharomonospora	0	0
Avibacterium	0	0
Nocardiopsis	0	1
PWU20	0	0
Nonomuraea	0	0
Eggerthella	0	0
Frankia	0	0
Vagococcus_A	0	0
Dokdonia	0	0
Faecalicoccus	0	0
Exiguobacterium	0	0
Mesomycoplasma	0	0
Roseitalea	0	0
Enterovibrio	0	0
Levilactobacillus	0	0
Microvirga	0	0
Trichococcus	0	0
Limnohabitans_A	0	0
Prochlorococcus_C	0	0
Lapidilactobacillus	0	0
Parabacteroides_B	0	0
Paenisporosarcina	0	0
Xylella	0	0
Paenibacillus_A	0	0
Roseburia	0	0
Aliifodinibius	0	0
Glaesserella	0	0
Citrobacter_A	0	0
Pseudogulbenkiania	0	0
Nocardioides	0	0
Eikenella	0	0
Mesobacillus	0	0
Polaribacter	0	0
Elizabethkingia	0	0
Faecalibacillus	0	0
Salinivibrio	0	0
Acidovorax_A	0	0
Comamonas	0	0
Collinsella	0	0
Thermophagus	0	0
Pleomorphomonas	0	0
Laribacter	0	0
Asaia	0	0
Pusillimonas	0	0
Mannheimia	0	0
Clostridium_S	0	0
Alishewanella	0	0
Deinococcus	0	0
Rhodoglobus	0	0
Aeoliella	0	0
Elioraea_A	0	0
Secundilactobacillus	0	0
Ruegeria	0	0
Pseudidiomarina	0	0
Algoriphagus	0	0
Rickettsia	0	0
Acetobacter	0	0
Hansschlegelia	0	0
Moritella	0	0
Paenibacillus_G	0	0
Floricoccus	0	0
Kocuria	0	0
Psychrobacter	0	0
Draconibacterium	0	0
Desulfohalovibrio	0	0
Bacillus_J	0	0
Erythrobacter	0	0
PZPK01	0	0
Niabella	0	0
Laceyella	0	0
Lachnobacterium	0	0
Jidaibacter	0	0
Rhodopseudomonas	0	0
Mixta	0	0
Rheinheimera	0	0
Clostridium_B	0	0
Modestobacter	0	0
Roseomonas_B	0	0
Brevundimonas	0	0
Allorhizobium	0	0
Pseudogemmobacter	0	0
Tateyamaria	0	0
Herbaspirillum	0	0
Azospirillum	0	0
Epibacterium	0	0
Specibacter	0	0
Corallococcus	0	0
Clostridium_Q	0	0
Neobacillus	0	0
Tamlana_A	0	0
Pajaroellobacter	0	0
Bacillus_M	0	0
Roseimicrobium	0	0
Enterocloster	0	0
Rhodothermus	0	0
Blattabacterium	0	0
Pseudorhizobium	0	0
Georgenia	0	0
Lagierella	0	0
Morganella	0	0
Erwinia	0	0
Tatlockia	0	0
Prosthecochloris	0	0
Methylotuvimicrobium	0	0
Aerococcus	0	0
Acetobacterium	0	0
Coprococcus	0	0
Merdimonas	0	0
Mycoplasma	0	0
Arcanobacterium	0	0
Gordonibacter	0	0
Ensifer	0	0
Sutcliffiella_A	0	0
Oceanimonas	0	0
Atlantibacter	0	0
Borrelia	0	0
Kosakonia	0	0
Aggregatibacter	0	0
Vulcaniibacterium_B	0	0
Hyphomicrobium_A	0	0
Muricauda	0	0
MUGG01	0	0
Ascidiaceihabitans	0	0
Gemmobacter	0	0
Haemophilus_A	0	0
Polynucleobacter	0	0
Tetragenococcus	0	0
Rubritalea	0	0
FJAT-49711	0	0
Sphingomicrobium	0	0
Sunxiuqinia	0	0
Sphingopyxis	0	0
Muribaculum	0	0
Paludisphaera	0	0
Pandoraea	0	0
Luteolibacter	0	0
Hallerella	0	0
Desulforhopalus	0	0
Pluralibacter	0	0
Bombilactobacillus	0	0
Roseomonas_C	0	0
Propionispora	0	0
Hakubanella	0	0
Auritidibacter	0	0
Gallionella	0	0
Mycoplasmopsis_A	0	0
Limnospira	0	0
Alteriqipengyuania	0	0
Borreliella	0	0
Piscibacillus	0	0
Hornefia	0	0
Maribacter	0	0
Gemmiger	0	0
Dyadobacter	0	0
Zobellia	0	0
Hungateiclostridium	0	0
Ignavigranum	0	0
Rossellomorea	0	0
Novosphingobium	0	0
Endozoicomonas	0	0
Wolbachia	0	0
Litorivita	0	0
Pseudooceanicola	0	0
Rikenella	0	0
Limnohabitans	0	0
Pseudomonas_M	0	0
Flammeovirga	0	0
Mitsuokella	0	0
Wohlfahrtiimonas	0	0
NSJ-62	0	0
Leifsonia	0	0
Ensifer_A	0	0
Treponema_B	0	0
Fischerella	0	1
Aquiluna	0	0
Moraxella_A	0	0
Mesoflavibacter	0	0
Carnobacterium	0	0
Alteromonas	0	0
Gleimia	0	0
Sphingobium_A	0	0
Oceanitalea	0	0
Rhodopirellula	0	0
Apibacter	0	0
Agromyces	0	0
Aliiroseovarius	0	0
Sharpea	0	0
Salinicoccus	0	0
Chthonomonas	0	0
Propionibacterium	0	0
Alteraurantiacibacter	0	0
Ureaplasma	0	0
Cyanobium_A	0	0
Friedmanniella_A	0	0
Clostridium_AQ	0	0
Peptostreptococcus	0	0
Mesorhizobium_D	0	0
Caloranaerobacter	0	0
Aureimonas_A	0	0
Apilactobacillus	0	0
Caproiciproducens	0	0
Gilliamella	0	0
Salegentibacter	0	0
FJAT-49754	0	0
Bulleidia	0	0
Pectinatus	0	0
Janthinobacterium	0	0
Leptotrichia	0	0
Tepidanaerobacter	0	0
Duncaniella	0	0
Phyllobacterium	0	0
Dellaglioa	0	0
Endoriftia	0	0
Litorivivens	0	0
Anaerostipes	0	0
Chromobacterium	0	0
Cuneatibacter	0	0
Pelosinus	0	0
Kingella	0	0
Trebonia	0	0
Caldicellulosiruptor	0	0
Botrimarina	0	0
Pseudomonas_L	0	0
Dorea	0	0
Piscirickettsia	0	0
Helicobacter_C	0	0
Xanthobacter	0	0
Marinagarivorans	0	0
17J80-11	0	0
Flavimaricola	0	0
Tropheryma	0	0
Bacillus_H	0	0
Caulobacter	0	0
Anaerosphaera	0	0
Geminocystis	0	0
Salipiger	0	0
Xylanimonas	0	0
Halolactibacillus	0	0
Leisingera	0	0
Rosenbergiella	0	0
Micrococcus	0	0
Bartonella	0	0
Helcococcus	0	0
Athalassotoga	0	0
Roseibium	0	0
Clostridium_AP	0	0
Arsenicicoccus	0	0
Roseovarius	0	0
Blastococcus	0	0
Duganella	0	0
Phytoplasma	0	0
Rodentibacter	0	0
Rhodanobacter	0	0
Leucobacter	0	0
Acidipropionibacterium	0	0
Ruminococcus_D	0	0
Aquitalea	0	0
Tahibacter	0	0
Novosphingopyxis	0	0
Facklamia_A	0	0
Mastigocoleus	0	0
Lysobacter	0	1
Dorea_A	0	0
CAU-1492	0	0
Enterococcus_E	0	0
Cytobacillus	0	0
Finegoldia	0	0
Planktothrix	0	0
Kribbella	0	0
Aliivibrio	0	0
Cycloclasticus	0	0
Kingella_A	0	0
Helcobacillus	0	0
Caproicibacterium	0	0
Paenibacillus_H	0	0
Waddlia	0	0
Vagococcus_D	0	0
Terrisporobacter	0	0
Entomomonas	0	0
Blautia	0	0
Yokenella	0	0
Sphaerochaeta	0	0
Chlorobium	0	0
Kluyvera	0	0
Thiothrix	0	0
Pseudoduganella	0	0
Arthrobacter_K	0	0
Diaphorobacter_A	0	0
Sphingobacterium	0	0
SSD5	0	0
Nitrosomonas	0	0
Porphyromonas_A	0	0
Paenibacillus_J	0	0
Lacinutrix	0	0
Psychrobacillus	0	0
Bacillus_BD	0	0
Sulfobacillus	0	0
Aneurinibacillus	0	0
Williamsia	0	0
Kerstersia	0	0
Rhodoluna	0	0
Gluconobacter_B	0	0
Qipengyuania	0	0
Cytophaga	0	0
Helicobacter_H	0	0
Loigolactobacillus	0	0
Tsukamurella	0	0
Cobetia	0	0
Roseomonas_A	0	0
Panacibacter	0	0
Holdemanella	0	0
Clostridium_G	0	0
Sulfurospirillum	0	0
Clostridium_AS	0	0
Dolichospermum	0	0
Thiomonas	0	0
Bosea	0	0
Methylogaea	0	0
Enteroscipio	0	0
Nesterenkonia	0	0
Ammoniphilus	0	0
Haematospirillum	0	0
Bittarella	0	0
Streptobacillus	0	0
Gluconobacter	0	0
Oligella	0	0
Clostridium_AA	0	0
Actinoallomurus	0	0
Convivina	0	0
Christensenella	0	0
Kandleria	0	0
UMGS822	0	0
Fusobacterium_A	0	0
Runella	0	0
Carboxylicivirga	0	0
Rhodospira	0	0
Extibacter	0	0
Olsenella	0	0
Aquamicrobium_A	0	0
Hydrogenophaga	0	0
Enorma	0	0
Algibacter_D	0	0
Idiomarina	0	0
Planktophila	0	0
Pseudoflavonifractor	0	0
Paenarthrobacter	0	0
Vitreoscilla	0	0
Chromohalobacter	0	0
Orientia	0	0
Pseudomonas_F	0	0
Thalassotalea	0	0
Intrasporangium	0	0
Parafannyhessea	0	0
Symbiobacterium	0	0
Butyricicoccus	0	0
Leuconostoc_B	0	0
Catenibacterium	0	0
Alcanivorax	0	0
Virgibacillus_I	0	0
Aneurinibacillus_A	0	0
Anaeromyxobacter	0	0
Maridesulfovibrio	0	0
Haliscomenobacter	0	0
Methylobacillus	0	0
Kroppenstedtia	0	0
Thauera_A	0	0
Thermoanaerobacter	0	0
Berryella	0	0
Tangfeifania	0	0
Citrobacter_C	0	0
Serpentinicella	0	0
Melissococcus	0	0
Kyrpidia	0	0
Hyphomonas	0	0
Dyella	0	0
Peptoniphilus_A	0	0
Bombella	0	0
Ectothiorhodospira	0	0
Pedococcus	0	0
Leeuwenhoekiella	0	0
Chelatococcus_A	0	0
Caproicibacter	0	0
Enterococcus_F	0	0
Desulfocucumis	0	0
Dermatophilus	0	0
Fructobacillus	0	0
Veillonella_A	0	0
Giesbergeria	0	0
Zunongwangia	0	0
Pyramidobacter	0	0
Ornithinibacillus	0	0
Aneurinibacillus_B	0	0
Microcystis	0	0
Zeaxanthinibacter	0	0
Agathobacter	0	0
Mesoplasma	0	0
Cellulosimicrobium	0	0
Mycetohabitans	0	0
Superficieibacter	0	0
Tolumonas	0	0
Pseudobacter	0	0
Arthrobacter_B	0	0
Tissierella_A	0	0
An92	0	0
Serratia_B	0	0
Fodinibius	0	0
Occultella	0	0
Arachnia	0	0
Cereibacter_A	0	0
Protochlamydia	0	0
Anaerolinea	0	0
Dactylosporangium	0	0
Dictyobacter	0	0
Gilvimarinus	0	0
Dolosigranulum	0	0
Facklamia	0	0
Planococcus	0	0
Virgibacillus_G	0	0
Longimicrobium	0	0
Alteribacillus	0	0
Chelatococcus	0	0
Lonsdalea	0	0
Arthrobacter	0	0
Fusobacterium_C	0	0
Furfurilactobacillus	0	0
Parvularcula	0	0
Paenibacillus_Z	0	0
Lysobacter_A	0	0
Acutalibacter	0	0
Arthrobacter_D	0	0
Guyparkeria	0	0
Leifsonia_A	0	0
PGZG01	0	0
Glycomyces	0	0
Kurthia	0	0
Paeniglutamicibacter	0	0
Wigglesworthia	0	0
Chelativorans	0	0
Schleiferilactobacillus	0	0
Geothrix	0	0
Thermopolyspora	0	0
Pradoshia	0	0
Clostridium_AR	0	0
Pseudothioglobus	0	0
Brachybacterium	0	0
Thermocrispum	0	0
Pigmentiphaga	0	0
Ruminococcus_E	0	0
Methylophilus	0	0
Arthrobacter_I	0	0
Parapedobacter	0	0
Blochmannia	0	0
Thermoflavimicrobium	0	0
Acanthopleuribacter	0	0
Paraeggerthella	0	0
Domibacillus	0	0
Fictibacillus	0	0
Tranquillimonas	0	0
Globicatella	0	0
Desulfosporosinus	0	0
Synechococcus_C	0	0
Dietzia	0	0
Spirochaeta_D	0	0
Selenomonas_C	0	0
Holophaga	0	0
Methyloversatilis	0	0
Aminidesulfovibrio	0	0
Pontibacillus	0	0
Lachnospira	0	0
Helicobacter_F	0	0
Desulfacinum	0	0
Parvibacter	0	0
Carnobacterium_A	0	0
Phocoenobacter	0	0
Methylopumilus	0	0
Natronincola_A	0	0
Asticcacaulis	0	0
Pseudarthrobacter	0	0
Vannielia	0	0
CAHJWT01	0	0
Eubacterium	0	0
Paenibacillus_C	0	0
Alcaligenes	0	0
Albimonas	0	0
Saprospira	0	0
DB6-IX	0	0
Pseudochrobactrum	0	0
Nonlabens	0	0
Salimicrobium	0	0
Gulosibacter	0	0
SCSIO-07484	0	0
Spongiibacter	0	0
Croceicoccus	0	0
Ureibacillus	0	0
Sporomusa	0	0
Paenibacillus_N	0	0
UBA4036	0	0
Spirabiliibacterium	0	0
Vagococcus	0	0
Methylovulum	0	0
Anaerosolibacter	0	0
Pseudodesulfovibrio	0	0
Raphidiopsis	0	0
Massilia	0	0
Micromonospora_E	0	0
Flavihumibacter	0	0
Lederbergia	0	0
Methylomonas	0	0
Hydrotalea	0	0
Alysiella	0	0
Megamonas	0	0
WH-5701	0	0
Mongoliimonas	0	0
Microbispora	0	0
Weizmannia	0	0
Haemophilus_D	0	0
Dongia	0	0
Alkalispirochaeta	0	0
Lactonifactor	0	0
Coprobacillus	0	0
Ruminococcus_F	0	0
Macrococcus	0	0
Bacillus_AD	0	0
Parasphingorhabdus	0	0
Frigoribacterium	0	0
UBA6211	0	0
Moorella	0	0
Pseudocitrobacter	0	0
Helicobacter_E	0	0
Nitrosospira	0	0
Anaerobacillus	0	0
Sinimarinibacterium	0	0
Desulfolutivibrio	0	0
Conyzicola	0	0
Aminobacterium	0	0
Methylovorus	0	0
Belliella	0	0
Thermophilibacter	0	0
Leptospira_B	0	0
Murimonas	0	0
Helicobacter_J	0	0
Mangrovibacterium	0	0
Schlegelella_A	0	0
Emticicia	0	0
Nodularia	0	0
Shimia	0	0
Fenollaria	0	0
Rubrobacter_B	0	0
Malaciobacter	0	0
Eubacterium_I	0	0
Salinisphaera	0	0
Anaerotignum	0	0
Anoxybacillus	0	0
Baileyella	0	0
Plantibacter	0	0
Bacillus_BE	0	0
Maritimibacter	0	0
Niallia	0	0
Acetobacteroides	0	0
Lachnotalea	0	0
Anaerotruncus	0	0
Aminobacter	0	0
Lawsonibacter	0	0
Pararhizobium	0	0
Dehalobacter	0	0
Peribacillus_A	0	0
Atopococcus	0	0
Alkanindiges	0	0
Brenneria	0	0
DP3N28-2	0	0
MM1	0	0
Cupidesulfovibrio	0	0
Eubacterium_O	0	0
Hahella	0	0
Macrococcus_B	0	0
Helicobacter_B	0	0
Pullulanibacillus	0	0
Luteimonas_C	0	0
Ezakiella	0	0
Teredinibacter	0	0
Paludibacterium	0	0
Acidaminococcus	0	0
Dethiosulfatibacter	0	0
Terribacillus	0	0
Oceanithermus	0	0
Syntrophothermus	0	0
Patulibacter	0	0
Tepidibacter_A	0	0
Lampropedia	0	0
Thiococcus	0	0
Seonamhaeicola	0	0
Francisella_A	0	0
Snodgrassella	0	0
Phormidium_B	0	0
Thiomicrorhabdus	0	0
Streptacidiphilus	0	0
Epilithonimonas	0	0
Thermomonas	0	0
Desulfatibacillum	0	0
Lachnoanaerobaculum	0	0
Gelidibacter	0	0
Spirosoma	0	0
Williamsoniiplasma	0	0
Ulvibacter	0	0
Solirubrum	0	0
Paenibacillus_E	0	0
Glutamicibacter	0	0
Massiliomicrobiota	0	0
Desulfovibrio	0	0
Anaerofustis	0	0
Pseudovibrio	0	0
Intestinibacter	0	0
Undibacterium	0	0
Colwellia	0	0
Kineosphaera	0	0
Cloacibacterium	0	0
Salibacter	0	0
Halorhodospira	0	0
Fannyhessea	0	0
NHYN01	0	0
Rhodoferax	0	0
Aurantimonas	0	0
Frigidibacter	0	0
Vulcanococcus	0	0
Rhodococcus_C	0	0
Blastopirellula	0	0
Thiocapsa	0	0
Azonexus	0	0
Phaeodactylibacter	0	0
Jannaschia	0	0
Hamiltonella	0	0
Maricaulis	0	0
UBA2486	0	0
Alicyclobacillus	0	0
Halarcobacter	0	0
Vogesella	0	0
Natronincola	0	0
Alsobacter	0	0
Rhabdothermincola	0	0
Rariglobus	0	0
Siminovitchia	0	0
Rhodovastum	0	0
Ramlibacter	0	0
Ruthia	0	0
BB19	0	0
Prochlorococcus_B	0	0
Succinispira	0	0
Ideonella_A	0	0
ULC077BIN1	0	0
Psychromonas	0	0
Psychroflexus	0	0
Enterobacter_A	0	0
Segetibacter	0	0
Changchengzhania	0	0
Solitalea	0	0
Legionella_C	0	0
Arenibacter	0	0
Atribacter	0	0
Buchnera	0	0
Liberibacter	0	0
Absicoccus	0	0
Brachymonas	0	0
Sutterella	0	0
Pseudothermotoga_A	0	0
Actinospica	0	0
Bryobacter	0	0
Glaciihabitans	0	0
Wocania	0	0
Pannonibacter	0	0
Marinospirillum	0	0
Methylosinus	0	0
Terrimesophilobacter	0	0
JAAGVW01	0	0
Erysipelothrix	0	0
Coprococcus_A	0	0
Methylacidiphilum	0	0
Solidesulfovibrio	0	0
Nitrosococcus	0	0
EB88	0	0
Parasutterella	0	0
Pontixanthobacter	0	0
Flectobacillus	0	0
Phaeocystidibacter	0	0
Catenibacillus	0	0
Methylocaldum	0	0
Dysgonomonas	0	0
Treponema_H	0	0
Bisgaardia	0	0
Neochlamydia	0	0
Bacillus_P	0	0
Aliterella	0	0
Gramella	0	0
Buttiauxella	0	0
Subsaximicrobium	0	0
Cribrihabitans	0	0
Salisediminibacterium	0	0
Thermobifida	0	0
Planobacterium	0	0
Proteiniphilum	0	0
Treponema_D	0	0
Synechococcus	0	0
Holdemania	0	0
Acidithiobacillus_A	0	0
CAG-127	0	0
Thiodubiliella	0	0
Porticoccus	0	0
Niastella	0	0
Jejubacter	0	0
Schlegelella	0	0
Actinomycetospora	0	0
Devosia_A	0	0
Halpernia	0	0
Pseudobutyrivibrio	0	0
Serratia_A	0	0
Schnuerera	0	0
Halocella	0	0
Mameliella	0	0
Actinophytocola	0	1
Colwellia_A	0	0
Enterenecus	0	0
Komagataeibacter	0	0
Adlercreutzia	0	0
Alkalibacillus	0	0
UBA4179	0	0
Tumebacillus	0	0
Nioella	0	0
Kushneria	0	0
Doolittlea	0	0
Nakamurella	0	0
Arenimonas	0	0
Kosmotoga_B	0	0
Prosthecomicrobium_A	0	0
Natronospirillum	0	0
Chryseomicrobium	0	0
Abyssicoccus	0	0
Solibacillus	0	0
Halanaerobium	0	0
Eubacterium_G	0	0
Dehalococcoides	0	0
Cellulophaga	0	0
Faecalimonas	0	0
Marinirhabdus	0	0
DA-C8	0	0
Chlorogloeopsis	0	0
Meiothermus	0	0
Paraprevotella	0	0
Anaerophaga	0	0
Aequorivita	0	0
Bacillus_BS	0	0
Agrilactobacillus	0	0
Metabacillus	0	0
Marinicaulis	0	0
Endomicrobium_A	0	0
Marortus	0	0
Caldicoprobacter	0	0
Haloactinospora	0	0
Hydrogenobaculum	0	0
Parvimonas	0	0
Rubneribacter	0	0
Algibacter	0	0
Heliorestis	0	0
Spiroplasma_A	0	0
Empedobacter	0	0
Thermocrinis	0	0
Fundidesulfovibrio	0	0
Bdellovibrio	0	0
Chryseotalea	0	0
UBA1436	0	0
Herbiconiux	0	0
Lelliottia	0	0
MMGLQ5-1	0	0
Legionella_A	0	0
Anabaena	0	0
Stigmatella	0	1
Evansella	0	0
Marinobacterium	0	0
Xylophilus	0	0
Chloracidobacterium	0	0
RUG115	0	0
Ochrobactrum_C	0	0
Pseudomonas_P	0	0
Streptosporangium	0	0
Rhodohalobacter	0	0
Clostridium_L	0	0
Oxalicibacterium	0	0
Saccharicrinis	0	0
Agrococcus	0	0
Emergencia	0	0
Gemella	0	0
Slackia	0	0
Pusillimonas_C	0	0
Piscinibacter	0	0
Pseudothermotoga_B	0	0
Allobacillus	0	0
Ferrovum	0	0
Eremococcus	0	0
Virgibacillus_E	0	0
Thalassobius	0	0
Granulicella_D	0	0
Aliicoccus	0	0
Clostridium_T	0	0
Hippea	0	0
Histophilus	0	0
Salaquimonas	0	0
Niveispirillum	0	0
Thermoflavifilum	0	0
Thermoactinomyces	0	0
Limnobacter	0	0
Subtercola	0	0
Mikella	0	0
Mariprofundus	0	0
CAIVDV01	0	0
Tanticharoenia	0	0
Paraliobacillus_A	0	0
Oceanicola	0	0
DSM-108975	0	0
Chlorobium_A	0	0
Acuticoccus	0	0
Agathobaculum	0	0
Ochrobactrum_A	0	0
Flavisolibacter	0	0
Ornithobacterium	0	0
Paenibacillus_AE	0	0
Bacillus_BW	0	0
Aquisalibacillus	0	0
Herminiimonas	0	0
Rippkaea	0	0
Chimaeribacter	0	0
Paucibacter_A	0	0
Amphiplicatus	0	0
Sphaerotilus	0	0
Marivirga	0	0
Aliidiomarina	0	0
Janibacter	0	0
SPNT01	0	0
Novispirillum	0	0
Methylocystis	0	0
Zymomonas	0	0
Neorickettsia	0	0
Actinotalea	0	0
Acidibacillus	0	0
Barnesiella	0	0
Psychrilyobacter	0	0
Marinilactibacillus	0	0
Hylemonella	0	0
Microcella	0	0
Terrabacter	0	0
Thalassobacter	0	0
Dysosmobacter	0	0
Rhizorhabdus	0	0
Marinilabilia	0	0
Fervidobacterium	0	0
Catellatospora	0	0
CADDYV01	0	0
Caldanaerobacter	0	0
Ethanoligenens	0	0
Oscillochloris	0	0
Pacificibacter	0	0
Kineococcus	0	0
Heliomicrobium	0	0
Amylibacter	0	0
Pseudoxanthomonas_A	0	0
Parasedimentitalea	0	0
Sphingosinicella	0	0
Pseudoclavibacter	0	0
Salinibacter	0	0
Skermanella	0	0
Cysteiniphilum	0	0
NSJ-50	0	0
Yoonia	0	0
Bacillus_I	0	0
Crateriforma	0	0
Alistipes_A	0	0
Fastidiosipila	0	0
Brevilactibacter	0	0
Planifilum	0	0
Caloramator	0	0
Clostridium_AH	0	0
Oleiphilus	0	0
Conchiformibius	0	0
Rhodovulum	0	0
Salinicola	0	0
Gynuella	0	0
Gibbsiella	0	0
Denitromonas	0	0
Leptolyngbya	0	0
Gallaecimonas	0	0
Rhodobacter	0	0
Gottfriedia	0	0
Dokdonella_A	0	0
Clostridium_J	0	0
Clostridium_AE	0	0
Olivibacter	0	0
Risungbinella	0	0
Alteromonas_E	0	0
NSJ-61	0	0
Hydrogenobacter	0	0
Pseudescherichia	0	0
Dyella_B	0	0
Algorimicrobium	0	0
Tatumella	0	0
Sellimonas	0	0
Sporolactobacillus	0	0
Saliniradius	0	0
Afipia	0	0
Parahaliea	0	0
Sulfuricaulis	0	0
Fukatsuia	0	0
Nitratireductor_A	0	0
Tepidibacter	0	0
Nodosilinea	0	0
Olegusella	0	0
Thermodesulfovibrio	0	0
Rhodoblastus	0	0
Geofilum	0	0
Pseudokineococcus	0	0
Sodalis	0	0
Desulfonatronum	0	0
Actinosynnema	0	0
Anabaenopsis	0	0
Bordetella_C	0	0
Thermogemmatispora	0	0
Ktedonobacter	0	0
Marivivens	0	0
Saccharibacillus	0	0
Anaerobacillus_A	0	0
Nitrospira_E	0	0
Bacillus_AB	0	0
Rubripirellula	0	0
Dielma	0	0
Halomonas_B	0	0
Limnobaculum	0	0
Acrocarpospora	0	0
Polymorphospora	0	0
Cetobacterium_A	0	0
Methylobacter_A	0	0
Iodidimonas	0	0
Sediminibacillus	0	0
Cerasibacillus	0	0
Alkaliphilus_B	0	0
Eisenbergiella	0	0
Ancrocorticia	0	0
F0422	0	0
CAG-95	0	0
Siphonobacter	0	0
Biomaibacter	0	0
Synechocystis	0	0
Ruegeria_B	0	0
Halomicronema	0	0
CBW1002	0	0
Georgenia_A	0	0
Pseudoruminococcus_A	0	0
Achromobacter_A	0	0
Anoxybacillus_C	0	0
Cryosericum	0	0
Shimazuella	0	0
Oribacterium	0	0
Polystyrenella	0	0
Sulfurovum	0	0
Pelagibacter	0	0
Solimonas	0	0
Salsuginibacillus	0	0
Aulosira	0	0
Maritalea	0	0
Pontimonas	0	0
Azo-2	0	0
Edaphocola	0	0
Kangiella	0	0
UMGS1375	0	0
Limibaculum	0	0
R2A62	0	0
HRBIN17	0	0
Aquirufa	0	0
Hyphomicrobium	0	0
Desnuesiella	0	0
Gluconobacter_A	0	0
Saccharospirillum	0	0
Atopobium	0	0
Mogibacterium	0	0
Povalibacter	0	0
Luteithermobacter	0	0
Lonepinella	0	0
Paralactobacillus	0	0
Prolixibacter	0	0
Echinicola	0	0
AK92	0	0
Bilifractor	0	0
Acidithrix	0	0
Calidithermus	0	0
Ornithinimicrobium	0	0
Afifella	0	0
Phocaeicola_A	0	0
Gimesia	0	0
Mycoplasma_K	0	0
Parageobacillus	0	0
Edaphobacter	0	0
Chelonobacter	0	0
Spiribacter	0	0
Fournierella	0	0
Sulfitobacter_F	0	0
Thermosediminibacter	0	0
Oryzomicrobium	0	0
Methylacidithermus	0	0
MW101C3	0	0
Bernardetia	0	0
Pseudobacillus	0	0
Thioclava	0	0
Collimonas	0	0
Moheibacter	0	0
Aromatoleum	0	0
Gemmobacter_B	0	0
Syntrophobotulus	0	0
Roseicitreum	0	0
Planomonospora_A	0	0
Roseinatronobacter	0	0
Desulfotomaculum_G	0	0
Hyalangium	0	0
Endobacter	0	0
Anaeroglobus	0	0
Clostridium_AF	0	0
Limnothrix	0	0
Zobellella_A	0	0
Succiniclasticum	0	0
Zavarzinella	0	0
Salirhabdus	0	0
Pseudomonas_D	0	0
Thermobrachium	0	0
Synechococcus_E	0	0
Allopseudarcicella	0	0
Spirulina	0	0
Streptoalloteichus	0	0
Syntrophobacter	0	0
Paenibacillus_O	0	0
Denitratisoma	0	0
Arcticibacter	0	0
Desulfuromonas	0	0
Tannerella	0	0
Alginatibacterium	0	0
Acidovorax_C	0	0
Peptacetobacter	0	0
Albibacterium	0	0
Duodenibacillus	0	0
NIES-981	0	0
Marihabitans	0	0
Fluviibacter	0	0
Anaerovibrio	0	0
Propionivibrio	0	0
Noviherbaspirillum	0	0
Owenweeksia	0	0
Dubosiella	0	0
Pelistega	0	0
Izhakiella	0	0
Arthrobacter_F	0	0
Phoenicibacter	0	0
Anseongella	0	0
Methylococcus	0	0
Thermaerobacter	0	0
Rudanella	0	0
Entomoplasma	0	0
Pelomonas	0	0
Litorimonas	0	0
Massilibacterium	0	0
UBA1936	0	0
Sphingorhabdus_B	0	0
FACHB-1375	0	0
Pusillimonas_B	0	0
Faecalitalea	0	0
Petrotoga	0	0
Rufibacter	0	0
Romboutsia_D	0	0
Aureliella	0	0
Nosocomiicoccus	0	0
Yimella	0	0
Flexilinea	0	0
Homoserinimonas	0	0
FACHB-T130	0	0
Stappia	0	0
Ruminococcus	0	0
Nanosynbacter	0	0
Peptoclostridium	0	0
Shinella	0	0
Frateuria	0	0
Frederiksenia	0	0
Flaviramulus	0	0
Ginsengibacter	0	0
Proteiniborus	0	0
Varibaculum	0	0
Rubrivivax	0	0
Weeksella	0	0
Weissella_A	0	0
FACHB-40	0	0
Scalindua	0	0
UBA7067	0	0
Mitsuaria	0	0
Kiloniella	0	0
Gillisia	0	0
Phaeospirillum	0	0
Frackibacter	0	0
Paludifilum	0	0
Lacibacter	0	0
Marinobacterium_A	0	0
Marmoricola	0	0
Ochrobactrum_B	0	0
UBA945	0	0
Brevinema	0	0
Celeribacter_A	0	0
Cohaesibacter	0	0
Cohnella	0	0
Sulfurospirillum_A	0	0
Pararhodobacter	0	0
Ewingella	0	0
Thermosipho	0	0
Verticiella	0	0
Luteibacter	0	0
Pseudoxanthobacter	0	0
Gracilibacillus	0	0
Alloscardovia	0	0
Luxibacter	0	0
Oceanospirillum	0	0
Desulfobacter	0	0
RCC307	0	0
Metallibacterium	0	0
Spiro-10	0	0
Rhodovarius	0	0
KBS50	0	0
Deinococcus_C	0	0
Geobacter	0	0
Oscillatoria	0	0
Celeribacter	0	0
Baia	0	0
Paenibacillus_M	0	0
Promicromonospora	0	0
Mesorhizobium_E	0	0
UBA5172	0	0
Aliagarivorans	0	0
Bremerella	0	0
Oceanicella	0	0
Eperythrozoon_A	0	0
Vallicoccus	0	0
Bacillus_AZ	0	0
Paenibacillus_S	0	0
Pareuzebyella	0	0
Thermicanus	0	0
Cedecea	0	0
Leeia	0	0
Hoeflea	0	0
Tepiditoga	0	0
Stenomitos	0	0
Methylophaga	0	0
Denitrovibrio	0	0
Dermabacter	0	0
Instestinimonas_A	0	0
Acidiluteibacter	0	0
Bacteroides_E	0	0
Marinoscillum	0	0
Jeotgalibaca	0	0
Rummeliibacillus	0	0
Enterococcus_I	0	0
Pseudopelobacter	0	0
Pinisolibacter	0	0
Symmachiella	0	0
Aquisalinus	0	0
Tomitella	0	0
Ellagibacter	0	0
Rhodothalassium	0	0
Parachlamydia	0	0
Ruminiclostridium	0	0
Wenyingzhuangia	0	0
Clostridiisalibacter	0	0
Butyribacter	0	0
Marinococcus	0	0
Leminorella	0	0
Sporotomaculum	0	0
Simiduia	0	0
Plantactinospora	0	0
Planotetraspora	0	0
Litoribacter	0	0
Oceanicaulis	0	0
Thiodiazotropha	0	0
Bacillus_AG	0	0
Desulfofarcimen	0	0
Oleidesulfovibrio	0	0
Lachnoclostridium_A	0	0
Cnuella	0	0
Levilinea	0	0
Beggiatoa	0	0
Geomonas	0	0
Anaeromassilibacillus	0	0
Pelagerythrobacter	0	0
Labilithrix	0	0
Planomonospora	0	0
Marinovum	0	0
Intestinimonas	0	0
Psychroserpens	0	0
Tabrizicola	0	0
Pseudomonas_Q	0	0
Halodesulfovibrio	0	0
Desulfobulbus	0	0
DUSC01	0	0
Jeotgalibacillus	0	0
Tissierella	0	0
Sphaerisporangium	0	0
UBA7405	0	0
Confluentibacter	0	0
Gloeothece	0	0
Microcoleus	0	0
Bacillus_BH	0	0
Sphingomonas_I	0	0
Halioglobus	0	0
Cellvibrio	0	0
Sphaerospermopsis	0	0
Georhizobium	0	0
Desulfonema_C	0	0
Thalassobacillus	0	0
Halomonas_C	0	0
Fervidicella	0	0
PCC7113	0	0
Halomonas_E	0	0
Tepidiforma	0	0
Longibaculum	0	0
Chryseolinea	0	0
Falsibacillus	0	0
Acidisoma	0	0
BX21	0	0
Jeotgalicoccus_A	0	0
Eubacterium_C	0	0
Siculibacillus	0	0
Turicimonas	0	0
Aquiflexum	0	0
Chrysiogenes	0	0
Eubacterium_Q	0	0
Dialister	0	0
Siansivirga	0	0
Bacillus_O	0	0
Peptoclostridium_A	0	0
Amphibacillus_C	0	0
Catenisphaera	0	0
Jeotgalicoccus	0	0
Alkaliphilus_C	0	0
Selenomonas_A	0	0
Pseudoclavibacter_A	0	0
SV1-B22	0	0
Portiera	0	0
Rubidibacter	0	0
Alteromonas_F	0	0
Nitratireductor	0	0
Palsa-465	0	0
Halopolyspora	0	0
Calderihabitans	0	0
Coprothermobacter	0	0
Propionispira	0	0
GCF-000787395	0	0
Halomonas_A	0	0
Rivibacter	0	0
Natronoflexus	0	0
Leadbetterella	0	0
CCUG-7971	0	0
Stenotrophomonas_A	0	0
Ornithinicoccus	0	0
Planktosalinus	0	0
Alkalihalobacillus_A	0	0
Clostridium_AC	0	0
Comamonas_F	0	0
Desulfofustis	0	0
Terrimonas	0	0
Flavipsychrobacter	0	0
Paenibacillus_F	0	0
Alkalihalobacillus	0	0
Eubacterium_F	0	0
Clostridium_W	0	0
Nitrincola	0	0
Pseudohongiella	0	0
Aldersonia	0	0
Synergistes	0	0
Sandaracinus	0	0
STGJ01	0	0
Bacillus_L	0	0
Oxalobacter	0	0
Niveibacterium	0	0
Jejuia	0	0
Demequina	0	0
Xylanivirga	0	0
Sulfurihydrogenibium	0	0
Xanthomonas_B	0	0
Holzapfelia	0	0
Bhargavaea	0	0
Scatomonas	0	0
Thalassoglobus	0	0
Pulveribacter	0	0
Defluviitalea_A	0	0
Cloacibacillus	0	0
Boudabousia	0	0
Halofilum	0	0
Spiroplasma_D	0	0
Paenirhodobacter	0	0
P52-10	0	0
Alkalibacterium	0	0
Desulfitobacterium	0	0
Robertkochia	0	0
Mangrovibacter	0	0
Fibrobacter	0	0
Hel1-33-131	0	0
Siccibacter	0	0
Tsuneonella	0	0
GCA-012562765	0	0
Bacteroides_G	0	0
Motiliproteus	0	0
Selenomonas	0	0
Desulfoluna	0	0
QBMD01	0	0
Microbacterium_A	0	0
Fulvimonas	0	0
Reinekea	0	0
WSTA01	0	0
Planobispora	0	0
Salicibibacter	0	0
JS7-9	0	0
JACLZJ01	0	0
Sulfurimonas	0	0
C254	0	0
Faecousia	0	0
CAG-83	0	0
Winkia	0	0
Calidifontibacillus	0	0
Aureimonas	0	0
Erwinia_B	0	0
Frateuria_A	0	0
Ameyamaea	0	0
Slackia_A	0	0
Methylomagnum	0	0
Neoactinobaculum	0	0
Planktotalea	0	0
Desulfobotulus	0	0
Bordetella_A	0	0
Peptoniphilus_E	0	0
Suicoccus	0	0
Leptothrix	0	0
FJAT-45066	0	0
Cardiobacterium	0	0
Desulfonatronospira	0	0
Helicobacter_A	0	0
Clostridium_I	0	0
Thermomonospora	0	1
Staphylospora	0	0
Azotobacter	0	0
Sodaliphilus	0	0
Chromatium	0	0
Dethiosulfovibrio	0	0
NBD-18	0	0
Cecembia	0	0
JAEUJZ01	0	0
Simkania	0	0
Coprobacter	0	0
Chitinivibrio	0	0
Rarobacter	0	0
Ileibacterium	0	0
Phycicoccus	0	0
Acidithiobacillus	0	0
UBA6715	0	0
MR-S7	0	0
Hydrococcus	0	0
Psychrobium	0	0
Litchfieldia	0	0
E85	0	0
Nitrospirillum	0	0
DDH964	0	0
Ottowia	0	0
Miniphocibacter	0	0
Mycetocola	0	0
Pirellulimonas	0	0
Taylorella	0	0
Variibacter	0	0
Rhizobacter	0	0
Zavarzinia	0	0
Mobilitalea	0	0
Rhodoplanes	0	0
BAD-6	0	0
Fusicatenibacter	0	0
Balneicella	0	0
Steroidobacter_A	0	0
QANG01	0	0
Siccirubricoccus	0	0
Haloferula	0	0
Acidiferrobacter	0	0
Pararheinheimera	0	0
Thermoanaerobacterium	0	0
Palsa-343	0	0
Alicyclobacillus_H	0	0
Actinorugispora	0	0
Pseudospirillum	0	0
Robertmurraya	0	0
Telluribacter	0	0
Bacillus_BJ	0	0
Cellulosilyticum	0	0
Azospira	0	0
Cyclobacterium	0	0
Sulfuritortus	0	0
Pleionea	0	0
Bilophila	0	0
Oleibacter	0	0
Limibacillus	0	0
Anaerocolumna	0	0
Desulfotruncus	0	0
Kordiimonas	0	0
Prochlorococcus	0	0
2013Ark19i	0	0
Nitritalea	0	0
Paenibacillus_AI	0	0
Friedmanniella	0	0
Quadrisphaera	0	0
Izemoplasma_B	0	0
Luteimonas_B	0	0
Profundibacter	0	0
Actinopolymorpha	0	0
Flavimobilis	0	0
Methylovirgula	0	0
Natronoglycomyces	0	0
Yuhushiella	0	0
GCA-900066495	0	0
CEB3	0	0
T33-2	0	0
Romboutsia_B	0	0
Lebetimonas	0	0
Saccharibacter	0	0
Tullyiplasma	0	0
Lacrimispora	0	0
Ferrimonas	0	0
Camelimonas	0	0
Scrofimicrobium	0	0
SoEE	0	0
Aquibacillus_A	0	0
Psittacicella	0	0
Marivita	0	0
Pseudoxanthomonas	0	0
Bradymonas	0	0
Polaromonas	0	0
Aureibacillus	0	0
Romboutsia	0	0
Marinicauda	0	0
Oligoflexus	0	0
Halovulum	0	0
Fusobacterium_B	0	0
Microtetraspora	0	0
Patiriisocius	0	0
Branchiibius	0	0
Erwinia_A	0	0
Formivibrio	0	0
Longimycelium	0	0
Symbiothrix	0	0
Roseivivax	0	0
Hathewaya	0	0
Planosporangium	0	0
Clostridium_AO	0	0
Fabibacter	0	0
Scardovia	0	0
Tepidiphilus	0	0
ALPHA2B	0	0
Poseidonibacter	0	0
Micavibrio	0	0
WGGQ01	0	0
Bacillus_BK	0	0
Aminicella	0	0
Litorilituus	0	0
Culicoidibacter	0	0
Paenalcaligenes	0	0
Fusibacter	0	0
Polyangium_A	0	1
Commensalibacter	0	0
Nitratidesulfovibrio	0	0
Stanieria	0	0
Tardiphaga	0	0
Arsukibacterium	0	0
Granulibacter	0	0
Succinivibrio	0	0
Anaerobiospirillum	0	0
Geotalea	0	0
Mongoliibacter	0	0
Pseudolachnospira	0	0
Hartmannibacter	0	0
Alloprevotella	0	0
Canicola	0	0
Hoyosella	0	0
Magnetospirillum	0	0
Singulisphaera	0	0
Lishizhenia	0	0
Salinibacillus	0	0
Lentibacter	0	0
Ancylomarina	0	0
Haloactinobacterium	0	0
Malikia	0	0
Bacillus_BU	0	0
Thermochromatium	0	0
Butyrivibrio_A	0	0
Phytobacter	0	0
Sulfuricurvum	0	0
Geminicoccus	0	0
Ectobacillus	0	0
Bacillus_BN	0	0
Lentimicrobium	0	0
Robinsoniella	0	0
Thalassolituus	0	0
Pseudohoeflea	0	0
Lachnoclostridium	0	0
Filobacillus	0	0
Amycolatopsis_D	0	0
Melghirimyces	0	0
Negativicoccus	0	0
Thiobaca	0	0
Priestia_D	0	0
Reyranella	0	0
Aquidulcibacter	0	0
Labilibaculum	0	0
Diaphorobacter	0	0
Thermosporothrix	0	0
Altererythrobacter_F	0	0
Rhizobium_A	0	0
Ruminococcus_C	0	0
Maribacter_A	0	0
Eperythrozoon_B	0	0
Clostridium_X	0	0
Protaetiibacter	0	0
Bacterioplanes	0	0
Simonsiella	0	0
Granulicatella	0	0
Reichenbachiella	0	0
Croceibacterium	0	0
Amycolatopsis_C	0	0
Alloiococcus	0	0
Budvicia	0	0
Aestuariivirga	0	0
Azorhizobium	0	0
Terrilactibacillus	0	0
Rouxiella	0	0
Albidovulum	0	0
Hydrogenophilus	0	0
Mesotoga	0	0
GCA-014931565	0	0
Parasporobacterium	0	0
Persephonella	0	0
Brevibacillus_D	0	0
Actinotignum	0	0
Oceanibaculum	0	0
Ideonella	0	0
Cognaticolwellia	0	0
Orenia	0	0
Pusillimonas_D	0	0
Flaviflexus	0	0
Rhabdobacter	0	0
BX7	0	0
UBA1942	0	0
Desulfococcus	0	0
Flavivirga	0	0
Marixanthomonas	0	0
Methyloprofundus	0	0
Wenzhouxiangella	0	0
Saezia	0	0
Arachidicoccus	0	0
Dwaynesavagella	0	0
Iso899	0	0
Starkeya	0	0
Thermoflexus	0	0
Clostridium_AM	0	0
Swaminathania	0	0
Carboxydothermus	0	0
Desulfohalotomaculum	0	0
Thermosyntropha	0	0
Serratia_F	0	0
Syntrophorhabdus	0	0
Mangrovimonas	0	0
Amorphus	0	0
Citricoccus	0	0
Pacificimonas	0	0
Azomonas	0	0
Fibrisoma	0	0
Aquisphaera	0	0
Aureibaculum	0	0
Megasphaera_A	0	0
CFH-75059	0	0
Nitrobacter	0	0
Sphingomonas_B	0	0
Ga0077555	0	0
Acidimangrovimonas	0	0
F0540	0	0
Atopostipes	0	0
Lihuaxuella	0	0
JAFIQW01	0	0
Bacillus_BV	0	0
Phaeovulum	0	0
Sinomonas	0	0
Pelagibacter_A	0	0
Methyloceanibacter	0	0
Paenibacillus_K	0	0
Marinobacter_A	0	0
Microbacter	0	0
Sporocytophaga	0	0
LMDS01	0	0
Bordetella_B	0	0
Limivivens	0	0
CAG-603	0	0
Ga0077545	0	0
Geoanaerobacter	0	0
Lysobacter_B	0	0
Iodobacter	0	0
Roseivirga	0	0
Tindallia	0	0
Actinopolyspora	0	0
Yonghaparkia	0	0
WLYX01	0	0
Alpinimonas	0	0
RHBSTW-00994	0	0
Methylotenera_A	0	0
Aquarickettsia	0	0
Gorillibacterium	0	0
Asanoa	0	0
Streptomonospora	0	0
Lunatimonas	0	0
Aeriscardovia	0	0
Magnetovibrio	0	0
Riesia	0	0
Intrasporangium_A	0	0
Calditerricola	0	0
Oliverpabstia	0	0
Azoarcus	0	0
Methylomicrobium	0	0
Acidihalobacter	0	0
Enterococcus_G	0	0
Crocosphaera	0	0
Nereida	0	0
Sinobaca	0	0
Acetonema	0	0
Nannocystis	0	0
SZUA-540	0	0
Desertactinospora	0	0
Phreatobacter	0	0
Caviibacter	0	0
Allofrancisella	0	0
Alicyclobacillus_J	0	0
Salinihabitans	0	0
Fervidobacterium_A	0	0
Algicoccus	0	0
Tistrella	0	0
Pseudofrancisella	0	0
Terrimicrobium	0	0
Nocardioides_B	0	0
Legionella_D	0	0
Desulfurobacterium_A	0	0
Caldalkalibacillus	0	0
Mageeibacillus	0	0
Calothrix	0	0
Thiobacillus	0	0
Sneathia	0	0
Cypionkella	0	0
Heliobacillus	0	0
Hazenella	0	0
Cryobacterium_C	0	0
Treponema_C	0	0
HU2P27	0	0
Fodinicurvata	0	0
Aquirhabdus	0	0
MAR-2010-188	0	0
Pelagimonas	0	0
Clostridium_D	0	0
Herpetosiphon	0	0
Ammonifex	0	0
Pokkaliibacter	0	0
Thermovirga	0	0
Treponema_F	0	0
Desulfomicrobium	0	0
Allocatelliglobosispora	0	0
[truncated: 2,294 more rows]

## Sheet: Table S7 antitumor GCFs
Number of GCFs per genus that likely produce antitumor compounds
genus	number of GCFs without MIBiG	number of GCFs with MIBiG
Streptomyces	494	70
Mycobacterium	93	1
Nocardia	90	10
Amycolatopsis	61	9
Micromonospora	53	17
Rhodococcus	25	0
Spirillospora	23	11
Actinosynnema	23	2
Nonomuraea	21	1
Actinokineospora	20	4
Actinoplanes	20	7
Pseudomonas_E	18	2
Kitasatospora	18	3
Paenibacillus	16	0
Nocardiopsis	15	1
Microbacterium	14	0
Saccharopolyspora	14	5
Pseudonocardia	12	1
	12	0
Lentzea	12	2
Kibdelosporangium	11	1
Burkholderia	10	5
Myxococcus	10	5
Brevibacillus	10	0
Sphaerisporangium	10	0
Streptococcus	9	1
Mesorhizobium	9	1
Rhodococcus_B	9	0
Saccharomonospora	9	3
Microbispora	9	1
Legionella	8	0
Flavobacterium	8	0
Deinococcus	8	0
Streptacidiphilus	8	0
Kutzneria	8	0
Pseudoalteromonas	7	2
Frankia	7	0
Chromobacterium	7	2
Bradyrhizobium	6	0
Sphingomonas	6	0
Agromyces	6	0
Massilia	6	0
Actinophytocola	6	0
Thermomonospora	6	0
Desertactinospora	6	0
Rhizobium	5	0
Chryseobacterium	5	0
Gordonia	5	1
Nostoc	5	1
Hymenobacter	5	0
Paenibacillus_A	5	0
Ruegeria	5	0
Paenibacillus_G	5	0
Streptosporangium	5	0
Herbidospora	5	0
Crossiella	5	0
Actinoalloteichus	5	0
Acinetobacter	4	0
Xanthomonas	4	0
Ralstonia	4	0
Curtobacterium	4	0
Mucilaginibacter	4	0
Corynebacterium	4	0
Paraburkholderia	4	0
Xenorhabdus	4	0
Photorhabdus	4	1
Nocardioides	4	0
Saccharopolyspora_D	4	0
Kocuria	4	0
Janthinobacterium	4	1
Aeromicrobium	4	0
Pseudoduganella	4	0
Tsukamurella	4	0
Nesterenkonia	4	0
Hydrogenophaga	4	0
Hyalangium	4	1
Plantactinospora	4	1
Paenibacillus_F	4	0
Actinopolyspora	4	0
Streptomyces_D	4	0
Roseicyclus	4	0
Staphylococcus	3	0
Listeria	3	0
Vibrio	3	0
Paracoccus	3	0
Cupriavidus	3	1
Specibacter	3	0
Sphingopyxis	3	0
Fischerella	3	2
Roseomonas	3	0
Lysobacter	3	0
Kribbella	3	0
Roseomonas_A	3	0
Dyella	3	0
Arthrobacter	3	0
Desulfovibrio	3	0
Rhodococcus_C	3	0
Actinomycetospora	3	0
Polymorphospora	3	0
Planomonospora_A	3	0
Arthrobacter_F	3	0
Archangium	3	1
Hoyosella	3	0
Brasilonema	3	0
Longispora	3	0
Antrihabitans	3	0
Clostridium_F	2	1
Enterococcus_B	2	0
Pseudomonas	2	1
Shewanella	2	0
Blautia_A	2	0
Pseudomonas_A	2	0
Serratia	2	0
Thermus	2	0
Actinomyces	2	0
Marinomonas	2	0
Geodermatophilus	2	0
Trichormus	2	1
Sulfitobacter	2	0
Aquimarina	2	1
Nocardiopsis_C	2	0
Methylobacterium	2	0
Mediterraneibacter	2	0
Allorhizobium	2	0
Herbaspirillum	2	0
Tatlockia	2	0
Polynucleobacter	2	0
Rossellomorea	2	0
Novosphingobium	2	0
Leisingera	2	0
Aquitalea	2	0
Mastigocoleus	2	1
Paenibacillus_J	2	0
Williamsia	2	0
Aetokthonos	2	0
Microcystis	2	2
Dactylosporangium	2	0
Paenibacillus_Z	2	0
Glycomyces	2	0
Pseudarthrobacter	2	0
Paenibacillus_C	2	0
Nodularia	2	1
Hahella	2	0
Alsobacter	2	0
Methylocaldum	2	0
Marinobacterium	2	0
Acuticoccus	2	0
Catellatospora	2	0
Hydrogenobacter	2	0
Acrocarpospora	2	0
Aulosira	2	0
KBS50	2	0
Ruminiclostridium	2	0
Sphingomonas_I	2	0
Planobispora	2	0
Actinorugispora	2	0
Anaerocolumna	2	0
Oligoflexus	2	0
Amycolatopsis_D	2	0
Thermosporothrix	2	1
Amycolatopsis_C	2	0
Rivicola	2	0
Phenylobacterium	2	0
Myceligenerans	2	0
Williamsia_A	2	0
Neomicrococcus	2	0
Embleya	2	0
Micromonospora_G	2	0
Roseimaritima	2	0
Panacagrimonas	2	0
Desulfonema	2	0
Z1-20	2	0
Anthocerotibacter	2	0
Halosaccharopolyspora	2	0
Skermania	2	0
Herbihabitans	2	0
Trinickia	1	0
Tenacibaculum	1	0
Klenkia	1	0
Gallibacterium	1	0
Clostridium	1	0
Dermacoccus	1	1
Bacillus_A	1	0
Butyrivibrio	1	0
Sphingobium	1	0
Permianibacter	1	0
Clostridioides	1	0
Neisseria	1	0
Acidovorax	1	0
Marinobacter	1	0
Xanthomonas_A	1	0
Yersinia	1	0
Sinorhizobium	1	0
Pseudophaeobacter	1	0
Oceanobacillus	1	0
Aliarcobacter	1	0
Saccharococcus	1	0
Winogradskyella	1	0
Bariatricus	1	0
Desertifilum	1	0
Anaerococcus	1	0
Pedobacter	1	0
Faecalibacterium	1	0
Ignatzschineria	1	0
Schaedlerella	1	0
Cellulomonas	1	0
Cumulibacter	1	0
Microbulbifer	1	0
Geomicrobium_A	1	0
Sporosarcina	1	0
Variovorax	1	0
Zooshikella	1	0
Rubellimicrobium	1	0
Isoptericola	1	0
Haloactinopolyspora	1	0
Virgibacillus	1	0
Gemmata	1	0
Rothia	1	0
Priestia	1	0
Vagococcus_A	1	0
Enterovibrio	1	0
Microvirga	1	0
Pseudogulbenkiania	1	0
Eikenella	1	0
Clostridium_S	1	0
Psychrobacter	1	0
Modestobacter	1	0
Corallococcus	1	0
Neobacillus	1	0
Roseimicrobium	1	0
Erwinia	1	0
Methylotuvimicrobium	1	0
Muricauda	1	0
Dyadobacter	1	0
Paenibacillus_B	1	0
Leifsonia	1	0
Alteromonas	1	0
Oceanitalea	1	0
Rhodopirellula	1	0
Apibacter	1	0
Alteraurantiacibacter	1	0
Phyllobacterium	1	0
Dorea	1	0
Xanthobacter	1	0
Caulobacter	1	0
Roseovarius	1	0
Blastococcus	1	0
Duganella	1	1
Leucobacter	1	0
Dorea_A	1	0
Planktothrix	1	2
Aneurinibacillus	1	0
Sulfurospirillum	1	0
Dolichospermum	1	1
Fusobacterium_A	1	0
Runella	1	0
Pseudomonas_F	1	0
Pedococcus	1	0
Aneurinibacillus_B	1	0
Mycetohabitans	1	0
Arthrobacter_B	1	0
Serratia_B	1	0
Occultella	1	0
Arachnia	1	0
Dictyobacter	1	0
Dolosigranulum	1	0
Parvularcula	1	0
Arthrobacter_D	1	0
Chitinophaga	1	0
Pseudothioglobus	1	0
Brachybacterium	1	0
Holophaga	1	0
Aminidesulfovibrio	1	0
Asticcacaulis	1	0
Croceicoccus	1	0
Methylovulum	1	0
Weizmannia	1	0
Malaciobacter	1	0
Plantibacter	1	0
Maritimibacter	1	0
Aminobacter	1	0
Teredinibacter	1	1
Paludibacterium	1	0
Patulibacter	1	0
Paenibacillus_E	1	0
Pseudovibrio	1	0
Undibacterium	1	0
Colwellia	1	0
Halorhodospira	1	0
Azonexus	1	0
Halarcobacter	1	0
Vogesella	1	0
Liberibacter	1	0
Terrimesophilobacter	1	0
Pontixanthobacter	1	0
Thermobifida	1	0
Tumebacillus	1	0
Marinirhabdus	1	0
Chlorogloeopsis	1	0
Meiothermus	1	0
Haloactinospora	1	0
Hydrogenobaculum	1	0
Fundidesulfovibrio	1	0
Legionella_A	1	0
Stigmatella	1	3
Clostridium_L	1	0
Virgibacillus_E	1	0
Niveispirillum	1	0
Oceanicola	1	0
Actinotalea	1	0
Ethanoligenens	1	0
Pacificibacter	1	0
Heliomicrobium	1	0
Pseudoclavibacter	1	0
Clostridium_AH	1	0
Oleiphilus	1	0
Dokdonella_A	1	0
Dyella_B	1	0
Sporolactobacillus	1	0
Nodosilinea	1	0
Thermogemmatispora	1	0
Ktedonobacter	1	1
Methylobacter_A	1	0
Fulvivirga	1	0
Solimonas	1	0
Hyphomicrobium	1	0
AK92	1	0
Gimesia	1	0
Parageobacillus	1	0
Thermosediminibacter	1	0
MW101C3	1	0
Aromatoleum	1	0
Limnothrix	1	0
Pseudomonas_D	1	0
Streptoalloteichus	1	0
Syntrophobacter	1	0
NIES-981	1	0
Fluviibacter	1	0
Noviherbaspirillum	1	0
Stappia	1	0
Rubrivivax	1	0
Scalindua	1	0
Marmoricola	1	0
Cohnella	1	0
Luteibacter	1	0
Desulfobacter	1	0
Promicromonospora	1	0
Leeia	1	0
Planotetraspora	1	0
Bacillus_AG	1	0
Planomonospora	1	0
Desulfobulbus	1	0
Bacillus_BH	1	0
Cellvibrio	1	0
Halomonas_C	1	0
Nitratireductor	1	0
Palsa-465	1	0
Halopolyspora	1	0
Calderihabitans	1	0
Halomonas_A	1	0
Sandaracinus	1	0
Paenirhodobacter	1	0
QBMD01	1	0
Aureimonas	1	0
Frateuria_A	1	0
Bordetella_A	1	0
Phycicoccus	1	0
Hydrococcus	1	0
Nitrospirillum	1	0
Fusicatenibacter	1	0
Pleionea	1	0
Methylovirgula	1	0
Yuhushiella	1	0
Camelimonas	1	0
Longimycelium	1	0
Planosporangium	1	0
WGGQ01	1	0
Ktedonosporobacter	1	0
Polyangium_A	1	1
Stanieria	1	0
Tardiphaga	1	0
Magnetospirillum	1	0
Geminicoccus	1	0
Robinsoniella	1	0
Reichenbachiella	1	0
Desulfococcus	1	0
Clostridium_AM	1	0
Acidimangrovimonas	1	0
Sinomonas	1	0
Paenibacillus_K	1	0
Iodobacter	1	0
WLYX01	1	0
Asanoa	1	0
Nannocystis	1	0
Cryobacterium_C	1	0
Fusibacter_A	1	0
Mycoavidus	1	0
Larkinella	1	0
Desulfamplus	1	1
Kytococcus	1	0
Leptothoe	1	0
Sorangium	1	1
Henriciella	1	0
Bacillus_BM	1	0
Paucilactobacillus	1	0
Zafaria	1	0
Acidobacterium_A	1	0
Planctopirus	1	0
Gulbenkiania	1	0
Endolissoclinum	1	0
UBA2009	1	0
Desulfosarcina	1	0
Phytohabitans	1	1
Imperialibacter	1	0
Pilimelia	1	1
Anaerovirgula	1	0
Entomospira	1	0
Extensimonas	1	0
Synechococcus_D	1	0
Paucibacter	1	0
Paenibacillus_V	1	0
Fictibacillus_C	1	0
Saccharopolyspora_C	1	1
Alicyclobacillus_G	1	0
Rubricoccus	1	0
Granulicella_A	1	0
FACHB-68	1	0
SYSU-D00535	1	0
Phormidesmis_A	1	0
Canibacter	1	0
Leifsonia_B	1	0
Heliophilum	1	0
Aggregicoccus	1	0
Paraperlucidibaca	1	0
Lichenicola	1	0
Gilvibacter	1	0
Polyangium	1	0
Alkalicoccus	1	0
Hydrogenibacillus	1	0
Actinocorallia	1	1
Desulfotignum	1	0
Paenibacillus_AC	1	0
Bailinhaonella	1	1
Actinomadura_D	1	1
Pusillimonas_A	1	0
Hydrogenimonas	1	0
HMF7056	1	0
Thermodesulfatator	1	0
Amazonocrinis	1	0
Frondihabitans	1	0
Pseudomonas_O	1	0
SRT547	1	0
BSW11-IV	1	0
Oculatella	1	0
Cochleicola	1	0
KMS-5	1	0
Seinonella	1	0
Caldanaerovirga	1	0
Rugamonas	1	0
Lignipirellula	1	0
JACVSF01	1	0
GCF-001939115	1	0
Carboxydocella	1	0
Cryptosporangium	1	0
28-YEA-48	1	0
Labedella	1	0
HMF7647	1	0
Algicola	1	1
Thiohalocapsa	1	0
Desulfonatronovibrio	1	0
Clostridium_Z	1	0
Sinosporangium	1	0
Iningainema	1	1
Angustibacter	1	0
Rickettsiella_B	1	0
Kineosporia	1	0
Ilumatobacter_A	1	0
Bacillus	0	1
GCA-900066755	0	0
Oenococcus	0	0
Escherichia	0	0
Chlamydophila	0	0
Catonella	0	0
Edwardiiplasma	0	0
Klebsiella	0	0
Campylobacter_D	0	0
Helicobacter	0	0
Ruminococcus_B	0	0
Phocaeicola	0	0
Clostridium_H	0	0
Pediococcus	0	0
Mycoplasmoides	0	0
Lactobacillus	0	0
Prevotella	0	0
Veillonella	0	0
Lutibacter	0	0
Limosilactobacillus	0	0
Erysipelatoclostridium	0	0
Salmonella	0	0
Actinobacillus	0	0
Virgibacillus_H	0	0
Capnocytophaga	0	0
Saliterribacillus	0	0
Weissella	0	0
Enterococcus	0	0
Bacteroides	0	0
Methylopila	0	0
Leuconostoc	0	0
Fusobacterium	0	0
Pantoea	0	0
Photobacterium	0	0
Anaplasma	0	0
Lacticaseibacillus	0	0
Pseudanabaena	0	0
Trueperella	0	0
Peribacillus	0	0
Aeromonas	0	0
Anaerobutyricum	0	0
Proteus	0	0
Francisella	0	0
Citrobacter	0	0
Bifidobacterium	0	0
Brochothrix	0	0
Clostridium_E	0	0
Thioalkalivibrio	0	0
Phaeobacter	0	0
Ostreibacterium	0	0
Lactococcus	0	0
Dickeya	0	0
Akkermansia	0	0
Brachyspira	0	0
Clavichlamydia	0	0
Campylobacter_A	0	0
Alistipes	0	0
Chondromyces	0	2
Mammaliicoccus	0	0
Parabacteroides	0	0
Clostridium_AD	0	0
Achromobacter	0	0
Enterobacter	0	0
Sulcia	0	0
Desulfospira	0	0
Lactiplantibacillus	0	0
Mumia	0	0
Flavonifractor	0	0
Cutibacterium	0	0
Enterococcus_A	0	0
Litoreibacter	0	0
Rahnella	0	0
Butyricimonas	0	0
Neorhizobium	0	0
Stenotrophomonas	0	0
Leptospira	0	0
Chloroflexus	0	0
Rhodophyticola	0	0
Enterococcus_D	0	0
Kaistella	0	0
Clavibacter	0	0
Campylobacter	0	0
Thauera	0	0
Hungatella	0	0
Ligilactobacillus	0	0
Lactococcus_A	0	0
Thalassospira	0	0
Thermoactinomyces_A	0	0
Coxiella	0	0
Providencia	0	0
Anoxybacillus_A	0	0
Anaerosalibacter	0	0
Chlamydia	0	0
Brucella	0	0
Cronobacter	0	0
Luteimonas	0	0
Halomonas	0	0
Pasteurella	0	0
Ruthenibacterium	0	0
Pelobium	0	0
Spiroplasma	0	0
Haemophilus	0	0
Mobiluncus	0	0
Longicatena	0	0
Lentibacillus	0	0
Neptunomonas	0	0
Malacoplasma	0	0
Desulfotomaculum	0	0
Lysinibacillus	0	0
Halobacillus	0	0
Kineothrix	0	0
Lewinella_A	0	0
Fructilactobacillus	0	0
Romboutsia_C	0	0
Clostridium_P	0	1
Pauljensenia	0	0
Bordetella	0	0
Campylobacter_B	0	0
Arthrobacter_E	0	0
Metamycoplasma	0	0
Pelagibacterium	0	0
Cryobacterium	0	0
Pectobacterium	0	0
Leptospira_A	0	0
Riemerella	0	0
Centipeda	0	0
Treponema	0	0
Acidiphilium	0	0
Citrobacter_B	0	0
Haemophilus_B	0	0
Agrobacterium	0	0
Moraxella	0	0
Listeria_A	0	0
Radiobacillus	0	0
Pontibacter	0	0
Azohydromonas	0	0
Exiguobacterium_A	0	0
PCC-10605	0	0
Arcanobacterium_A	0	0
Heyndrickxia	0	0
Prochlorococcus_A	0	0
Enterococcus_C	0	0
Geobacillus	0	0
Massilimaliae	0	0
Paraclostridium	0	0
Psychrosphaera	0	0
Lentilactobacillus	0	0
Porphyromonas	0	0
Mycoplasmopsis	0	0
Chryseoglobus	0	0
Amphritea	0	0
Roseateles	0	0
Campylobacter_E	0	0
Edwardsiella	0	0
Devosia	0	0
Acetatifactor	0	0
Helicobacter_D	0	0
Merdivivens	0	0
Agreia	0	0
Megasphaera	0	0
Acholeplasma	0	0
Mesonia	0	0
Joostella	0	0
Amphibacillus	0	0
Acholeplasma_A	0	0
Brumimicrobium	0	0
Pararobbsia	0	0
Brevibacterium	0	0
Pseudomonas_B	0	0
Hafnia	0	0
Companilactobacillus	0	0
Ketogulonicigenium	0	0
Novipirellula	0	0
Mycoplasmopsis_B	0	0
Bergeyella	0	0
Plesiomonas	0	0
Garciella	0	0
Gluconacetobacter	0	0
Indiicoccus	0	0
Frischella	0	0
Lancefieldella	0	0
Thermotoga	0	0
Latilactobacillus	0	0
Leclercia	0	0
Haloimpatiens	0	0
Odoribacter	0	0
Liquorilactobacillus	0	0
Ochrobactrum	0	0
Rathayibacter	0	0
Ehrlichia	0	0
Turicibacter	0	0
Galliscardovia	0	0
Sedimentibacter	0	0
Moellerella	0	0
Phascolarctobacterium	0	0
Loktanella	0	0
Avibacterium	0	0
PWU20	0	0
Eggerthella	0	0
Dokdonia	0	0
Faecalicoccus	0	0
Exiguobacterium	0	0
Mesomycoplasma	0	0
Roseitalea	0	0
Levilactobacillus	0	0
Trichococcus	0	0
Limnohabitans_A	0	0
Prochlorococcus_C	0	0
Lapidilactobacillus	0	0
Parabacteroides_B	0	0
Paenisporosarcina	0	0
Xylella	0	0
Roseburia	0	0
Aliifodinibius	0	0
Glaesserella	0	0
Citrobacter_A	0	0
Mesobacillus	0	0
Polaribacter	0	0
Elizabethkingia	0	0
Faecalibacillus	0	0
Salinivibrio	0	0
Acidovorax_A	0	0
Comamonas	0	0
Collinsella	0	0
Thermophagus	0	0
Pleomorphomonas	0	0
Laribacter	0	0
Asaia	0	0
Pusillimonas	0	0
Mannheimia	0	0
Alishewanella	0	0
Rhodoglobus	0	0
Aeoliella	0	0
Elioraea_A	0	0
Secundilactobacillus	0	0
Pseudidiomarina	0	0
Algoriphagus	0	0
Rickettsia	0	0
Acetobacter	0	0
Hansschlegelia	0	0
Moritella	0	0
Floricoccus	0	0
Draconibacterium	0	0
Desulfohalovibrio	0	0
Bacillus_J	0	0
Erythrobacter	0	0
PZPK01	0	0
Niabella	0	0
Laceyella	0	0
Lachnobacterium	0	0
Jidaibacter	0	0
Rhodopseudomonas	0	0
Mixta	0	0
Rheinheimera	0	0
Clostridium_B	0	0
Roseomonas_B	0	0
Brevundimonas	0	0
Pseudogemmobacter	0	0
Tateyamaria	0	0
Azospirillum	0	0
Epibacterium	0	0
Clostridium_Q	0	0
Tamlana_A	0	0
Pajaroellobacter	0	0
Bacillus_M	0	0
Enterocloster	0	0
Rhodothermus	0	0
Blattabacterium	0	0
Pseudorhizobium	0	0
Georgenia	0	0
Lagierella	0	0
Morganella	0	0
Prosthecochloris	0	0
Aerococcus	0	0
Acetobacterium	0	0
Coprococcus	0	0
Merdimonas	0	0
Mycoplasma	0	0
Arcanobacterium	0	0
Gordonibacter	0	0
Ensifer	0	1
Sutcliffiella_A	0	0
Oceanimonas	0	0
Atlantibacter	0	0
Borrelia	0	0
Kosakonia	0	0
Aggregatibacter	0	0
Vulcaniibacterium_B	0	0
Hyphomicrobium_A	0	0
MUGG01	0	0
Ascidiaceihabitans	0	0
Gemmobacter	0	0
Haemophilus_A	0	0
Tetragenococcus	0	0
Rubritalea	0	0
FJAT-49711	0	0
Sphingomicrobium	0	0
Sunxiuqinia	0	0
Muribaculum	0	0
Paludisphaera	0	0
Pandoraea	0	0
Luteolibacter	0	0
Hallerella	0	0
Desulforhopalus	0	0
Pluralibacter	0	0
Bombilactobacillus	0	0
Roseomonas_C	0	0
Propionispora	0	0
Hakubanella	0	0
Auritidibacter	0	0
Gallionella	0	0
Mycoplasmopsis_A	0	0
Limnospira	0	0
Alteriqipengyuania	0	0
Borreliella	0	0
Piscibacillus	0	0
Hornefia	0	0
Maribacter	0	0
Gemmiger	0	0
Zobellia	0	0
Hungateiclostridium	0	0
Ignavigranum	0	0
Endozoicomonas	0	0
Wolbachia	0	0
Litorivita	0	0
Pseudooceanicola	0	0
Rikenella	0	0
Limnohabitans	0	0
Pseudomonas_M	0	0
Flammeovirga	0	0
Mitsuokella	0	0
Wohlfahrtiimonas	0	0
NSJ-62	0	0
Ensifer_A	0	0
Treponema_B	0	0
Aquiluna	0	0
Moraxella_A	0	0
Mesoflavibacter	0	0
Carnobacterium	0	0
Caballeronia	0	1
Gleimia	0	0
Sphingobium_A	0	0
Aliiroseovarius	0	0
Sharpea	0	0
Salinicoccus	0	0
Chthonomonas	0	0
Propionibacterium	0	0
Ureaplasma	0	0
Cyanobium_A	0	0
Friedmanniella_A	0	0
Clostridium_AQ	0	0
Peptostreptococcus	0	0
Mesorhizobium_D	0	0
Caloranaerobacter	0	0
Aureimonas_A	0	0
Apilactobacillus	0	0
Caproiciproducens	0	0
Gilliamella	0	0
Salegentibacter	0	0
FJAT-49754	0	0
Bulleidia	0	0
Pectinatus	0	0
Leptotrichia	0	0
Tepidanaerobacter	0	0
Duncaniella	0	0
Dellaglioa	0	0
Endoriftia	0	0
Litorivivens	0	0
Anaerostipes	0	0
Cuneatibacter	0	0
Pelosinus	0	0
Kingella	0	0
Trebonia	0	0
Caldicellulosiruptor	0	0
Botrimarina	0	0
Pseudomonas_L	0	0
Piscirickettsia	0	0
Helicobacter_C	0	0
Marinagarivorans	0	0
17J80-11	0	0
Flavimaricola	0	0
Tropheryma	0	0
Bacillus_H	0	0
Anaerosphaera	0	0
Geminocystis	0	0
Salipiger	0	0
Xylanimonas	0	0
Halolactibacillus	0	0
Rosenbergiella	0	0
Micrococcus	0	0
Bartonella	0	0
Helcococcus	0	0
Athalassotoga	0	0
Roseibium	0	0
Clostridium_AP	0	0
Arsenicicoccus	0	0
Phytoplasma	0	0
Rodentibacter	0	0
Rhodanobacter	0	0
Acidipropionibacterium	0	0
Ruminococcus_D	0	0
Tahibacter	0	0
Novosphingopyxis	0	0
Facklamia_A	0	0
CAU-1492	0	0
Enterococcus_E	0	0
Cytobacillus	0	0
Finegoldia	0	0
Aliivibrio	0	0
Cycloclasticus	0	0
Kingella_A	0	0
Helcobacillus	0	0
Caproicibacterium	0	0
Paenibacillus_H	0	0
Waddlia	0	0
Vagococcus_D	0	0
Terrisporobacter	0	0
Entomomonas	0	0
Blautia	0	0
Yokenella	0	0
Sphaerochaeta	0	0
Chlorobium	0	0
Kluyvera	0	0
Thiothrix	0	0
Arthrobacter_K	0	0
Diaphorobacter_A	0	0
Sphingobacterium	0	0
SSD5	0	0
Nitrosomonas	0	0
Porphyromonas_A	0	0
Lacinutrix	0	0
Psychrobacillus	0	0
Bacillus_BD	0	0
Sulfobacillus	0	0
Kerstersia	0	0
Rhodoluna	0	0
Gluconobacter_B	0	0
Qipengyuania	0	0
Cytophaga	0	0
Helicobacter_H	0	0
Loigolactobacillus	0	0
Cobetia	0	0
Panacibacter	0	0
Holdemanella	0	0
Clostridium_G	0	0
Clostridium_AS	0	0
Thiomonas	0	0
Bosea	0	0
Methylogaea	0	0
Enteroscipio	0	0
Ammoniphilus	0	0
Haematospirillum	0	0
Bittarella	0	0
Streptobacillus	0	0
Gluconobacter	0	0
Oligella	0	0
Clostridium_AA	0	0
Actinoallomurus	0	1
Convivina	0	0
Christensenella	0	0
Kandleria	0	0
UMGS822	0	0
Carboxylicivirga	0	0
Rhodospira	0	0
Extibacter	0	0
Olsenella	0	0
Aquamicrobium_A	0	0
Enorma	0	0
Algibacter_D	0	0
Idiomarina	0	0
Planktophila	0	0
Pseudoflavonifractor	0	0
Paenarthrobacter	0	0
Vitreoscilla	0	0
Chromohalobacter	0	0
Orientia	0	0
Thalassotalea	0	0
Intrasporangium	0	0
Parafannyhessea	0	0
Symbiobacterium	0	0
Butyricicoccus	0	0
Leuconostoc_B	0	0
Catenibacterium	0	0
Alcanivorax	0	0
Virgibacillus_I	0	0
Aneurinibacillus_A	0	0
Anaeromyxobacter	0	0
Maridesulfovibrio	0	0
Haliscomenobacter	0	0
Methylobacillus	0	0
Kroppenstedtia	0	0
Thauera_A	0	0
Thermoanaerobacter	0	0
Berryella	0	0
Tangfeifania	0	0
Citrobacter_C	0	0
Serpentinicella	0	0
Melissococcus	0	0
Kyrpidia	0	0
Hyphomonas	0	0
Peptoniphilus_A	0	0
Bombella	0	0
Ectothiorhodospira	0	0
Leeuwenhoekiella	0	0
Chelatococcus_A	0	0
Caproicibacter	0	0
Enterococcus_F	0	0
Desulfocucumis	0	0
Dermatophilus	0	0
Fructobacillus	0	0
Veillonella_A	0	0
Giesbergeria	0	0
Zunongwangia	0	0
Pyramidobacter	0	0
Ornithinibacillus	0	0
Zeaxanthinibacter	0	0
Agathobacter	0	0
Mesoplasma	0	0
Cellulosimicrobium	0	0
Superficieibacter	0	0
Tolumonas	0	0
Brevibacillus_B	0	0
Pseudobacter	0	0
Tissierella_A	0	0
An92	0	0
Fodinibius	0	0
Cereibacter_A	0	0
Protochlamydia	0	0
Anaerolinea	0	0
Gilvimarinus	0	0
Facklamia	0	0
Planococcus	0	0
Virgibacillus_G	0	0
Longimicrobium	0	0
Alteribacillus	0	0
Chelatococcus	0	0
Lonsdalea	0	0
Fusobacterium_C	0	0
Furfurilactobacillus	0	0
Lysobacter_A	0	0
Methylobacter	0	0
Acutalibacter	0	0
Guyparkeria	0	0
Leifsonia_A	0	0
PGZG01	0	0
Kurthia	0	0
Paeniglutamicibacter	0	0
Wigglesworthia	0	0
Chelativorans	0	0
Schleiferilactobacillus	0	0
Geothrix	0	0
Thermopolyspora	0	0
Pradoshia	0	0
Clostridium_AR	0	0
Thermocrispum	0	0
Pigmentiphaga	0	0
Ruminococcus_E	0	0
Methylophilus	0	0
Arthrobacter_I	0	0
Parapedobacter	0	0
Blochmannia	0	0
Thermoflavimicrobium	0	0
Acanthopleuribacter	0	0
Paraeggerthella	0	0
Domibacillus	0	0
Fictibacillus	0	0
Tranquillimonas	0	0
Globicatella	0	0
Desulfosporosinus	0	0
Synechococcus_C	0	0
Dietzia	0	0
Spirochaeta_D	0	0
Selenomonas_C	0	0
Methyloversatilis	0	0
Pontibacillus	0	0
Lachnospira	0	0
Helicobacter_F	0	0
Desulfacinum	0	0
Parvibacter	0	0
Carnobacterium_A	0	0
Phocoenobacter	0	0
Methylopumilus	0	0
Natronincola_A	0	0
Vannielia	0	0
CAHJWT01	0	0
Eubacterium	0	0
Alcaligenes	0	0
Albimonas	0	0
Saprospira	0	0
DB6-IX	0	0
Pseudochrobactrum	0	0
Nonlabens	0	0
Salimicrobium	0	0
Gulosibacter	0	0
SCSIO-07484	0	0
Spongiibacter	0	0
Ureibacillus	0	0
Sporomusa	0	0
Paenibacillus_N	0	0
UBA4036	0	0
Spirabiliibacterium	0	0
Vagococcus	0	0
Anaerosolibacter	0	0
Pseudodesulfovibrio	0	0
Raphidiopsis	0	0
Micromonospora_E	0	0
Flavihumibacter	0	0
Lederbergia	0	0
Methylomonas	0	0
Hydrotalea	0	0
Alysiella	0	0
Megamonas	0	0
WH-5701	0	0
Mongoliimonas	0	0
Haemophilus_D	0	0
Dongia	0	0
Alkalispirochaeta	0	0
Lactonifactor	0	0
Coprobacillus	0	0
Ruminococcus_F	0	0
Macrococcus	0	0
Bacillus_AD	0	0
Parasphingorhabdus	0	0
Frigoribacterium	0	0
UBA6211	0	0
Moorella	0	0
Pseudocitrobacter	0	0
Helicobacter_E	0	0
Nitrosospira	0	0
Anaerobacillus	0	0
Sinimarinibacterium	0	0
Desulfolutivibrio	0	0
Conyzicola	0	0
Aminobacterium	0	0
Methylovorus	0	0
Belliella	0	0
Thermophilibacter	0	0
Leptospira_B	0	0
Murimonas	0	0
Helicobacter_J	0	0
Mangrovibacterium	0	0
Schlegelella_A	0	0
Emticicia	0	0
Shimia	0	0
Fenollaria	0	0
Rubrobacter_B	0	0
Eubacterium_I	0	0
Salinisphaera	0	0
Anaerotignum	0	0
Anoxybacillus	0	0
Baileyella	0	0
Bacillus_BE	0	0
Niallia	0	0
Acetobacteroides	0	0
Lachnotalea	0	0
Anaerotruncus	0	0
Lawsonibacter	0	0
Pararhizobium	0	0
Dehalobacter	0	0
Peribacillus_A	0	0
Atopococcus	0	0
Alkanindiges	0	0
Brenneria	0	0
DP3N28-2	0	0
MM1	0	0
Cupidesulfovibrio	0	0
Eubacterium_O	0	0
Macrococcus_B	0	0
Helicobacter_B	0	0
Pullulanibacillus	0	0
Luteimonas_C	0	0
Ezakiella	0	0
Acidaminococcus	0	0
Dethiosulfatibacter	0	0
Terribacillus	0	0
Oceanithermus	0	0
Syntrophothermus	0	0
Tepidibacter_A	0	0
Lampropedia	0	0
Thiococcus	0	0
Seonamhaeicola	0	0
Francisella_A	0	0
Snodgrassella	0	0
Phormidium_B	0	0
Thiomicrorhabdus	0	0
Epilithonimonas	0	0
Thermomonas	0	0
Desulfatibacillum	0	0
Lachnoanaerobaculum	0	0
Gelidibacter	0	0
Spirosoma	0	0
Williamsoniiplasma	0	0
Ulvibacter	0	0
Solirubrum	0	0
Glutamicibacter	0	0
Massiliomicrobiota	0	0
Anaerofustis	0	0
Intestinibacter	0	0
Kineosphaera	0	0
Cloacibacterium	0	0
Salibacter	0	0
Fannyhessea	0	0
NHYN01	0	0
Rhodoferax	0	0
Aurantimonas	0	0
Frigidibacter	0	0
Vulcanococcus	0	0
Blastopirellula	0	0
Thiocapsa	0	0
Phaeodactylibacter	0	0
Jannaschia	0	0
Hamiltonella	0	0
Maricaulis	0	0
UBA2486	0	0
Alicyclobacillus	0	0
Natronincola	0	0
Rhabdothermincola	0	0
Rariglobus	0	0
Siminovitchia	0	0
Rhodovastum	0	0
Ramlibacter	0	0
Ruthia	0	0
BB19	0	0
Prochlorococcus_B	0	0
Succinispira	0	0
Ideonella_A	0	0
ULC077BIN1	0	0
Psychromonas	0	0
Psychroflexus	0	0
Enterobacter_A	0	0
Segetibacter	0	0
Changchengzhania	0	0
Solitalea	0	0
Legionella_C	0	0
Arenibacter	0	0
Atribacter	0	0
Buchnera	0	0
Absicoccus	0	0
Brachymonas	0	0
Sutterella	0	0
Pseudothermotoga_A	0	0
Actinospica	0	0
Bryobacter	0	0
Glaciihabitans	0	0
Wocania	0	0
Pannonibacter	0	0
Marinospirillum	0	0
Methylosinus	0	0
JAAGVW01	0	0
Erysipelothrix	0	0
Coprococcus_A	0	0
Methylacidiphilum	0	0
Solidesulfovibrio	0	0
Nitrosococcus	0	0
EB88	0	0
Parasutterella	0	0
Flectobacillus	0	0
Phaeocystidibacter	0	0
Catenibacillus	0	0
Dysgonomonas	0	0
Treponema_H	0	0
Bisgaardia	0	0
Neochlamydia	0	0
Bacillus_P	0	0
Aliterella	0	0
Gramella	0	0
Buttiauxella	0	0
Subsaximicrobium	0	0
Cribrihabitans	0	0
Salisediminibacterium	0	0
Planobacterium	0	0
Proteiniphilum	0	0
Treponema_D	0	0
Synechococcus	0	0
Holdemania	0	0
Acidithiobacillus_A	0	0
CAG-127	0	0
Thiodubiliella	0	0
Porticoccus	0	0
Niastella	0	0
Jejubacter	0	0
Schlegelella	0	0
Devosia_A	0	0
Halpernia	0	0
Pseudobutyrivibrio	0	0
Serratia_A	0	1
Schnuerera	0	0
Halocella	0	0
Mameliella	0	0
Colwellia_A	0	0
Enterenecus	0	0
Komagataeibacter	0	0
Adlercreutzia	0	0
Alkalibacillus	0	0
UBA4179	0	0
Nioella	0	0
Kushneria	0	0
Doolittlea	0	0
Nakamurella	0	0
Arenimonas	0	0
Kosmotoga_B	0	0
Prosthecomicrobium_A	0	0
Natronospirillum	0	0
Chryseomicrobium	0	0
Abyssicoccus	0	0
Solibacillus	0	0
Halanaerobium	0	0
Eubacterium_G	0	0
Dehalococcoides	0	0
Cellulophaga	0	0
Faecalimonas	0	0
DA-C8	0	0
Paraprevotella	0	0
Anaerophaga	0	0
Aequorivita	0	0
Bacillus_BS	0	0
Agrilactobacillus	0	0
Metabacillus	0	0
Marinicaulis	0	0
Endomicrobium_A	0	0
Marortus	0	0
Caldicoprobacter	0	0
Parvimonas	0	0
Rubneribacter	0	0
Algibacter	0	0
Heliorestis	0	0
Spiroplasma_A	0	0
Empedobacter	0	0
Thermocrinis	0	0
Bdellovibrio	0	0
Chryseotalea	0	0
UBA1436	0	0
Herbiconiux	0	0
Lelliottia	0	0
MMGLQ5-1	0	0
Anabaena	0	1
Evansella	0	0
Xylophilus	0	0
Chloracidobacterium	0	0
RUG115	0	0
Ochrobactrum_C	0	0
Pseudomonas_P	0	0
Rhodohalobacter	0	0
Oxalicibacterium	0	0
Saccharicrinis	0	0
Agrococcus	0	0
Emergencia	0	0
Gemella	0	0
Slackia	0	0
Pusillimonas_C	0	0
Piscinibacter	0	0
Pseudothermotoga_B	0	0
Allobacillus	0	0
Ferrovum	0	0
Eremococcus	0	0
Thalassobius	0	0
Granulicella_D	0	0
Aliicoccus	0	0
Clostridium_T	0	0
Hippea	0	0
Histophilus	0	0
Salaquimonas	0	0
Thermoflavifilum	0	0
Thermoactinomyces	0	0
Limnobacter	0	0
Subtercola	0	0
Mikella	0	0
Mariprofundus	0	0
CAIVDV01	0	1
Tanticharoenia	0	0
Paraliobacillus_A	0	0
DSM-108975	0	0
Chlorobium_A	0	0
Agathobaculum	0	0
Ochrobactrum_A	0	0
Flavisolibacter	0	0
Ornithobacterium	0	0
Paenibacillus_AE	0	0
Bacillus_BW	0	0
Aquisalibacillus	0	0
Herminiimonas	0	0
Rippkaea	0	0
Chimaeribacter	0	0
Paucibacter_A	0	0
Amphiplicatus	0	0
Sphaerotilus	0	0
Marivirga	0	0
Aliidiomarina	0	0
Janibacter	0	0
SPNT01	0	0
Novispirillum	0	0
Methylocystis	0	0
Zymomonas	0	0
Neorickettsia	0	0
Acidibacillus	0	0
Barnesiella	0	0
Psychrilyobacter	0	0
Marinilactibacillus	0	0
Hylemonella	0	0
Microcella	0	0
Terrabacter	0	0
Thalassobacter	0	0
Dysosmobacter	0	0
Rhizorhabdus	0	0
Marinilabilia	0	0
Fervidobacterium	0	0
CADDYV01	0	0
Caldanaerobacter	0	0
Oscillochloris	0	0
Kineococcus	0	0
Amylibacter	0	0
Pseudoxanthomonas_A	0	0
Parasedimentitalea	0	0
Sphingosinicella	0	0
Salinibacter	0	0
Skermanella	0	0
Cysteiniphilum	0	0
NSJ-50	0	0
Yoonia	0	0
Bacillus_I	0	1
Crateriforma	0	0
Alistipes_A	0	0
Fastidiosipila	0	0
Brevilactibacter	0	0
Planifilum	0	0
Caloramator	0	0
Conchiformibius	0	0
Rhodovulum	0	0
Salinicola	0	0
Gynuella	0	0
Gibbsiella	0	0
Denitromonas	0	0
Leptolyngbya	0	0
Gallaecimonas	0	0
Rhodobacter	0	0
Gottfriedia	0	0
Clostridium_J	0	0
Clostridium_AE	0	0
Olivibacter	0	0
Risungbinella	0	0
Alteromonas_E	0	0
NSJ-61	0	0
Pseudescherichia	0	0
Algorimicrobium	0	0
Tatumella	0	0
Sellimonas	0	0
Saliniradius	0	0
Afipia	0	0
Parahaliea	0	0
Sulfuricaulis	0	0
Fukatsuia	0	0
Nitratireductor_A	0	0
Tepidibacter	0	0
Olegusella	0	0
Thermodesulfovibrio	0	0
Rhodoblastus	0	0
Geofilum	0	0
Pseudokineococcus	0	0
Sodalis	0	0
Desulfonatronum	0	0
Anabaenopsis	0	0
Bordetella_C	0	0
Marivivens	0	0
Saccharibacillus	0	0
Anaerobacillus_A	0	0
Nitrospira_E	0	0
Bacillus_AB	0	0
Rubripirellula	0	0
Dielma	0	0
Halomonas_B	0	0
Limnobaculum	0	0
Cetobacterium_A	0	0
Iodidimonas	0	0
Sediminibacillus	0	0
Cerasibacillus	0	0
Alkaliphilus_B	0	0
Eisenbergiella	0	0
Ancrocorticia	0	0
F0422	0	0
CAG-95	0	0
Siphonobacter	0	0
Biomaibacter	0	0
Synechocystis	0	0
Marinicella	0	0
Ruegeria_B	0	0
Halomicronema	0	0
CBW1002	0	0
Georgenia_A	0	0
Pseudoruminococcus_A	0	0
Achromobacter_A	0	0
Anoxybacillus_C	0	0
Cryosericum	0	0
Shimazuella	0	0
Oribacterium	0	0
Polystyrenella	0	0
Sulfurovum	0	0
Pelagibacter	0	0
Salsuginibacillus	0	0
Maritalea	0	0
Pontimonas	0	0
Azo-2	0	0
Edaphocola	0	0
Kangiella	0	0
UMGS1375	0	0
Limibaculum	0	0
R2A62	0	0
HRBIN17	0	0
Aquirufa	0	0
Desnuesiella	0	0
Gluconobacter_A	0	0
Saccharospirillum	0	0
Atopobium	0	0
Mogibacterium	0	0
Povalibacter	0	0
Luteithermobacter	0	0
Lonepinella	0	0
Paralactobacillus	0	0
Prolixibacter	0	0
Echinicola	0	0
Bilifractor	0	0
Acidithrix	0	0
Calidithermus	0	0
Ornithinimicrobium	0	0
Afifella	0	0
Phocaeicola_A	0	0
Mycoplasma_K	0	0
Edaphobacter	0	0
Chelonobacter	0	0
Spiribacter	0	0
Fournierella	0	0
Sulfitobacter_F	0	0
Oryzomicrobium	0	0
Methylacidithermus	0	0
Bernardetia	0	0
Pseudobacillus	0	0
Thioclava	0	0
Collimonas	0	0
Moheibacter	0	0
Gemmobacter_B	0	0
Syntrophobotulus	0	0
Roseicitreum	0	0
Roseinatronobacter	0	0
Desulfotomaculum_G	0	0
Endobacter	0	0
Anaeroglobus	0	0
Clostridium_AF	0	0
Zobellella_A	0	0
Succiniclasticum	0	0
Zavarzinella	0	0
Salirhabdus	0	0
Thermobrachium	0	0
Synechococcus_E	0	0
Allopseudarcicella	0	0
Spirulina	0	0
Paenibacillus_O	0	0
Denitratisoma	0	0
Arcticibacter	0	0
Desulfuromonas	0	0
Tannerella	0	0
Alginatibacterium	0	0
Acidovorax_C	0	0
Peptacetobacter	0	0
Albibacterium	0	0
Duodenibacillus	0	0
Marihabitans	0	0
Anaerovibrio	0	0
Propionivibrio	0	0
Owenweeksia	0	0
Dubosiella	0	0
Pelistega	0	0
Izhakiella	0	0
Phoenicibacter	0	0
Anseongella	0	0
Methylococcus	0	0
Thermaerobacter	0	0
Rudanella	0	0
Entomoplasma	0	0
Pelomonas	0	0
Litorimonas	0	0
Massilibacterium	0	0
UBA1936	0	0
Sphingorhabdus_B	0	0
FACHB-1375	0	0
Pusillimonas_B	0	0
Faecalitalea	0	0
Petrotoga	0	0
Rufibacter	0	0
Romboutsia_D	0	0
Aureliella	0	0
Nosocomiicoccus	0	0
Yimella	0	0
Flexilinea	0	0
Homoserinimonas	0	0
FACHB-T130	0	0
Ruminococcus	0	0
Nanosynbacter	0	0
Peptoclostridium	0	0
Shinella	0	1
Frateuria	0	0
Frederiksenia	0	0
Flaviramulus	0	0
Ginsengibacter	0	0
Proteiniborus	0	0
Varibaculum	0	0
Weeksella	0	0
Weissella_A	0	0
FACHB-40	0	0
UBA7067	0	0
Mitsuaria	0	0
Kiloniella	0	0
Gillisia	0	0
Phaeospirillum	0	0
Frackibacter	0	0
Paludifilum	0	0
Lacibacter	0	0
Marinobacterium_A	0	0
Ochrobactrum_B	0	0
UBA945	0	0
Brevinema	0	0
Celeribacter_A	0	0
Cohaesibacter	0	0
Sulfurospirillum_A	0	0
Pararhodobacter	0	0
Ewingella	0	0
Thermosipho	0	0
Verticiella	0	0
Pseudoxanthobacter	0	0
Gracilibacillus	0	0
Alloscardovia	0	0
Luxibacter	0	0
Oceanospirillum	0	0
RCC307	0	0
Metallibacterium	0	0
Spiro-10	0	0
Rhodovarius	0	0
Deinococcus_C	0	0
Geobacter	0	0
Oscillatoria	0	0
Celeribacter	0	0
Baia	0	0
Paenibacillus_M	0	0
Mesorhizobium_E	0	0
UBA5172	0	0
Aliagarivorans	0	0
Bremerella	0	0
Oceanicella	0	0
Eperythrozoon_A	0	0
Vallicoccus	0	0
Bacillus_AZ	0	0
Paenibacillus_S	0	0
Pareuzebyella	0	0
Thermicanus	0	0
Cedecea	0	0
Hoeflea	0	0
Tepiditoga	0	0
Stenomitos	0	0
Methylophaga	0	0
Denitrovibrio	0	0
Dermabacter	0	0
Instestinimonas_A	0	0
Acidiluteibacter	0	0
Bacteroides_E	0	0
Marinoscillum	0	0
Jeotgalibaca	0	0
Rummeliibacillus	0	0
Enterococcus_I	0	0
Pseudopelobacter	0	0
Pinisolibacter	0	0
Symmachiella	0	0
Aquisalinus	0	0
Tomitella	0	0
Ellagibacter	0	0
Rhodothalassium	0	0
Parachlamydia	0	0
Wenyingzhuangia	0	0
Clostridiisalibacter	0	0
Butyribacter	0	0
Marinococcus	0	0
Leminorella	0	0
Sporotomaculum	0	0
Simiduia	0	0
Litoribacter	0	0
Oceanicaulis	0	0
Thiodiazotropha	0	0
Desulfofarcimen	0	0
Oleidesulfovibrio	0	0
Lachnoclostridium_A	0	0
Cnuella	0	0
Levilinea	0	0
Beggiatoa	0	0
Geomonas	0	0
Anaeromassilibacillus	0	0
Pelagerythrobacter	0	0
Labilithrix	0	0
Marinovum	0	0
Intestinimonas	0	0
Psychroserpens	0	0
Tabrizicola	0	0
Pseudomonas_Q	0	0
Halodesulfovibrio	0	0
DUSC01	0	0
Jeotgalibacillus	0	0
Tissierella	0	0
UBA7405	0	0
Confluentibacter	0	0
Gloeothece	0	0
Microcoleus	0	0
Halioglobus	0	0
Sphaerospermopsis	0	1
Georhizobium	0	0
Desulfonema_C	0	0
Thalassobacillus	0	0
Fervidicella	0	0
PCC7113	0	0
Halomonas_E	0	0
Tepidiforma	0	0
Longibaculum	0	0
Chryseolinea	0	0
Falsibacillus	0	0
Acidisoma	0	0
BX21	0	0
Jeotgalicoccus_A	0	0
Eubacterium_C	0	0
Siculibacillus	0	0
Turicimonas	0	0
Aquiflexum	0	0
Chrysiogenes	0	1
Eubacterium_Q	0	0
Dialister	0	0
Siansivirga	0	0
Bacillus_O	0	0
Peptoclostridium_A	0	0
Amphibacillus_C	0	0
Catenisphaera	0	0
Jeotgalicoccus	0	0
Alkaliphilus_C	0	0
Selenomonas_A	0	0
Pseudoclavibacter_A	0	0
SV1-B22	0	0
Portiera	0	0
Rubidibacter	0	0
Alteromonas_F	0	0
Coprothermobacter	0	0
Propionispira	0	0
GCF-000787395	0	0
Rivibacter	0	0
Natronoflexus	0	0
Leadbetterella	0	0
CCUG-7971	0	0
Stenotrophomonas_A	0	0
Ornithinicoccus	0	0
Planktosalinus	0	0
Alkalihalobacillus_A	0	0
Clostridium_AC	0	0
Comamonas_F	0	0
Desulfofustis	0	0
Terrimonas	0	0
Flavipsychrobacter	0	0
Alkalihalobacillus	0	0
Eubacterium_F	0	0
Clostridium_W	0	0
Nitrincola	0	0
Pseudohongiella	0	0
Aldersonia	0	0
Synergistes	0	0
STGJ01	0	0
Bacillus_L	0	0
Oxalobacter	0	0
Niveibacterium	0	0
Jejuia	0	0
Demequina	0	0
Xylanivirga	0	0
Sulfurihydrogenibium	0	0
Xanthomonas_B	0	0
Holzapfelia	0	0
Bhargavaea	0	0
Scatomonas	0	0
Thalassoglobus	0	0
Pulveribacter	0	0
Defluviitalea_A	0	0
Cloacibacillus	0	0
Boudabousia	0	0
Halofilum	0	0
Spiroplasma_D	0	0
P52-10	0	0
Alkalibacterium	0	0
Desulfitobacterium	0	0
Robertkochia	0	0
Mangrovibacter	0	0
Fibrobacter	0	0
Hel1-33-131	0	0
Siccibacter	0	0
Tsuneonella	0	0
GCA-012562765	0	0
Bacteroides_G	0	0
Motiliproteus	0	0
Selenomonas	0	0
Desulfoluna	0	0
Microbacterium_A	0	0
Fulvimonas	0	0
Reinekea	0	0
WSTA01	0	0
Salicibibacter	0	0
JS7-9	0	0
JACLZJ01	0	0
Sulfurimonas	0	0
C254	0	0
Faecousia	0	0
CAG-83	0	0
Winkia	0	0
Calidifontibacillus	0	0
Erwinia_B	0	0
Ameyamaea	0	0
Slackia_A	0	0
Methylomagnum	0	0
Neoactinobaculum	0	0
Planktotalea	0	0
Desulfobotulus	0	0
Peptoniphilus_E	0	0
Suicoccus	0	0
Leptothrix	0	0
FJAT-45066	0	0
Cardiobacterium	0	0
Desulfonatronospira	0	0
Helicobacter_A	0	0
Clostridium_I	0	0
Staphylospora	0	0
Azotobacter	0	0
Sodaliphilus	0	0
Chromatium	0	0
Dethiosulfovibrio	0	0
NBD-18	0	0
Cecembia	0	0
JAEUJZ01	0	0
Oblitimonas	0	0
Simkania	0	0
Coprobacter	0	0
Chitinivibrio	0	0
Rarobacter	0	0
Ileibacterium	0	0
Acidithiobacillus	0	0
UBA6715	0	0
MR-S7	0	0
Psychrobium	0	0
Litchfieldia	0	0
E85	0	0
DDH964	0	0
Ottowia	0	0
Miniphocibacter	0	0
Mycetocola	0	0
Pirellulimonas	0	0
Taylorella	0	0
Variibacter	0	0
Rhizobacter	0	0
Zavarzinia	0	0
Mobilitalea	0	0
Rhodoplanes	0	0
BAD-6	0	0
Balneicella	0	0
Steroidobacter_A	0	0
QANG01	0	0
Siccirubricoccus	0	0
Haloferula	0	0
Acidiferrobacter	0	0
Pararheinheimera	0	0
Thermoanaerobacterium	0	0
Palsa-343	0	0
Alicyclobacillus_H	0	0
Pseudospirillum	0	0
Robertmurraya	0	0
Telluribacter	0	0
Bacillus_BJ	0	0
Cellulosilyticum	0	0
Azospira	0	0
Cyclobacterium	0	0
Sulfuritortus	0	0
Bilophila	0	0
Oleibacter	0	0
Limibacillus	0	0
Desulfotruncus	0	0
Kordiimonas	0	0
Prochlorococcus	0	0
2013Ark19i	0	0
Nitritalea	0	0
Paenibacillus_AI	0	0
Friedmanniella	0	0
Quadrisphaera	0	0
Izemoplasma_B	0	0
Luteimonas_B	0	0
Profundibacter	0	0
Actinopolymorpha	0	0
Flavimobilis	0	0
Natronoglycomyces	0	0
GCA-900066495	0	0
CEB3	0	0
T33-2	0	0
Romboutsia_B	0	0
Lebetimonas	0	0
Saccharibacter	0	0
Tullyiplasma	0	0
Lacrimispora	0	0
Ferrimonas	0	0
Scrofimicrobium	0	0
SoEE	0	0
Aquibacillus_A	0	0
Psittacicella	0	0
Marivita	0	0
Pseudoxanthomonas	0	0
Bradymonas	0	0
Polaromonas	0	0
Aureibacillus	0	0
Romboutsia	0	0
Marinicauda	0	0
Halovulum	0	0
Fusobacterium_B	0	0
Microtetraspora	0	0
Patiriisocius	0	0
Branchiibius	0	0
Erwinia_A	0	0
Formivibrio	0	0
Symbiothrix	0	0
Roseivivax	0	0
Hathewaya	0	0
Clostridium_AO	0	0
Fabibacter	0	0
Scardovia	0	0
Tepidiphilus	0	0
ALPHA2B	0	0
Poseidonibacter	0	0
Micavibrio	0	0
Bacillus_BK	0	0
Aminicella	0	0
Litorilituus	0	0
Culicoidibacter	0	0
Paenalcaligenes	0	0
Fusibacter	0	0
Commensalibacter	0	0
Nitratidesulfovibrio	0	0
Arsukibacterium	0	0
Granulibacter	0	0
Succinivibrio	0	0
Anaerobiospirillum	0	0
Geotalea	0	0
Mongoliibacter	0	0
Pseudolachnospira	0	0
Hartmannibacter	0	0
Alloprevotella	0	0
Canicola	0	0
Singulisphaera	0	0
Lishizhenia	0	0
Salinibacillus	0	0
Lentibacter	0	0
Ancylomarina	0	0
Haloactinobacterium	0	0
Malikia	0	0
Bacillus_BU	0	0
Thermochromatium	0	0
Butyrivibrio_A	0	0
Phytobacter	0	0
Sulfuricurvum	0	0
Ectobacillus	0	0
Bacillus_BN	0	0
Lentimicrobium	0	0
Thalassolituus	0	0
Pseudohoeflea	0	0
Lachnoclostridium	0	0
Filobacillus	0	0
Melghirimyces	0	0
Negativicoccus	0	0
Thiobaca	0	0
Priestia_D	0	0
Reyranella	0	0
Aquidulcibacter	0	0
Labilibaculum	0	0
Diaphorobacter	0	0
Altererythrobacter_F	0	0
Rhizobium_A	0	0
Ruminococcus_C	0	0
Maribacter_A	0	0
Eperythrozoon_B	0	0
Clostridium_X	0	0
Protaetiibacter	0	0
Bacterioplanes	0	0
Simonsiella	0	0
Granulicatella	0	0
Croceibacterium	0	0
Alloiococcus	0	0
Budvicia	0	0
Aestuariivirga	0	0
Azorhizobium	0	0
Terrilactibacillus	0	0
Rouxiella	0	0
Albidovulum	0	0
Hydrogenophilus	0	0
Mesotoga	0	0
GCA-014931565	0	0
Parasporobacterium	0	0
Persephonella	0	0
Brevibacillus_D	0	0
Actinotignum	0	0
Oceanibaculum	0	0
Ideonella	0	0
Cognaticolwellia	0	0
Orenia	0	0
Pusillimonas_D	0	0
Flaviflexus	0	0
Rhabdobacter	0	0
BX7	0	0
UBA1942	0	0
Flavivirga	0	0
Marixanthomonas	0	0
Methyloprofundus	0	0
Wenzhouxiangella	0	0
Saezia	0	0
Arachidicoccus	0	0
Dwaynesavagella	0	0
Iso899	0	0
Starkeya	0	0
Thermoflexus	0	0
Swaminathania	0	0
Carboxydothermus	0	0
[truncated: 2,294 more rows]

## Sheet: Table S8 antibacterial BGCs
Average number of BGCs per genome that likely produce antibacterial compounds
genus	number of BGCs in cluster without MIBiG	number of BGCs in cluster with MIBiG
Embleya	36	3
Kutzneria	35.5	3
Kibdelosporangium	32.25	5.5
Crossiella	32.25	2.75
Polymorphospora	29	0
Desertactinospora	28	0
Actinosynnema	25.7143	2
Actinophytocola	25	6
Allocatelliglobosispora	25	2
Herbidospora	23.4	1.6
Longimycelium	23	5
Saccharopolyspora_D	22.5	2
Acrocarpospora	22.5	2.5
Bailinhaonella	22	4
Kitasatospora	21.6364	3.40909
Archangium	20.4	0.6
Sphaerisporangium	20.25	1.75
Streptacidiphilus	19.8571	2
Lentzea	19.8462	1.92308
Actinokineospora	19.1429	3
Virgisporangium	19	9
Longispora	18.5	0.5
Ktedonosporobacter	18	0
Nocardia	17.1339	1.09821
Amycolatopsis	17.1132	1.88679
Micromonospora_G	17	2
Sinosporangium	17	7
Nonomuraea	16.913	2.47826
Plantactinospora	16.6667	3.66667
Actinocorallia	16.5	3.5
Amazonocrinis	16.5	0.5
Streptosporangium	16.2	1
Stigmatella	16	3
KBS50	16	1
Herbihabitans	16	1
Streptomyces	15.9266	2.94262
Catellatospora	15.6667	1.66667
Spirillospora	15.2258	2.74194
Planobispora	15	1
Moorea	15	1
Phytohabitans	15	2
Antrihabitans	15	0
Planomonospora_A	14.5	1
Dactylosporangium	14	4.33333
Streptoalloteichus	14	11
Planomonospora	14	5
Thermosporothrix	14	3
Microbispora	13.5	3.08333
Yuhushiella	13	1
Pilimelia	13	1
Micromonospora_H	13	1
Saccharopolyspora	12.8462	1.61538
Thermomonospora	12.5	1
Actinoalloteichus	12.3333	0
Nocardiopsis_C	12	2.33333
Actinoallomurus	12	5
Baia	12	1
Nannocystis	12	0
Tistrella	12	2
Saccharopolyspora_C	12	2
Actinomadura_D	12	4
Iningainema	12	0
Micromonospora	11.7807	2.63158
Myxococcus	11.037	1.81481
Mastigocoleus	11	1
Tumebacillus	11	1
Hyalangium	11	2
Gandjariella	11	3
Polyangium	11	2
Cryptosporangium	11	0
Rhodococcus	10.9338	0.238411
Brevibacillus_B	10.9167	3.25
Paenibacillus_H	10.8333	4.5
Paenibacillus_F	10.8	2.2
Sorangium	10.75	1.25
Actinoplanes	10.7353	2.05882
Rhodococcus_B	10.6034	0.431034
Paenibacillus_B	10.6	1.46667
Williamsia	10.6	0.2
Paenibacillus_T	10.5	1
Streptomyces_D	10.5	0.5
Panacagrimonas	10.5	0
Photorhabdus	10.4643	2
Frankia	10.2609	3.52174
Microtetraspora	10	3
Amycolatopsis_D	10	0
Amycolatopsis_C	10	0
Leptothoe	10	1
Nocardiopsis_A	10	7
Clostridium_AI	10	0
Corallococcus	9.65	2
Nocardiopsis	9.64286	1.60714
Dictyobacter	9.5	0
Longimicrobium	9.5	1.5
Sandaracinus	9.5	0.5
Asanoa	9.33333	1.66667
Chondromyces	9	1
Roseimicrobium	9	0
Acanthopleuribacter	9	6
Ktedonobacter	9	0.5
DUSC01	9	0
Aldersonia	9	0
Natronoglycomyces	9	0
Polyangium_A	9	0
Actinopolyspora	9	0.5
Brasilonema	9	0.75
SRT547	9	1
Alteridesulfovibrio	9	0
Seinonella	9	0
Kineosporia	9	2
Burkholderia	8.92267	1.48111
Calothrix	8.66667	1.66667
Rhodococcus_C	8.45455	0.136364
Pseudomonas	8.44674	1.05851
Kribbella	8.4	0.466667
Chitinophaga	8.34615	0.730769
Paenibacillus_G	8.3125	1.5625
Bacillus	8.07528	1.46389
Tsukamurella	8	0.0833333
Aetokthonos	8	1.5
Actinospica	8	1
Thermobifida	8	0
Chlorogloeopsis	8	2.5
Haloactinospora	8	1
Pirellulimonas	8	0
Steroidobacter_A	8	1.5
Luteipulveratus	8	0
Vallitalea	8	0
Williamsia_A	8	0
Paenibacillus_D	8	2
Sphingomonas_M	8	1
Nitrospira_C	8	0
Actinomadura_B	8	4
WKFJ01	8	0
Rhodocytophaga	8	0
Skermania	8	1
Rhodobium	8	0
Coleofasciculus	8	1
Pseudonocardia	7.87097	0.451613
Planotetraspora	7.75	1.5
Shimazuella	7.66667	1
Xenorhabdus	7.65517	1.65517
Prochlorococcus_C	7.5	0.75
Brevibacillus	7.4	0.444444
Nostoc	7.31818	1.54545
Bacillus_A	7.22351	0.754139
Pseudophaeobacter	7	0
Blastopirellula	7	0
Dyella_B	7	0
Paludifilum	7	0
Ruminiclostridium	7	1.5
Planosporangium	7	2.5
Stanieria	7	0
Kordia	7	0
Paramesorhizobium	7	0
Hyella	7	0
Terriglobus_A	7	0
Nostoc_B	7	1
Rugamonas	7	2
WX04	7	0
Williamsia_B	7	0
Saccharomonospora	6.85714	0.761905
Aulosira	6.8	2
Trichormus	6.75	1.25
Rhizobium	6.73317	0.0576923
Ascidiaceihabitans	6.68421	0
Paenibacillus	6.66667	0.677778
Gordonia	6.60345	0.103448
Leptolyngbya	6.6	0.6
Bacillus_BU	6.5	0
Ensifer	6.45833	0.125
Fischerella	6.375	0.3125
Sphingosinicella	6.33333	0
Allorhizobium	6.32692	0.0384615
Mycobacterium	6.18938	0.120041
Bacillus_I	6.14286	0.857143
Lysinibacillus	6.04167	0.104167
Paenibacillus_J	6	0.25
Aneurinibacillus_A	6	0
Chelatococcus	6	0
Paenibacillus_Z	6	0.142857
Thermoflavimicrobium	6	4
ULC077BIN1	6	0
Anabaenopsis	6	0
NIES-981	6	0
Labilithrix	6	0
Haloferula	6	0
Actinorugispora	6	1
Camelimonas	6	0
Oligoflexus	6	0
Lihuaxuella	6	0
Sporocytophaga	6	0
LMDS01	6	0
Bordetella_B	6	0
Terrimicrobium	6	0
Aphanothece_B	6	0
Desulfamplus	6	2
Cereibacter	6	0
FACHB-152	6	2
Alicyclobacillus_B	6	0
Atlanticothrix	6	2
Jongsikchunia	6	0
Desulfotignum	6	0
Methylacidimicrobium	6	0
Azoarcus_F	6	0
Halosaccharopolyspora	6	0
Methylohalobius	6	0
Silicimonas	6	0
Bacillus_AV	6	0
Clostridium_S	5.90909	0.0909091
Trinickia	5.71429	0.714286
Sinorhizobium	5.68841	0.0217391
Amylibacter	5.66667	0
Edaphocola	5.66667	0
Rhizobium_A	5.66667	0.5
Priestia	5.64557	0.316456
Serratia_A	5.625	0.333333
Tatlockia	5.54545	0.227273
Flavimaricola	5.5	0.0625
Methylocaldum	5.5	0
Rhizorhabdus	5.5	0.5
Skermanella	5.5	1
Nitrospirillum	5.5	0.5
Thiorhodovibrio	5.5	0
Roseicyclus	5.5	0
Tropicimonas	5.5	0
Serratia_B	5.44444	0
Stappia	5.4	0.2
Azotobacter	5.4	0.1
Hoyosella	5.33333	0.333333
Ectobacillus	5.33333	0
Ralstonia	5.28108	0.340541
Cyanobium	5.25	0
Fictibacillus_C	5.25	0.75
Methylocystis	5.2	0.1
Anaerocolumna	5.2	0.2
Bradyrhizobium	5.12941	0.0784314
Curtobacterium	5.05952	0.0833333
Permianibacter	5	0
Rhodophyticola	5	0
Aeoliella	5	0
Cyanobium_A	5	0.125
Pelosinus	5	0
Kroppenstedtia	5	0
Thauera_A	5	0
Citrobacter_C	5	0
Thermopolyspora	5	0
Methyloversatilis	5	0
Rubrobacter_B	5	0
Paludibacterium	5	0.333333
Kineosphaera	5	0
Vulcanococcus	5	0.333333
Thiocapsa	5	0
Aliterella	5	1
Actinomycetospora	5	0
Anabaena	5	0.333333
Acuticoccus	5	0
Bacillus_BW	5	0
Oleiphilus	5	0
CBW1002	5	2
Achromobacter_A	5	0
Luteithermobacter	5	0
Roseicitreum	5	0
Methylococcus	5	0
Rudanella	5	0
UBA1936	5	0
Pseudopelobacter	5	0
Gloeothece	5	0
Bacillus_BH	5	0
Alkaliphilus_C	5	0
Desulfoluna	5	0
Staphylospora	5	0
Hydrococcus	5	2
Palsa-343	5	0
Hartmannibacter	5	0
Singulisphaera	5	0
Priestia_D	5	0
Reyranella	5	0
Oceanibaculum	5	1
Aquisphaera	5	1
Xylanibacillus	5	5
Pleurocapsa	5	3
Antribacter	5	0
Pseudoclostridium	5	0
RCIZ01	5	0
Exilibacterium	5	1
RCC1774	5	2
Paramaledivibacter	5	0
Posidoniimonas	5	0
Terracidiphilus	5	0
Bacillus_BT	5	0.5
Blastomonas	5	0.5
Tetrasphaera	5	0
Ruegeria_E	5	0
CADCXN01	5	0
IB182353	5	2
Sinomicrobium	5	0.666667
Desulfobacula	5	0
Falsochrobactrum	5	0
Granulicella_C	5	0
Tistlia	5	1
Anoxybacillus_B	5	0
Thiodictyon	5	0
Desulfonema	5	0
BN140002	5	0
Pelagibius	5	0
Actinomadura_C	5	0
Aquimonas	5	0
Rudaea	5	0
Lignipirellula	5	0
Thalassomonas	5	4
Prosthecobacter	5	0
Pseudaminobacter	5	0
Paenibacillus_AK	5	2
EFPC2	5	0
SM2101	5	0
Crinalium	5	1
Urbifossiella	5	0
Egibacter	5	0
Variovorax	4.93617	0.191489
Ruegeria	4.92188	0.015625
Azospirillum	4.88462	0.192308
Serratia	4.84362	0.259259
Peribacillus	4.79412	0.147059
Mycetocola	4.75	0
Serratia_F	4.75	0
Pseudogulbenkiania	4.66667	0
Sporomusa	4.66667	0.666667
Plantibacter	4.66667	0
Sellimonas	4.66667	0
Robbsia	4.66667	1
Paucibacter_A	4.6	1
Arthrobacter_F	4.6	0
Jiangella	4.6	0
Legionella	4.55928	0.0180412
Microcystis	4.55556	0.166667
Glycomyces	4.53846	0.692308
Paraburkholderia	4.50862	0.241379
Zooshikella	4.5	3
Clostridium_AR	4.5	1
Aminobacter	4.5	0
Siminovitchia	4.5	0
CAIVDV01	4.5	0.5
Ochrobactrum_B	4.5	0
Mesorhizobium_E	4.5	0
Bacillus_AZ	4.5	0.5
Erwinia_B	4.5	0
Streptomonospora	4.5	3
Herpetosiphon	4.5	0
Stieleria	4.5	0.25
Acidobacterium_A	4.5	0
Paucimonas	4.5	0
Myceligenerans	4.5	0
Hassallia	4.5	0
Aeribacillus	4.5	1
Pararhizobium	4.45455	0
Ruegeria_B	4.44444	0
Metabacillus	4.42857	0.0714286
Edaphobacter	4.42857	0.571429
Desulfobacter	4.4	0.8
Leisingera	4.38462	0.153846
Rouxiella	4.375	0
Lachnotalea	4.33333	0
Jejubacter	4.33333	0.666667
Evansella	4.33333	0
SPNT01	4.33333	0
Gibbsiella	4.33333	0
Hoeflea	4.33333	0
Pelagimonas	4.33333	0
Larkinella	4.33333	0
Labrys	4.33333	0
Oricola	4.33333	0
Pseudomonas_E	4.2866	0.299381
Pseudomonas_F	4.25	0.0416667
Dickeya	4.21053	0.491228
Anaeromyxobacter	4.2	0
Eubacterium	4.2	0
Rhodoblastus	4.2	0
Pseudobacillus	4.2	0.2
Chromobacterium	4.1875	0.5625
Streptococcus	4.17785	0.267302
Mesorhizobium	4.15075	0.0351759
Tannerella	4.14286	0
Brenneria	4.1	0.2
Ochrobactrum_A	4.1	0.1
Clavibacter	4.09756	0.268293
Paenibacillus_C	4.09524	0.0952381
Desulfospira	4	1
Arthrobacter_E	4	1
Amphibacillus	4	0
Pararobbsia	4	0
Gemmata	4	0
Roseitalea	4	0
Laceyella	4	1
Tateyamaria	4	0
Ensifer_A	4	0
Arthrobacter_K	4	0
SSD5	4	0
Bacillus_BD	4	0
Ornithinibacillus	4	0.5
Occultella	4	0
Methylobacter	4	1
Vannielia	4	0
Methylovulum	4	0
Mongoliimonas	4	0
Schlegelella_A	4	1
Bacillus_BE	4	0
Maritimibacter	4	0
Acetobacteroides	4	0
Thiococcus	4	0
Ideonella_A	4	0
Cribrihabitans	4	0
Granulicella_D	4	0
Chlorobium_A	4	0
CADDYV01	4	0
Heliomicrobium	4	0
Crateriforma	4	0
Denitromonas	4	0
Gottfriedia	4	0
Thermogemmatispora	4	0.5
Nitrospira_E	4	1
Methylobacter_A	4	1
Anoxybacillus_C	4	0
Fulvivirga	4	0.6
Parageobacillus	4	0.571429
Thioclava	4	0
Gemmobacter_B	4	0
Syntrophobotulus	4	0
Succiniclasticum	4	1
Pelomonas	4	0
FACHB-1375	4	1
Aureliella	4	0
Frateuria	4	0
FACHB-40	4	0
Deinococcus_C	4	0.5
UBA5172	4	0
Vallicoccus	4	0
Rummeliibacillus	4	0
Desulfofarcimen	4	1
Desulfonema_C	4	0
Chryseolinea	4	1
Amphibacillus_C	4	0
Palsa-465	4	0
Halopolyspora	4	0
Calidifontibacillus	4	0
Roseivivax	4	0
Robinsoniella	4	0.5
Melghirimyces	4	0
Rhabdobacter	4	0
Desulfococcus	4	1
Iso899	4	0
Cypionkella	4	0
Fodinicurvata	4	0
Aquirhabdus	4	0
Phytoactinopolyspora	4	1
Pseudogracilibacillus	4	0
Solirhodobacter	4	0
Pseudarcicella	4	0
Zafaria	4	0
Geoalkalibacter	4	0
Desulfuribacillus	4	0
Bacillus_AH	4	0
X156	4	1
Opitutus	4	0
Tepidibacillus_A	4	0
Bythopirellula	4	0
Azoarcus_C	4	0
Muriiphilus	4	0
LJ137	4	0
Syntrophotalea	4	0
URHB0009	4	0
Edaphovirga	4	0
Gracilimonas	4	0
Trabulsiella	4	0
Verrucomicrobium	4	0
Paenibacillus_V	4	0
Solirubrobacter	4	0.5
Granulicella_A	4	0
Mongoliitalea	4	0
R267	4	1
FACHB-68	4	0
Stella	4	0
Trichloromonas	4	0
Austwickia	4	0
Dongshaea	4	0
LPB0142	4	0
Puia	4	2
Pseudorhodoferax	4	0.5
DSPX01	4	0
Litorimicrobium	4	0
Poseidonocella	4	1
Lucifera	4	1
Rhodobacter_B	4	0
Streptomyces_G	4	0
IMCC21906	4	0
GCA-004216475	4	0
Tamaricihabitans	4	1
PO-11	4	0.5
Nitrospira_F	4	1
Rubrobacter	4	0
U87765	4	0
Rhodospirillum	4	2
Ruficoccus	4	0
Acerihabitans	4	0
Rubinisphaera	4	0
JAAUTN01	4	0
Ancyclobacter_A	4	0
Sutcliffiella	4	0
UBA1943	4	0
Aestuariivita	4	0
Lichenihabitans	4	0
Amaricoccus	4	0
Anaerospora	4	0
UBA3947	4	0
Rubrivirga	4	0
Bacillus_BL	4	0
Halobacillus_A	4	1
YIM-B00319	4	0
Motilimonas	4	0
28-YEA-48	4	0
Algicola	4	0
Halocynthiibacter	4	0
Methyloferula	4	0
Cognatiyoonia	4	0
Pseudorhodoplanes	4	0
Afipia	3.92308	0
Methylosinus	3.9	0.3
Lysobacter	3.85714	0.142857
Paenibacillus_S	3.85714	0.142857
Neobacillus	3.80769	0.153846
Saccharococcus	3.8	0.2
Bordetella_A	3.8	0
Spirosoma	3.77778	0.111111
Oceanobacillus	3.76471	0.0588235
Sphingopyxis	3.75758	0.0909091
Hungateiclostridium	3.75	0
Lonsdalea	3.75	0
Iodobacter	3.75	0
Dolichospermum	3.70833	0.541667
Pseudovibrio	3.7	0.4
Geomonas	3.7	0
GCA-900066755	3.66667	0
Thermoactinomyces_A	3.66667	1.33333
Geodermatophilus	3.66667	0.222222
Pseudomonas_L	3.66667	0
Planktothrix	3.66667	0.166667
Pannonibacter	3.66667	0
Bordetella_C	3.66667	0
Methylomicrobium	3.66667	0
Jiella	3.66667	0
Aquimarina	3.63636	0.727273
Methylomonas	3.61538	0.0769231
Runella	3.6	0
Arthrobacter	3.6	0
Anaerobacillus_A	3.6	0.4
Rheinheimera	3.57143	0.142857
Cytobacillus	3.57143	0.0285714
Kineothrix	3.5	0
PCC-10605	3.5	0
Pseudobacter	3.5	0
Phormidium_B	3.5	1
Chloracidobacterium	3.5	0
Novispirillum	3.5	1
MW101C3	3.5	0.5
Yimella	3.5	0
FACHB-T130	3.5	0.5
Oscillatoria	3.5	0.5
Celeribacter	3.5	0.25
Pinisolibacter	3.5	0
Bacillus_AG	3.5	0
Siccirubricoccus	3.5	0.5
ALPHA2B	3.5	0
Azorhizobium	3.5	1
Citricoccus	3.5	0
Paenibacillus_K	3.5	1
Gorillibacterium	3.5	0.5
Symbiopectobacterium	3.5	0.5
Tautonia	3.5	0.25
Octadecabacter	3.5	0
Roseimaritima	3.5	0.5
Oleiagrimonas	3.5	0
Rathayibacter	3.46269	0.0746269
Pseudoduganella	3.46154	0.461538
Nodularia	3.46154	0.769231
Paenibacillus_E	3.46154	0.307692
Rossellomorea	3.45	0.1
Neptunomonas	3.42857	0.142857
Paracoccus	3.42188	0.0625
Aneurinibacillus	3.4	0.6
WH-5701	3.4	0
Anoxybacillus_A	3.375	0.125
Cumulibacter	3.33333	0.333333
Aureimonas_A	3.33333	0
Echinicola	3.33333	0
Mitsuaria	3.33333	0.5
Lentibacter	3.33333	0
Acidimangrovimonas	3.33333	0
Azoarcus	3.33333	0
Bacillus_D	3.33333	0
Advenella	3.33333	0
Agarivorans	3.33333	0
Modestobacter	3.3	0.2
Robertmurraya	3.28571	0
Lentibacillus	3.25	0.125
Mixta	3.25	0
Kineococcus	3.25	0.25
Nitratireductor	3.25	0
Legionella_D	3.25	0
Marichromatium	3.25	0
Virgibacillus	3.22727	0.636364
Pandoraea	3.21212	0
Agrobacterium	3.20261	0.0261438
Pantoea	3.2	0.132143
Synechococcus_C	3.2	0.05
Jannaschia	3.2	0
Ochrobactrum	3.17647	0.117647
Clostridium_AD	3.17391	0.521739
Clostridium_J	3.16667	0.5
Arthrobacter_I	3.15789	0.0526316
Xanthobacter	3.1	0
Pedobacter	3.08621	0.103448
Marivita	3.08333	0
Citrobacter_A	3.06977	0.0930233
Sphingobium	3.05714	0.228571
Caulobacter	3.05263	0.263158
Roseovarius	3.05	0
Pectobacterium	3.04902	0.362745
Stenotrophomonas	3.02811	0.0200803
Virgibacillus_H	3	0
Phaeobacter	3	0.814815
Litoreibacter	3	0
Desertifilum	3	1
Rubellimicrobium	3	0
Haloactinopolyspora	3	0
Parabacteroides_B	3	0
Paenibacillus_A	3	0.0606061
Aliifodinibius	3	0
Thermophagus	3	0
MUGG01	3	1
FJAT-49711	3	0
Luteolibacter	3	0
FJAT-49754	3	0
Litorivivens	3	0
Tahibacter	3	1
CAU-1492	3	0
Yokenella	3	0
Cytophaga	3	0
Panacibacter	3	0
Clostridium_AS	3	1
Haliscomenobacter	3	0
Chelatococcus_A	3	0
Desulfocucumis	3	0
Fodinibius	3	0
Virgibacillus_G	3	0
Alteribacillus	3	0
Albimonas	3	0
Raphidiopsis	3	0.375
Lederbergia	3	0
Bacillus_AD	3	0
Parasphingorhabdus	3	0
Luteimonas_C	3	0
Alsobacter	3	0.666667
Rhabdothermincola	3	1
Rhodovastum	3	2
Methylacidiphilum	3	0
Bacillus_P	3	0
Marinirhabdus	3	0
Marortus	3	0
Heliorestis	3	0
Subtercola	3	0
Oceanicola	3	0
Thalassobacter	3	0
Pseudoclavibacter	3	0.111111
Cysteiniphilum	3	0
Risungbinella	3	0
Nitratireductor_A	3	0
Cerasibacillus	3	0
Pseudoruminococcus_A	3	0
Limibaculum	3	0
Povalibacter	3	0
Methylacidithermus	3	0
Bernardetia	3	0
Aromatoleum	3	0
Zavarzinella	3	1
Noviherbaspirillum	3	0
Owenweeksia	3	0
Shinella	3	0.230769
Rubrivivax	3	0.833333
Ewingella	3	0
Pseudoxanthobacter	3	0
Bremerella	3	0
Oceanicella	3	0
Stenomitos	3	0.5
Symmachiella	3	0
Desulfobulbus	3	0
Siculibacillus	3	0
Eubacterium_Q	3	1.5
Ornithinicoccus	3	0
Desulfofustis	3	0
Nitrincola	3	0
Niveibacterium	3	0
JACLZJ01	3	0
C254	3	0
Planktotalea	3	1
Oblitimonas	3	0
Variibacter	3	0
Rhizobacter	3	0
Pleionea	3	0
Quadrisphaera	3	0
Profundibacter	3	0
Methylovirgula	3	0
Aquibacillus_A	3	0
Marinicauda	3	0
Branchiibius	3	0
WGGQ01	3	1
Ancylomarina	3	0
Haloactinobacterium	3	0
Thiobaca	3	0
Reichenbachiella	3	0
Albidovulum	3	0
Alpinimonas	3	0
Algicoccus	3	0
Fusibacter_A	3	0
Mycoavidus	3	0
Cerasicoccus	3	0
Acidipila	3	0
Muriicola	3	0
Inhella	3	0
Aliishimia	3	0
Pukyongia	3	0
Eudoraea	3	0
Paralcaligenes	3	0
Pseudorhodobacter	3	0
Ahniella	3	0
MCCB-386	3	0
Thiogranum	3	0
Crenobacter	3	0
Chania	3	1
Marinitenerispora	3	1.5
Humibacter	3	0
Sediminimonas	3	0
Bacillus_BR	3	1
Quasibacillus	3	0
Nordella	3	0
Paludibacter	3	0
CUG-92003	3	0
Pyruvatibacter	3	0
Arthrobacter_G	3	0
Caenispirillum	3	0
Rhodomicrobium	3	0
Pseudoruegeria	3	0
Brevibacillus_C	3	0
Pontibaca	3	0
Limoniibacter	3	0
Desulforegula	3	0
Oceaniglobus	3	0
Paucibacter	3	0
Thermaurantiacus	3	0
Cognatishimia	3	0
Indioceanicola	3	0
Neomicrococcus	3	0
Planktothricoides	3	1
YIM-78166	3	0
Aquicella	3	0
Pueribacillus	3	0
J25	3	0
BH258	3	0
Albitalea	3	1
Abyssisolibacter	3	3
Persicobacter	3	0
Gilvibacter	3	0
Ancylobacter	3	0
Bacteriovorax	3	0
Petroclostridium	3	1
Allosphingosinicella	3	0
Hydrogenibacillus	3	0
Alkaliphilus_A	3	0
26B	3	0
Derxia	3	0
Acidomonas	3	0
Paenibacillus_AC	3	0
Sagittula	3	0
Epidermidibacterium	3	0
Thiorhodococcus	3	0.5
Cyclonatronum	3	0
MSJ-34	3	0
Salana	3	0
Lacisediminimonas	3	1
Bacillus_AO	3	1
Frondihabitans	3	0
Algibacillus	3	0
Pseudomonas_O	3	0
SW132	3	0
FACHB-46	3	0
Aquincola	3	0
Leucothrix	3	1
Accumulibacter	3	0.5
Berkiella	3	0
Aquabacter	3	0
Cochleicola	3	0
Desulfosalsimonas	3	0
Bermanella	3	0
KMS-5	3	0
LEGE-07092	3	0
Paludibaculum	3	0
Gynurincola	3	0
Paracraurococcus	3	0
Nitrospina	3	0
Anthocerotibacter	3	0
Qingshengfaniella	3	0
Candidimonas	3	0
Roseobacter	3	0
PPFX01	3	0
Miniimonas	3	0
Lacisediminihabitans	3	0
Hwanghaeella	3	0
Notoacmeibacter	3	0
Desulfurivibrio	3	0
UBA7994	3	0
Breoghania	3	0
L22	3	0
Labedella	3	0
Rhabdochromatium	3	2
Sandaracinobacter	3	1
Terriglobus	3	0
HMF7647	3	0
Fuscovulum	3	0
Thiohalocapsa	3	0
Paraflavitalea	3	0
Aestuariicoccus	3	0
Marseille-P3662	3	0
Methylobacterium	2.96	0.0533333
Roseomonas	2.95455	0.227273
Blautia	2.95455	0.272727
Clostridium	2.95076	0.0416667
Halobacillus	2.92857	0
Paenarthrobacter	2.92857	0.0714286
Alcaligenes	2.875	0
Microvirga	2.86957	0
Thermoactinomyces	2.85714	0
Sinomonas	2.85714	0.142857
Epibacterium	2.83333	0
Collimonas	2.83333	0
Izhakiella	2.83333	0
Marinobacterium	2.82353	0
Rhodovulum	2.81818	0.363636
Eikenella	2.8125	0.0625
QBMD01	2.8	0
Palleronia	2.8	0
Gemmobacter	2.77778	0.222222
Janthinobacterium	2.75	0.277778
Aquamicrobium_A	2.75	0
Fictibacillus	2.75	0
Azonexus	2.75	0
Nakamurella	2.75	0.25
Parasedimentitalea	2.75	0
Yoonia	2.75	0.25
Solimonas	2.75	0
Geobacter	2.75	0
Microbacterium_A	2.75	0
Mycoplana	2.75	0
Nitrosospira	2.71429	0
Rahnella	2.68421	0.0789474
Thauera	2.66667	0
Amphritea	2.66667	0
Devosia	2.66667	0
Novipirellula	2.66667	0.666667
Sutcliffiella_A	2.66667	0.222222
Oceanitalea	2.66667	0
Carboxylicivirga	2.66667	0.666667
Hahella	2.66667	0
Ulvibacter	2.66667	0
Solirubrum	2.66667	0
Bacillus_BS	2.66667	0
Niveispirillum	2.66667	0.166667
Paraliobacillus_A	2.66667	0
Pacificibacter	2.66667	0
Marivivens	2.66667	0
Rhodothalassium	2.66667	1
Leadbetterella	2.66667	0.333333
Litorilituus	2.66667	0
Alteribacter	2.66667	0
Chitinimonas	2.66667	0.333333
Martelella	2.66667	0
Sphingomonas_E	2.66667	0
Cereibacter_A	2.64706	0
Rhodopirellula	2.625	0
Coxiella	2.61667	0
Leifsonia	2.61538	0.0769231
Nonlabens	2.6	0
Phaeospirillum	2.6	0
Mesobacillus	2.58333	0
Roseomonas_A	2.57143	0.285714
Cellulosimicrobium	2.57143	0
Massilia	2.57143	0.0714286
Edwardsiella	2.55172	0
Niallia	2.53846	0
Ruminococcus_E	2.53333	0.0666667
Hymenobacter	2.525	0
Kosakonia	2.51852	0
Blautia_A	2.50758	0.340909
Roseateles	2.5	0
Loktanella	2.5	0
PWU20	2.5	0.5
Niabella	2.5	0
Sunxiuqinia	2.5	0
Paludisphaera	2.5	0
Desulforhopalus	2.5	0
Caproiciproducens	2.5	0
Arsenicicoccus	2.5	0
Methylogaea	2.5	0
Paeniglutamicibacter	2.5	0
Croceicoccus	2.5	0
Emticicia	2.5	0
Patulibacter	2.5	0.5
Solibacillus	2.5	0.5
Rhodohalobacter	2.5	1
Clostridium_L	2.5	0.333333
Virgibacillus_E	2.5	0.25
Rippkaea	2.5	0
Marivirga	2.5	0
Marinobacterium_A	2.5	0
Cohaesibacter	2.5	0
Luteibacter	2.5	0.25
Parachlamydia	2.5	0
Marinovum	2.5	0
Desulfitobacterium	2.5	0
WSTA01	2.5	0.5
Clostridium_I	2.5	0.5
Alicyclobacillus_H	2.5	0
Actinopolymorpha	2.5	0
Halovulum	2.5	0
Malikia	2.5	0.5
Kytococcus	2.5	0
Endolissoclinum	2.5	0
FJAT-46582	2.5	0.5
Tropicibacter	2.5	0
Wenxinia	2.5	0
Phormidesmis_A	2.5	0.5
Chlorobaculum	2.5	0
Oerskovia	2.5	0
Fredinandcohnia	2.5	0
Rosistilla	2.5	0
Pseudoramibacter	2.5	0
Cesiribacter	2.5	0.5
Lentibacillus_B	2.5	0
Hongsoonwoonella	2.5	0
Yersinia	2.47668	0.134715
Aliiroseovarius	2.47619	0
Phyllobacterium	2.47059	0.176471
Sulfitobacter	2.43284	0.0149254
Arthrobacter_D	2.42857	0.142857
Shimia	2.42857	0
Butyrivibrio	2.40909	0.227273
Lewinella_A	2.4	0
Sporosarcina	2.4	0
Limnothrix	2.4	0
Cohnella	2.4	0.1
Paenirhodobacter	2.4	0
Fabibacter	2.4	0
Desulfosporosinus	2.375	0.125
Mameliella	2.375	0
Mucilaginibacter	2.34783	0.130435
Ketogulonicigenium	2.33333	0
Hansschlegelia	2.33333	0
Pseudorhizobium	2.33333	0
Acetobacterium	2.33333	0
Merdimonas	2.33333	0
Hydrogenophaga	2.33333	0
Solidesulfovibrio	2.33333	0
Thalassobius	2.33333	0
Sediminibacillus	2.33333	0
Promicromonospora	2.33333	0
Alkalihalobacillus	2.33333	0
Bacillus_BJ	2.33333	0
Sphingomonas_B	2.33333	0
Methyloceanibacter	2.33333	0
Rivicola	2.33333	0.333333
Haematobacter	2.33333	0
Sedimentitalea	2.33333	0
Proteus	2.30952	0
Geobacillus	2.2963	0.148148
Pseudanabaena	2.28571	0.142857
Kordiimonas	2.28571	0.142857
Bosea	2.28	0
Schaedlerella	2.25	0.25
Prosthecochloris	2.25	0
Superficieibacter	2.25	0
Dehalobacter	2.25	0
Aurantimonas	2.25	0.25
Limnobaculum	2.25	0
Tomitella	2.25	0
Sphingomonas_I	2.25	0
Brucella	2.24	0
Lactococcus	2.2386	0.140351
Heyndrickxia	2.22222	0
Achromobacter	2.21186	0.0762712
Enterococcus_E	2.2069	0.0344828
Clostridium_AP	2.2	0.5
Bacillus_AB	2.2	0
Synechococcus_D	2.2	0.4
Acinetobacter	2.17408	0.00250278
Chryseobacterium	2.17105	0.335526
Kocuria	2.16667	0.0757576
Alicyclobacillus	2.16667	0.166667
Saccharibacillus	2.16667	0
Sphaerospermopsis	2.16667	0.333333
Cellulomonas	2.15686	0.117647
Alishewanella	2.14286	0
Extibacter	2.14286	0
Salipiger	2.13333	0.0666667
Aeromonas	2.12438	0.00248756
Helcococcus	2.11111	0
Pseudarthrobacter	2.11111	0.037037
Legionella_A	2.11111	0.111111
Acidovorax	2.08163	0.0408163
Roseibium	2.07692	0.0769231
Enterovibrio	2.07143	0.0357143
Photobacterium	2.06122	0.0408163
Sphingomonas	2.05844	0.0519481
Frigoribacterium	2.05263	0
Providencia	2.04	0.0177778
Cupriavidus	2.03797	0.0253165
Cryobacterium	2.03333	0.2
Novosphingobium	2.01961	0.0980392
Shewanella	2.01523	0.0964467
Clostridium_E	2	0
Microbulbifer	2	0.08
Acidiphilium	2	0
Azohydromonas	2	0
Merdivivens	2	0
Agreia	2	0
Gluconacetobacter	2	0
Moellerella	2	0
Dokdonia	2	0
Trichococcus	2	0
Pajaroellobacter	2	0
Georgenia	2	0
Morganella	2	0
Methylotuvimicrobium	2	0
Vulcaniibacterium_B	2	0
Auritidibacter	2	0
Litorivita	2	0
Pseudomonas_M	2	0.5
Caballeronia	2	0.25
Sphingobium_A	2	0
Alteraurantiacibacter	2	0
Mesorhizobium_D	2	0
Botrimarina	2	0
Marinagarivorans	2	0
Bacillus_H	2	0.8125
Anaerosphaera	2	0
Geminocystis	2	0
Thiomonas	2	0
Ammoniphilus	2	0
Clostridium_AA	2	1
Christensenella	2	0
Thalassotalea	2	0
Leuconostoc_B	2	0
Melissococcus	2	0
Dyella	2	0.111111
Aneurinibacillus_B	2	0
Anaerolinea	2	0
Leifsonia_A	2	0
Tranquillimonas	2	0
Holophaga	2	0
CAHJWT01	2	0
Anaerosolibacter	2	0
Dongia	2	0
Coprobacillus	2	0
Desulfolutivibrio	2	0
Murimonas	2	0
Ezakiella	2	0
Teredinibacter	2	2.25
Desulfatibacillum	2	0
Colwellia	2	0
Frigidibacter	2	0
Rariglobus	2	0
Enterobacter_A	2	0
Solitalea	2	0
Glaciihabitans	2	0
EB88	2	0
Niastella	2	0
Schlegelella	2	0
Devosia_A	2	0.333333
Pseudobutyrivibrio	2	0
Alkalibacillus	2	0
Prosthecomicrobium_A	2	0
DA-C8	2	0
Hydrogenobaculum	2	0
Rubneribacter	2	0
Herbiconiux	2	0
Ochrobactrum_C	2	0
Pseudomonas_P	2	0
Pusillimonas_C	2	0
Allobacillus	2	0
Salaquimonas	2	0
Paenibacillus_AE	2	0
Chimaeribacter	2	0
Psychrilyobacter	2	0
Terrabacter	2	0
Marinilabilia	2	1
Ethanoligenens	2	0
Oscillochloris	2	0
Conchiformibius	2	0
Dokdonella_A	2	0
Clostridium_AE	2	0
Olivibacter	2	0
Fukatsuia	2	0
Tepidibacter	2	0
Sodalis	2	0
Desulfonatronum	2	0.2
Cetobacterium_A	2	0
Siphonobacter	2	0
Halomicronema	2	0
Georgenia_A	2	0
Polystyrenella	2	0
Salsuginibacillus	2	0
UMGS1375	2	0
Desnuesiella	2	0
Saccharospirillum	2	0
Clostridium_AF	2	2
Syntrophobacter	2	0
Paenibacillus_O	2	0
Denitratisoma	2	0
Desulfuromonas	2	2
Peptacetobacter	2	0
Fluviibacter	2	0
Anaerovibrio	2	0
Propionivibrio	2	0
Massilibacterium	2	0
Romboutsia_D	2	0
Peptoclostridium	2	0
Scalindua	2	1
UBA7067	2	0
Sulfurospirillum_A	2	0
Oceanospirillum	2	0
Thermicanus	2	0
Leeia	2	0
Aquisalinus	2	0
Leminorella	2	0
Thiodiazotropha	2	0
Tabrizicola	2	0
Thalassobacillus	2	0
PCC7113	2	0
Eubacterium_C	2	0
Bacillus_O	2	0
Alteromonas_F	2	0
Alkalihalobacillus_A	2	0
Clostridium_W	2	0
STGJ01	2	0
Xylanivirga	2	0
Scatomonas	2	0
Defluviitalea_A	2	0
Hel1-33-131	2	0
Bacteroides_G	2	0
Fulvimonas	2	0
JS7-9	2	0
Methylomagnum	2	0
Peptoniphilus_E	2	0
Desulfonatronospira	2	0
Simkania	2	0
Psychrobium	2	0
Litchfieldia	2	0
Miniphocibacter	2	0
Zavarzinia	2	0
BAD-6	2	1
Acidiferrobacter	2	0
Telluribacter	2	0
Limibacillus	2	0
Desulfotruncus	2	0
Nitritalea	2	0
Erwinia_A	2	0
Hathewaya	2	0
Micavibrio	2	0
Fusibacter	2	0
Nitratidesulfovibrio	2	0
Arsukibacterium	2	0
Granulibacter	2	0
Magnetospirillum	2	0.5
Phytobacter	2	0
Lentimicrobium	2	0
Pseudohoeflea	2	0
Lachnoclostridium	2	0
Filobacillus	2	0
Clostridium_X	2	0
Simonsiella	2	0
Budvicia	2	0
Pusillimonas_D	2	0
Amorphus	2	0
Nitrobacter	2	0.666667
Ga0077555	2	0
Phaeovulum	2	0
Magnetovibrio	2	1
Intrasporangium_A	2	0
Acidihalobacter	2	0
Nereida	2	0
Acetonema	2	1
Nocardioides_B	2	0
Clostridium_D	2	0
Thermobispora	2	1
HG15A2	2	0
Muricomes	2	0.428571
Adhaeribacter	2	0
Mangrovicoccus	2	0
Desulfoprunum	2	0
Chitinivorax	2	2
Barrientosiimonas	2	0
Arhodomonas	2	0
Thiospirillum	2	0
Candidimonas_A	2	0.333333
JAAKGP01	2	0
Desulfosudis	2	0
Nitriliruptor	2	0
Actibacterium	2	0
Marinimicrobium	2	0
Chachezhania	2	0
GCA-900066905	2	1
An181	2	0
QGGB01	2	0
Dorea_B	2	0
Soehngenia_A	2	0
Thermoclostridium	2	0
Euzebyella	2	0
Comamonas_E	2	0
YIM-98839	2	0
HY158	2	0
Gloeomargarita	2	0
Anaerovirgula	2	0
Halobacteroides	2	0
Chroococcidiopsis	2	0
Gemmatirosa	2	0
Thermosulfurimonas_A	2	0
Thermosulfuriphilus	2	0
Andreesenia	2	0
DSM105185	2	0
Zoogloea	2	2
Terasakiella	2	2
Hungatella_A	2	0
Oceanomicrobium	2	0
Sandarakinorhabdus	2	0
SMXJ01	2	0
Belnapia	2	0
Pseudosphingobacterium	2	0
Galbibacter_A	2	0
Caminibacter	2	0
Peptoniphilus	2	0
Nibribacter	2	0
Monaibacterium	2	0
MVQK01	2	0
Cuspidothrix	2	0.5
Puniceicoccus	2	1
Bacillus_S	2	1
Alkalibaculum	2	0
Inquilinus	2	0
JABFXA01	2	0
Inconstantimicrobium	2	1
Lacunisphaera	2	0
Heliophilum	2	0
Fluviicoccus	2	0
Aggregicoccus	2	0
143-21	2	0
Granulicella_B	2	0
Paraperlucidibaca	2	0
Halothiobacillus	2	0
Lichenicola	2	0
Eubacterium_J	2	1
Corallincola	2	0
Evtepia	2	0
BIGb0383	2	0
Bieblia_A	2	0
Spelaeicoccus	2	0
Peptoniphilus_B	2	0
HMF5848	2	0
Suttonella	2	0
Bacillus_AP	2	0
LEGE-11467	2	1
Desulfocurvibacter	2	1
Mizugakiibacter	2	0
CK1056	2	0
Aliiglaciecola	2	0
Amnibacterium	2	0
Parascardovia	2	0
Pusillimonas_A	2	0
Viridilinea	2	1
Frisingicoccus	2	0
Kuenenia	2	0
Vagococcus_E	2	0
Rhodoligotrophos	2	0
Thermobacillus	2	0
JACRTK01	2	0
G192	2	0
Herbivorax	2	0
Meinhardsimonia	2	0
Anaeromusa	2	0
Ilyomonas	2	0
Trichlorobacter	2	0
OESV01	2	0
Marisediminicola	2	0
BSW11-IV	2	0
Aureivirga	2	0
Aquiflexum_A	2	0
Desertibacter	2	0
Oculatella	2	0
Lewinella	2	0
Chroogloeocystis	2	0
Fulvimarina	2	1
Oceanivirga	2	1
RZ26	2	0
Xiphinematobacter	2	0
Salipaludibacillus	2	0
Mariniradius	2	0
Paradesulfovibrio	2	0
Pacificitalea	2	0
Z1-20	2	0
Granulicoccus	2	0
JGM124	2	0
Chitiniphilus	2	0.5
Profftella	2	0
V1718	2	0
Facilibium	2	2
Anaerotalea	2	0
Choladocola	2	0
Ahrensia	2	0
CAG-791	2	1
Streptohalobacillus	2	0
JACVSF01	2	0
GCF-001939115	2	0
Aurantimicrobium	2	0
Yaniella	2	0
Metabacillus_C	2	0
FMMP01	2	0
Aidingimonas	2	0
SCN-69-89	2	0
Thioalkalivibrio_B	2	0
Mycetocola_B	2	0
Solimicrobium	2	0
Devriesea	2	0
Halotalea	2	0
Cnuibacter	2	0
Galactobacter	2	0
Balneola	2	0
Fertoeibacter	2	1
KS41	2	0
Diplorickettsia	2	0
Terricaulis	2	0
Rhodovibrio	2	0
MEC069	2	0
Aestuariirhabdus	2	0
Clostridium_Z	2	3
Pseudochelatococcus	2	0
BX12	2	0
Microvirgula	2	1
Pseudoteredinibacter	2	0
Aliikangiella	2	0
BACL24	2	1
Sporosalibacterium	2	0
Rubeoparvulum	2	0
Angustibacter	2	0
Rickettsiella_B	2	0
Neptuniibacter	2	0
Arenicella	2	0
Ilumatobacter_A	2	0
Leuconostoc	1.98824	0.0705882
Klebsiella	1.95738	0.0434096
Peptostreptococcus	1.94444	0.0555556
Dermatophilus	1.94118	0
Nocardioides	1.93902	0.0365854
Clostridium_F	1.93289	0.167785
Caldicellulosiruptor	1.92857	0.5
Pseudomonas_A	1.92453	0
Pseudooceanicola	1.91667	0.166667
Aureimonas	1.91667	0.0833333
Luteimonas	1.9	0.3
Acholeplasma	1.9	0
Aeromicrobium	1.88462	0.0769231
Citrobacter_B	1.87931	0.810345
Psychrobacillus	1.875	0.125
Arenibacter	1.875	0.125
Erwinia	1.86228	0.0658683
Ligilactobacillus	1.85714	0.197279
Legionella_C	1.85714	0
Lachnoclostridium_B	1.85714	0
Kiloniella	1.83333	0
Ruminococcus_D	1.82353	0
Xanthomonas_A	1.8209	0.223881
Moritella	1.8	0.1
Halioglobus	1.8	0
Bilophila	1.8	0
Bacillus_BM	1.8	0.2
	1.7963	0.0462963
Pasteurella	1.79518	0
Salinivibrio	1.79167	0
Eggerthella	1.7907	0
Finegoldia	1.78571	0.142857
Fructobacillus	1.77778	0
Specibacter	1.76923	0.153846
PZPK01	1.75	0
Caproicibacterium	1.75	0
Domibacillus	1.75	0.5
Nodosilinea	1.75	0.25
Allopseudarcicella	1.75	0
Ottowia	1.75	0
Leptospira_A	1.74286	0
Hafnia	1.74194	0
Flammeovirga	1.71429	0.142857
Dolosigranulum	1.71429	0
Halorhodospira	1.71429	0
Agromyces	1.7	0.05
Blastococcus	1.7	0
Deinococcus	1.68627	0.0980392
Enterobacter	1.66872	0.00752909
Brochothrix	1.66667	0.222222
Pseudogemmobacter	1.66667	0
Roseomonas_C	1.66667	0
Leptotrichia	1.66667	0
Xylanimonas	1.66667	0
Flavihumibacter	1.66667	0
Anaerobacillus	1.66667	0
Belliella	1.66667	0
Thiomicrorhabdus	1.66667	0
Sporolactobacillus	1.66667	0.333333
Sporotomaculum	1.66667	0
Microcoleus	1.66667	0.333333
Fusobacterium_B	1.66667	0
Roseivirga	1.66667	0
Sphingomonas_N	1.66667	0
Acetomicrobium	1.66667	0
Desulfosarcina	1.66667	0.666667
Sanguibacter	1.66667	0.666667
Bacteroides_H	1.66667	0
Arthrobacter_B	1.64516	0
Lelliottia	1.64286	0
Pseudoxanthomonas_A	1.625	0.0625
Brevundimonas	1.62264	0.132075
Pelobium	1.6	0
Idiomarina	1.6	0
Ureibacillus	1.6	0.1
Lampropedia	1.6	0
Gillisia	1.6	0
Paenalcaligenes	1.6	0
Ruminococcus_B	1.58824	0.862745
Acidovorax_A	1.58333	0
Brevibacterium	1.57576	0.166667
Rhodoglobus	1.57143	0
Holdemania	1.57143	0
Hyphomicrobium	1.57143	0.142857
Rhodanobacter	1.56	0.16
Fusobacterium_C	1.55556	0
Lachnospira	1.55556	0
Coprococcus_A	1.55556	0.333333
Glutamicibacter	1.55	0
Klenkia	1.5	0.166667
Neorhizobium	1.5	0
Isoptericola	1.5	0
Indiicoccus	1.5	0
Paenisporosarcina	1.5	0.5
Pleomorphomonas	1.5	0
Zobellia	1.5	0
Duganella	1.5	0.5
Cycloclasticus	1.5	0
Sulfobacillus	1.5	0
Maridesulfovibrio	1.5	0
Mycetohabitans	1.5	0.666667
Pradoshia	1.5	0
Conyzicola	1.5	0
Proteiniphilum	1.5	0
Colwellia_A	1.5	0
Caldicoprobacter	1.5	0
Fundidesulfovibrio	1.5	0
Saccharicrinis	1.5	0
Pseudescherichia	1.5	0
Maritalea	1.5	0
Afifella	1.5	0
Sphingorhabdus_B	1.5	0
Ruminococcus	1.5	0
Aliagarivorans	1.5	0
Cedecea	1.5	0
Marinoscillum	1.5	0
Lachnoclostridium_A	1.5	0
Halodesulfovibrio	1.5	0
Aquiflexum	1.5	0
Cyclobacterium	1.5	0
Friedmanniella	1.5	0.25
Geotalea	1.5	0
Bacterioplanes	1.5	0
Aestuariivirga	1.5	0
Hydrogenophilus	1.5	0
Aureibaculum	1.5	0.5
CFH-75059	1.5	0
F0540	1.5	0
Marinobacter_A	1.5	0
Lysobacter_B	1.5	0
RHBSTW-00994	1.5	0
Caldalkalibacillus	1.5	0
Arsenophonus	1.5	0.25
WM01	1.5	0.5
Thermonema	1.5	0
Caldanaerobius	1.5	0
Legionella_B	1.5	0
Phenylobacterium	1.5	0.25
Catenovulum	1.5	0
Oharaeibacter	1.5	0.5
Ancylobacter_C	1.5	0
Allosediminivita	1.5	0
Leptotrichia_A	1.5	0
Allobranchiibius	1.5	0
Copromorpha	1.5	0.5
Polymorphobacter	1.5	0.5
Desulfonatronovibrio	1.5	0
Weizmannia	1.47826	0.913043
Arachnia	1.47059	0.0588235
Peptoniphilus_A	1.46667	0.0666667
Anaerotruncus	1.46667	0
Mannheimia	1.46154	0
Hyphomonas	1.45455	0.0909091
Halomonas_C	1.45455	0
Clostridium_P	1.45198	0.107345
Paraclostridium	1.45	0.05
Leclercia	1.44737	0
Capnocytophaga	1.4375	0.03125
Plesiomonas	1.42857	0
Lactonifactor	1.42857	0
Agrococcus	1.42857	0.142857
Pseudomonas_K	1.42857	0
Nesterenkonia	1.41176	0.0588235
Pseudoalteromonas	1.40146	0.281022
Pluralibacter	1.4	0.1
Asticcacaulis	1.4	0
Spongiibacter	1.4	0
Eubacterium_I	1.4	0
Terribacillus	1.4	0.2
Psychroflexus	1.4	0
Anaerococcus	1.3913	0.0869565
Halomonas	1.38571	0.0571429
Eisenbergiella	1.375	0
Dermacoccus	1.33333	0.0666667
Massilimaliae	1.33333	0
Novosphingopyxis	1.33333	0
Ectothiorhodospira	1.33333	0
Anaerofustis	1.33333	0
BB19	1.33333	0
Enterenecus	1.33333	0
Adlercreutzia	1.33333	0.111111
Sphaerotilus	1.33333	0
Rhodobacter	1.33333	0
Pelagerythrobacter	1.33333	0
Thermoanaerobacterium	1.33333	0
Ferrimonas	1.33333	0
Marvinbryantia	1.33333	0
Shimwellia	1.33333	0
Meiothermus_B	1.33333	0
Brachyspira	1.31522	0
Pseudomonas_B	1.31429	0.0571429
Sphingomicrobium	1.3125	0.0625
Dorea_A	1.30769	0.269231
Lacticaseibacillus	1.28772	0.00350877
Leeuwenhoekiella	1.28571	0.142857
Aequorivita	1.28571	0
Bacillus_L	1.28571	0.142857
Marinobacter	1.28395	0.0123457
Dyadobacter	1.27273	0.0909091
Gramella	1.27273	0
Gimesia	1.27273	0
Haemophilus	1.26442	0
Nitrosomonas	1.26087	0.0434783
Hungatella	1.25	0
Mediterraneibacter	1.25	0.0909091
Treponema_B	1.25	0
Rhodospira	1.25	0.25
Furfurilactobacillus	1.25	0.25
Pontibacillus	1.25	0
Intestinibacter	1.25	0
Pseudomonas_D	1.25	0
Pararhodobacter	1.25	0
Psychroserpens	1.25	0
Orenia	1.25	0.25
Clostridium_AM	1.25	0.5
Yonghaparkia	1.25	0
Bibersteinia	1.25	0.25
Secundilactobacillus	1.22222	0
Agathobacter	1.22222	0.333333
Eubacterium_G	1.22222	0.111111
Lactiplantibacillus	1.21762	0.0414508
Chromohalobacter	1.21429	0
Gluconobacter_A	1.21429	0
Clostridium_B	1.21053	0
Vagococcus_A	1.2	0.1
Atlantibacter	1.2	0
Salinisphaera	1.2	0
Undibacterium	1.2	0.1
Rhodoferax	1.2	0
Tsuneonella	1.2	0
Mobilitalea	1.2	0
Croceibacterium	1.2	0
Corynebacterium	1.19943	0.181047
Lactococcus_A	1.16667	0.111111
Rufibacter	1.16667	0
Cardiobacterium	1.16667	0
Salinibacter	1.15	0
Oligella	1.14286	0
Thermoanaerobacter	1.14286	0.142857
Gulosibacter	1.14286	0
Butyribacter	1.14286	0.142857
Acidithiobacillus	1.13514	0.0540541
Mesonia	1.125	0
Bordetella	1.11672	0.00696864
Megasphaera	1.11111	0
Roseomonas_B	1.11111	0.111111
Cobetia	1.11111	0
Acidithiobacillus_A	1.11111	0
Carnobacterium	1.10345	0.241379
Pontibacter	1.1	0
Aquitalea	1.1	0.1
Kluyvera	1.1	0
Dietzia	1.08571	0.0857143
Snodgrassella	1.08108	0
Alteromonas	1.07937	0.015873
Roseburia	1.06667	0
Fructilactobacillus	1.06452	0.0645161
Lentilactobacillus	1.06	0.02
Microbacterium	1.04453	0.0526316
Weissella	1.03604	0.00900901
Levilactobacillus	1.03333	0.05
Acetobacter	1.02632	0.0263158
Flavonifractor	1.02564	0
Clostridium_H	1	0
Methylopila	1	0
Mumia	1	0
Winogradskyella	1	0
Anaerosalibacter	1	0
Faecalibacterium	1	0.0147059
Desulfotomaculum	1	0
Geomicrobium_A	1	0
Chryseoglobus	1	0
Joostella	1	0
Garciella	1	2
Frischella	1	0
Haloimpatiens	1	0
Phascolarctobacterium	1	0
Elioraea_A	1	0
Draconibacterium	1	0
Desulfohalovibrio	1	0
Lachnobacterium	1	0
Jidaibacter	1	0
Lagierella	1	0
Gallionella	1	0
Alteriqipengyuania	1	0
Mitsuokella	1	0
Mesoflavibacter	1	0
Sharpea	1	0
Chthonomonas	1	0
Caloranaerobacter	1	0
Dellaglioa	1	0
Cuneatibacter	1	0
17J80-11	1	0
Waddlia	1	0
Vagococcus_D	1	0
Terrisporobacter	1	0
Diaphorobacter_A	1	0
Clostridium_G	1	0
Bittarella	1	0
Convivina	1	0
Pseudoflavonifractor	1	0
Intrasporangium	1	0
Symbiobacterium	1	0
Butyricicoccus	1	0
Berryella	1	0
Tangfeifania	1	0
Serpentinicella	1	0
Kyrpidia	1	0.25
Caproicibacter	1	0
Zeaxanthinibacter	1	0
Tolumonas	1	0
An92	1	0
Gilvimarinus	1	0
Lysobacter_A	1	0
Acutalibacter	1	0
Kurthia	1	0.333333
Chelativorans	1	0
Thermocrispum	1	0.5
Pigmentiphaga	1	0
Paraeggerthella	1	0
Spirochaeta_D	1	0
Selenomonas_C	1	0
Desulfacinum	1	0
Saprospira	1	0
Salimicrobium	1	0
UBA4036	1	0
Spirabiliibacterium	1	0
Hydrotalea	1	0
Megamonas	1	0
Alkalispirochaeta	1	0
Ruminococcus_F	1	0
UBA6211	1	0
Moorella	1	0
Sinimarinibacterium	1	0
Mangrovibacterium	1	0
Baileyella	1	0
Lawsonibacter	1	0.142857
DP3N28-2	1	0
Dethiosulfatibacter	1	0
Tepidibacter_A	1	0
Thermomonas	1	0.142857
Gelidibacter	1	0
Desulfovibrio	1	0.105263
Natronincola	1	0
Ramlibacter	1	0.0714286
Segetibacter	1	0
Absicoccus	1	0
Terrimesophilobacter	1	0
JAAGVW01	1	0
Pontixanthobacter	1	0
Flectobacillus	1	0.333333
Catenibacillus	1	1
Treponema_H	1	0
Bisgaardia	1	0
Neochlamydia	1	0
CAG-127	1	0
Porticoccus	1	0
Halpernia	1	0
Schnuerera	1	0
Nioella	1	0
Meiothermus	1	0.166667
Anaerophaga	1	0
Marinicaulis	1	0
RUG115	1	0
Emergencia	1	0
Piscinibacter	1	0
Eremococcus	1	0
Clostridium_T	1	0
Histophilus	1	0
Aquisalibacillus	1	0
Janibacter	1	0
Actinotalea	1	0
Acidibacillus	1	0
Microcella	1	0
NSJ-50	1	0
Planifilum	1	0
Caloramator	1	0
Clostridium_AH	1	0
Gallaecimonas	1	0
Alteromonas_E	1	0
Hydrogenobacter	1	0.5
Saliniradius	1	0
Parahaliea	1	0
Sulfuricaulis	1	0
Geofilum	1	0
Pseudokineococcus	1	0
Halomonas_B	1	0
Iodidimonas	1	0
Alkaliphilus_B	1	0
CAG-95	1	0
Cryosericum	1	0
Sulfurovum	1	0
R2A62	1	0
HRBIN17	1	0
Aquirufa	1	0
Mogibacterium	1	0
AK92	1	0
Acidithrix	1	0
Spiribacter	1	0
Sulfitobacter_F	1	1
Oryzomicrobium	1	0
Roseinatronobacter	1	0
Desulfotomaculum_G	1	0
Anaeroglobus	1	0
Zobellella_A	1	0
Salirhabdus	1	0
Alginatibacterium	1	0
Anseongella	1	0
Flexilinea	1	0
Homoserinimonas	1	0
Weissella_A	1	0.333333
Marmoricola	1	0.142857
Celeribacter_A	1	0
RCC307	1	0
Metallibacterium	1	0
Pareuzebyella	1	0
Tepiditoga	1	0
Dermabacter	1	0
Instestinimonas_A	1	0
Acidiluteibacter	1	0
Clostridiisalibacter	1	0
Litoribacter	1	0
Oleidesulfovibrio	1	1
Cnuella	1	0
Anaeromassilibacillus	1	0
Pseudomonas_Q	1	0
Jeotgalibacillus	1	0
Tissierella	1	0.5
Cellvibrio	1	0
Georhizobium	1	0
Chrysiogenes	1	3
SV1-B22	1	0
Rubidibacter	1	1
Calderihabitans	1	0
Halomonas_A	1	0
Natronoflexus	1	0
Stenotrophomonas_A	1	0
Planktosalinus	1	0
Clostridium_AC	1	1
Comamonas_F	1	0
Synergistes	1	0
Bhargavaea	1	0
Thalassoglobus	1	0
Halofilum	1	0
Mangrovibacter	1	0
Salicibibacter	1	0
Faecousia	1	0
Neoactinobaculum	1	0
Desulfobotulus	1	0.5
Leptothrix	1	0
Sodaliphilus	1	0
Dethiosulfovibrio	1	0
Cecembia	1	0
Chitinivibrio	1	0
DDH964	1	0
Rhodoplanes	1	0
Fusicatenibacter	1	0.157895
Balneicella	1	0
Pseudospirillum	1	0
Sulfuritortus	1	0
Oleibacter	1	0
GCA-900066495	1	0
CEB3	1	0
T33-2	1	0
Romboutsia_B	1	0
Lebetimonas	1	0
Lacrimispora	1	0
Bradymonas	1	0
Aureibacillus	1	0
Formivibrio	1	0
Clostridium_AO	1	0
Scardovia	1	0
Aminicella	1	0
Pseudolachnospira	1	0
Canicola	1	0
Salinibacillus	1	1
Butyrivibrio_A	1	0
Geminicoccus	1	0
Negativicoccus	1	0
Aquidulcibacter	1	0
Ruminococcus_C	1	0
Protaetiibacter	1	0
Alloiococcus	1	0
GCA-014931565	1	0
Persephonella	1	0
Flaviflexus	1	0
Methyloprofundus	1	0
Saezia	1	0
Dwaynesavagella	1	0
Swaminathania	1	0
Carboxydothermus	1	0
Desulfohalotomaculum	1	0
Thermosyntropha	1	0
Pacificimonas	1	0
Azomonas	1	0
Megasphaera_A	1	0
JAFIQW01	1	0
Bacillus_BV	1	0
Limivivens	1	0
CAG-603	1	0
Ga0077545	1	0
Geoanaerobacter	1	0
WLYX01	1	0
Oliverpabstia	1	0
Enterococcus_G	1	0
Phreatobacter	1	0
Caviibacter	1	0
Fervidobacterium_A	1	0
Pseudofrancisella	1	0
Mageeibacillus	1	0
Sneathia	1	0
Cryobacterium_C	1	0
Treponema_C	1	0
Ammonifex	1	0
Treponema_F	1	0
Dissulfurispira	1	0
Cx-87	1	0
Porcincola	1	0
Eubacterium_T	1	0
Methyloligella	1	0
Hydrogenoanaerobacterium	1	0
Acidimicrobium	1	0
Kineobactrum	1	0
Falsirhodobacter	1	0
Brooklawnia	1	0
Clostridium_AK	1	0
Paracnuella	1	0
JAFKJW01	1	0
UBA4001	1	0
Wolinella	1	0
Halobacteriovorax	1	0.5
Clostridium_C	1	0
Limimaricola	1	0
Croceibacter	1	0
Paraliobacillus	1	1
Coralloluteibacterium	1	0
Bipolaricaulis	1	0
Marmoricola_A	1	0
Viridibacillus	1	0
Acetanaerobacterium	1	0
Planctopirus	1	1
Caccousia	1	0
Avimicrobium	1	0
Tepidamorphus	1	0
Rubricella	1	0
Gulbenkiania	1	0
Proteiniclasticum	1	0
Salinimicrobium	1	0
Phascolarctobacterium_A	1	0
Meridianimaribacter	1	0
Peptoniphilus_C	1	0
Fimivivens	1	0
Synechococcus_A	1	0
Cryomorpha	1	0
Intestinibaculum	1	0
Chishuiella	1	0
UBA2009	1	0
Glycocaulis	1	0
Calycomorphotria	1	0
Pseudopontixanthobacter_A	1	0
Pseudoleptotrichia	1	0
Desemzia	1	0
Oscillibacter	1	0
Imperialibacter	1	1
Pragia	1	0
O-77	1	0
Eisenibacter	1	0
Geopsychrobacter	1	0
Fabibacter_A	1	0
Salibacterium	1	0
Propylenella	1	0
Roseococcus	1	0
Robiginitalea	1	0
Hydrogenovibrio	1	0
Paraoerskovia	1	0
Fimisoma	1	0
GCA-2699585	1	0
Wagnerdoeblera	1	0
Sedimenticola	1	0
Prochlorococcus_D	1	0
Dolosicoccus	1	0
Luteitalea	1	0
Eubacterium_R	1	0
Hyphobacterium	1	0
Thermincola	1	0
Otariodibacter	1	1
Halocyntiibacter_A	1	1
Alicyclobacillus_G	1	0.5
Halioglobus_A	1	0
Rubricoccus	1	0
Donghicola	1	0.333333
Thalassotalea_D	1	0
SoCistrobi	1	0
Caloramator_A	1	0
Chitinilyticum	1	0
Fundicoccus	1	0
TC1	1	0
Paenibacillus_AG	1	0
Oxobacter	1	0
Nevskia	1	1
Haloplasma	1	0
Angelakisella	1	0
Leifsonia_B	1	0
Thermanaeromonas	1	0
UMGS1326	1	0
Enterobacter_D	1	0
Alkaliphilus	1	0
Sneathiella	1	0
Victivallis	1	0
AM51-8	1	0
Anaerobiospirillum_A	1	0
Defluviitoga	1	0
QFOI01	1	0
KLE1615	1	0
Intestinibacillus	1	0
Calorimonas	1	0
Acidovorax_F	1	0
Pseudomaricurvus	1	0
Desulfofalx	1	0
Botryobacter	1	0
Bacillus_BX	1	0
Imtechella	1	0
Mahella	1	0
Koleobacter	1	0
Pseudozobellia	1	0
Cyanobacterium	1	0
HMF7056	1	0
Asaccharospora	1	1
NSJ-40	1	0
Sediminivirga	1	0
Thermodesulfatator	1	2
Thiopseudomonas	1	0
Neoasaia	1	0
Clostridium_R	1	0
Solibaculum	1	0
[truncated: 2,294 more rows]

## Sheet: Table S9 antieuk BGCs
Average number of BGCs per genome that likely produce antitumor or antifungal compounds
genus	number of BGCs in cluster without MIBiG	number of BGCs in cluster with MIBiG
Kutzneria	16.5	0.5
Embleya	14	2
Polymorphospora	12	0
Kibdelosporangium	12	2.25
Desertactinospora	12	0
Actinophytocola	11.5	4
Actinosynnema	10.2857	1.42857
Crossiella	10	1
Nocardia	9.0354	0.743363
Stigmatella	9	4
Planobispora	9	2
Archangium	8.6	0.8
Saccharopolyspora_D	8.5	1
Antrihabitans	8.5	0
Actinokineospora	8.42857	2.14286
Acanthopleuribacter	8	2
Herbidospora	8	1
Thermomonospora	8	0.5
Sphaerisporangium	7.75	0.25
Planomonospora_A	7.5	1
Actinoalloteichus	7.33333	0.333333
Lentzea	7.15385	1.07692
Amycolatopsis_C	7	0
Micromonospora_G	7	2
Cryptosporangium	7	0
Sinosporangium	7	4
Kitasatospora	6.86364	1.77273
Panacagrimonas	6.5	0
Streptacidiphilus	6.42857	1.42857
Amycolatopsis	6.35849	1.07547
Streptosporangium	6	0.6
Acrocarpospora	6	2.5
Planomonospora	6	2
Nocardiopsis_A	6	1
Actinocorallia	6	1.5
Bailinhaonella	6	4
Amazonocrinis	6	1
Mycobacterium	5.83747	0.136991
Myxococcus	5.77778	1.92593
Spirillospora	5.67742	1.58065
Saccharopolyspora	5.61538	1
Nonomuraea	5.6087	0.913043
Aetokthonos	5.5	1
Rhodococcus	5.48344	0.0728477
Microbispora	5.33333	1.75
Streptomyces	5.19179	1.68928
Pseudophaeobacter	5	0
Tumebacillus	5	0
Haloactinospora	5	0
Streptoalloteichus	5	5
KBS50	5	0
Yuhushiella	5	2
Camelimonas	5	0
Longimycelium	5	3
Polyangium_A	5	1
Thermosporothrix	5	1
Sorangium	5	2
Longispora	5	0.5
Herbihabitans	5	1
Rhodococcus_C	4.77273	0
Hyalangium	4.5	0.5
Sandaracinus	4.5	0
Streptomyces_D	4.5	0
Rhodococcus_B	4.41379	0.0344828
Paenibacillus_F	4.4	0.6
Brasilonema	4.25	1.25
Nocardiopsis_C	4	0.666667
Dactylosporangium	4	2
Actinorugispora	4	0
Oligoflexus	4	0
Ktedonosporobacter	4	0
Amycolatopsis_D	4	0
Allocatelliglobosispora	4	1
Saccharopolyspora_C	4	3
FACHB-152	4	0
Neomicrococcus	4	0
Gandjariella	4	1
Jongsikchunia	4	0
Actinomadura_D	4	2
SRT547	4	0
Desulfonema	4	0
Seinonella	4	0
Virgisporangium	4	1
Skermania	4	1
Iningainema	4	2
Plantactinospora	3.66667	1.66667
Micromonospora	3.60169	1.71186
Corallococcus	3.6	0.9
Chlorogloeopsis	3.5	0.5
Reyranella	3.5	0
Williamsia_A	3.5	0
Brevibacillus_B	3.41667	1.75
Nocardiopsis	3.35714	0.821429
Catellatospora	3.33333	0.333333
Hoyosella	3.33333	0
Actinoplanes	3.26471	1.17647
Xenorhabdus	3.17241	0.655172
Chondromyces	3	4
Pseudogulbenkiania	3	0
Mastigocoleus	3	2
Actinoallomurus	3	2
Alteribacillus	3	0
Salsuginibacillus	3	0
Parageobacillus	3	0
Ruminiclostridium	3	0.5
Desulfonema_C	3	0
Halopolyspora	3	0
Aldersonia	3	0
Asanoa	3	0
Moorea	3	2
Vallitalea	3	0
Phytohabitans	3	2
Desulfotignum	3	0
Epidermidibacterium	3	0
Alteridesulfovibrio	3	0
Anthocerotibacter	3	0
Candidimonas	3	0
Paenibacillus_B	2.96774	0.290323
Williamsia	2.8	0
Pseudonocardia	2.78378	0.162162
Tsukamurella	2.76923	0
Legionella_D	2.75	0
Bacillus	2.68794	0.794326
Serratia_B	2.66667	0
Methylobacter	2.66667	0.333333
Hahella	2.66667	0.666667
Burkholderia	2.61272	0.682606
Rubrobacter_B	2.5	0
Actinomycetospora	2.5	0
Microbacterium_A	2.5	0
Fulvimonas	2.5	0
Citricoccus	2.5	0
Rosistilla	2.5	0
Frankia	2.48	1.52
Pseudomonas	2.4674	1.20869
Arthrobacter_B	2.45161	0
Subtercola	2.4	0
Saccharomonospora	2.36364	0.681818
Herbiconiux	2.33333	0
Shimazuella	2.33333	0
Gordonia	2.32812	0.296875
Brevibacillus	2.3	0.08
Chromobacterium	2.24242	0.727273
Dictyobacter	2.2	0
Arthrobacter_F	2.2	0
Trichormus	2.16667	0.916667
Actinopolyspora	2.16667	0.166667
Bacillus_I	2.14286	0.285714
Nostoc	2.11538	0.692308
Paenibacillus_G	2.04762	0.238095
Aeoliella	2	0
Roseimicrobium	2	0
Litorivita	2	0
Mesorhizobium_D	2	0
Litorivivens	2	0
CAU-1492	2	0
Cytophaga	2	0
Longimicrobium	2	0
Plantibacter	2	0
Bacillus_BE	2	0
Rhabdothermincola	2	0
Methylocaldum	2	0
Marinirhabdus	2	0
Marortus	2	0
Heliorestis	2	0
Acuticoccus	2	0
Bacillus_BW	2	0
Microcella	2	0
Crateriforma	2	0
Oleiphilus	2	0
Achromobacter_A	2	0
Anoxybacillus_C	2	0
AK92	2	0
Acidithrix	2	0
Scalindua	2	1
Paludifilum	2	0
Ochrobactrum_B	2	0
Oceanicella	2	0
Pseudopelobacter	2	0
Labilithrix	2	0
Chryseolinea	2	1
Desulfofustis	2	0
JACLZJ01	2	0
Oblitimonas	2	0
Microtetraspora	2	1
WGGQ01	2	1
Melghirimyces	2	0
JAFIQW01	2	0
LMDS01	2	0
Alpinimonas	2	0
Terrimicrobium	2	0
Cryobacterium_C	2	0
Fodinicurvata	2	0
Luteipulveratus	2	0
Desulfamplus	2	0
Leptothoe	2	1
Nitriliruptor	2	0
Antribacter	2	0
X156	2	0
Desulfosarcina	2	0
Exilibacterium	2	0
RCC1774	2	0
Pilimelia	2	1
Arthrobacter_G	2	0
Edaphovirga	2	0
Bacillus_BT	2	0
Hyella	2	0
Belnapia	2	0
Galbibacter_A	2	0
Atlanticothrix	2	1
Roseicyclus	2	0
Pseudorhodoferax	2	0
BH258	2	0
Litorimicrobium	2	0
Heliophilum	2	0
Aggregicoccus	2	0
Lucifera	2	0
Lichenicola	2	1
Sphingomonas_M	2	0
Gilvibacter	2	0
Polyangium	2	3
Hydrogenibacillus	2	0
Hassallia	2	0.5
Paenibacillus_AC	2	0
Sagittula	2	0
Aeribacillus	2	0
Rubrobacter	2	0
Anoxybacillus_B	2	0
Actinomadura_B	2	1
Pseudomonas_O	2	0
Chroogloeocystis	2	0
Cochleicola	2	0
BN140002	2	0
Ancyclobacter_A	2	0
Marinisubtilis	2	0
Rugamonas	2	1
Z1-20	2	0
Lacisediminihabitans	2	0
Thalassomonas	2	2
Carboxydocella	2	0
Halosaccharopolyspora	2	0
RSCCF101	2	0
28-YEA-48	2	0
Labedella	2	0
Diplorickettsia	2	0
Micromonospora_H	2	1
Pseudochelatococcus	2	0
Microvirgula	2	0
Rickettsiella_B	2	0
Kineosporia	2	2
Ilumatobacter_A	2	0
Paenibacillus	1.96789	0.165138
Kribbella	1.9375	0.125
Bacillus_A	1.91548	0.180885
Sinomonas	1.85714	0.142857
Aulosira	1.83333	1
Clavibacter	1.81818	0
Frondihabitans	1.8	0
Curtobacterium	1.78495	0.0107527
Planotetraspora	1.75	0.25
Yonghaparkia	1.75	0
Marichromatium	1.75	0
Arthrobacter_D	1.73333	0
Serratia_A	1.73077	0.192308
Ascidiaceihabitans	1.68421	0
Oceanitalea	1.66667	0
Ruegeria_B	1.66667	0
Lonsdalea	1.625	0.4375
Raphidiopsis	1.625	0.625
Tatlockia	1.56	0.12
Moritella	1.55556	0
Serratia	1.54991	0.0140105
Specibacter	1.53846	0
Brucella	1.53793	0
Chitinophaga	1.51724	0.413793
Desertifilum	1.5	0
Anoxybacillus_A	1.5	0.125
Zooshikella	1.5	0.5
Indiicoccus	1.5	0
Paludisphaera	1.5	0.5
Paenibacillus_J	1.5	0
Sulfobacillus	1.5	0
Mycetohabitans	1.5	0.5
Pradoshia	1.5	0
Nonlabens	1.5	0
Methylovulum	1.5	0
Maritimibacter	1.5	0
Thermobifida	1.5	0
Thermogemmatispora	1.5	0
Maritalea	1.5	0
UBA5172	1.5	0
Siccirubricoccus	1.5	0
Hydrogenophilus	1.5	0
Marinobacter_A	1.5	0
Bordetella_B	1.5	0
Eudoraea	1.5	0
Paralcaligenes	1.5	0
Planctopirus	1.5	0
Tropicibacter	1.5	0
Cupriavidus	1.48837	0.0116279
Sulfitobacter	1.48529	0
Pseudomonas_A	1.43878	0
Saccharococcus	1.4	0
Rhodopirellula	1.375	0
Paenibacillus_H	1.375	0.5
Paraburkholderia	1.37333	0.00666667
Alcaligenes	1.37037	0
Microcystis	1.36585	0.609756
Ochrobactrum	1.35294	0
Cumulibacter	1.33333	0
Diaphorobacter_A	1.33333	0
Ulvibacter	1.33333	0
Halorhodospira	1.33333	0
Alsobacter	1.33333	0
Sphingosinicella	1.33333	0
Dyella_B	1.33333	0
Fulvivirga	1.33333	0.166667
Edaphocola	1.33333	0
Bacillus_BU	1.33333	0
Inhella	1.33333	0.333333
Rivicola	1.33333	0
Myceligenerans	1.33333	0.333333
Oricola	1.33333	0
Variovorax	1.31667	0.0333333
Trinickia	1.3	0.1
Arthrobacter_K	1.28571	0
Arthrobacter	1.28571	0
Kocuria	1.27397	0
Psychrobacillus	1.25	0
Hydrogenophaga	1.25	0.05
Anabaena	1.25	0.5
Rhizobacter	1.25	0.5
Cytobacillus	1.24324	0
Agreia	1.2	0
Vannielia	1.2	0
Pseudomonas_E	1.1898	0.0939722
Pseudarthrobacter	1.1875	0
Ruegeria	1.17188	0
Photorhabdus	1.16667	1.7
Acidovorax_A	1.15385	0
Leisingera	1.15385	0
Roseomonas_A	1.11111	0
Pseudomonas_F	1.11111	0
Marinobacterium	1.1	0
Glutamicibacter	1.09091	0
Agromyces	1.08696	0.0434783
Roseovarius	1.07692	0
Phaeobacter	1.07407	0
Acinetobacter	1.01757	0
Klenkia	1	0
Virgibacillus_H	1	0
Permianibacter	1	0
Rhodophyticola	1	0
Thermoactinomyces_A	1	0.333333
Arthrobacter_E	1	0
Pararobbsia	1	0
Haloactinopolyspora	1	0
Pseudidiomarina	1	0
Modestobacter	1	0
Tateyamaria	1	0
Methylotuvimicrobium	1	0
Vulcaniibacterium_B	1	0
Pseudomonas_L	1	0
17J80-11	1	0
SSD5	1	0
Bacillus_BD	1	0
Methylogaea	1	0.5
Rhodospira	1	0.25
Intrasporangium	1	0
Aneurinibacillus_A	1	0
Haliscomenobacter	1	0
Kroppenstedtia	1	0
Aneurinibacillus_B	1	0
Zeaxanthinibacter	1	0
Occultella	1	0
Chelatococcus	1	0
Leifsonia_A	1	0
PGZG01	1	0
Paeniglutamicibacter	1	0
Aminidesulfovibrio	1	0
Saprospira	1	0
Mongoliimonas	1	0
Dongia	1	0
Paludibacterium	1	0.2
Patulibacter	1	0
Pseudovibrio	1	0.5
Kineosphaera	1	0
BB19	1	0
ULC077BIN1	1	0
Solitalea	1	0
Brachymonas	1	0
Glaciihabitans	1	0
Terrimesophilobacter	1	0
Treponema_H	1	0
Cribrihabitans	1	0
Porticoccus	1	0
Prosthecomicrobium_A	1	0
Meiothermus	1	0
Hydrogenobaculum	1	0
Evansella	1	0
Ochrobactrum_C	1	0
Pseudomonas_P	1	0
Pusillimonas_C	1	0
Allobacillus	1	0
Thalassobius	1	0
Granulicella_D	1	0
Salaquimonas	1	0
Ochrobactrum_A	1	0
Paucibacter_A	1	0.285714
Thalassobacter	1	0
CADDYV01	1	0
Ethanoligenens	1	0
Heliomicrobium	1	0
Parasedimentitalea	1	0
Gibbsiella	1	0
Dokdonella_A	1	0
Hydrogenobacter	1	0
Anabaenopsis	1	0
Methylobacter_A	1	1
CBW1002	1	1
Georgenia_A	1	0
Roseicitreum	1	0
Zavarzinella	1	0
Spirulina	1	0
Syntrophobacter	1	0
Desulfuromonas	1	0
Fluviibacter	1	0
Owenweeksia	1	0
Methylococcus	1	0
Rudanella	1	0
FACHB-1375	1	0
Homoserinimonas	1	0
Frateuria	1	0
Metallibacterium	1	0
Deinococcus_C	1	0
Vallicoccus	1	0
Pareuzebyella	1	0
Thermicanus	1	0
Acidiluteibacter	1	0
Parachlamydia	1	0
Oleidesulfovibrio	1	1
Geomonas	1	0
Pelagerythrobacter	1	0
Palsa-465	1	0
Calderihabitans	1	0
Stenotrophomonas_A	1	0
Planktosalinus	1	0
Niveibacterium	1	0
Halofilum	1	0
Desulfoluna	1	0
Salicibibacter	1	0
C254	1	0
Staphylospora	1	0
Hydrococcus	1	0
Psychrobium	1	0
E85	1	0
Mycetocola	1	0
Pirellulimonas	1	0
Palsa-343	1	0
Pseudospirillum	1	0
Natronoglycomyces	1	0
Formivibrio	1	0
Roseivivax	1	0
Planosporangium	1	0.333333
Stanieria	1	1
Granulibacter	1	0
Singulisphaera	1	0
Robinsoniella	1	0
Priestia_D	1	0
Rhizobium_A	1	0.111111
Bacterioplanes	1	0
Desulfococcus	1	0
Thermosyntropha	1	0
Ga0077555	1	0
Lihuaxuella	1	0
Paenibacillus_K	1	0
Sporocytophaga	1	0
WLYX01	1	0
Streptomonospora	1	1.5
Intrasporangium_A	1	0
Acetonema	1	1
Caviibacter	1	0
Tistrella	1	0
Caldalkalibacillus	1	0
Aquirhabdus	1	0
Xylanibacillus	1	0
Muriicola	1	0
Chloroploca	1	0
UBA4001	1	0
Paenibacillus_T	1	0
Croceibacter	1	0
Mycoplana	1	0
Viridibacillus	1	0
Desulfuribacillus	1	0
Caccousia	1	0
Chachezhania	1	0
Tepidamorphus	1	0
Rubricella	1	1
Gulbenkiania	1	0
An181	1	0
Endolissoclinum	1	0
RCIZ01	1	0
Euzebyella	1	0
Chania	1	0.333333
Marinitenerispora	1	1.5
Sediminimonas	1	0
Azoarcus_C	1	0
Pseudopontixanthobacter_A	1	0
Paucimonas	1	0
Imperialibacter	1	0
Nordella	1	0
Legionella_B	1	0
Syntrophotalea	1	0
Mycetocola_A	1	0
URHB0009	1	0
Geopsychrobacter	1	0
Posidoniimonas	1	0
Paraoerskovia	1	0
Halobacteroides	1	0
Chroococcidiopsis	1	0
Verrucomicrobium	1	0
Zoogloea	1	1
Thermincola	1	0
Paucibacter	1	0
Paenibacillus_V	1	0
Bellilinea	1	0
SMXJ01	1	0
Rubricoccus	1	0
Sedimentitalea	1	0
Paenibacillus_D	1	0.5
IB182353	1	1
Granulicella_A	1	0
YIM-78166	1	0
R267	1	0
Caminibacter	1	0
Nibribacter	1	0
Trichloromonas	1	0
Phormidesmis_A	1	0.5
Ancylobacter_C	1	0
Puia	1	0
Abyssisolibacter	1	0
Desulfobacula	1	0
Leifsonia_B	1	0
Enterobacter_D	1	0
Sulfurivermis	1	0
Allosediminivita	1	1
Paraperlucidibaca	1	0
Corallincola	1	0
HMF5848	1	0
Acidovorax_F	1	0
Pseudomaricurvus	1	0
Tamaricihabitans	1	1
PO-11	1	0
Mizugakiibacter	1	0
Nitrospira_F	1	0
CK1056	1	0
Amnibacterium	1	0
Pseudozobellia	1	0
Tistlia	1	0
Pusillimonas_A	1	0
Cyanobacterium	1	0
Salana	1	0
Lacisediminimonas	1	0
Roseimaritima	1	0.333333
Sulfuricella	1	0
Nostoc_B	1	0.333333
Desulfoplanes	1	0
WKFJ01	1	0
Marisediminicola	1	0
Tersicoccus	1	0
Desertibacter	1	0
Oculatella	1	1
Mucilaginibacter_A	1	0
Lewinella	1	0
Clostridium_AI	1	0
Aquabacter	1	0
Bermanella	1	0
KMS-5	1	0
RZ26	1	0
Pacificitalea	1	0
Paludibaculum	1	0
Aestuariivita	1	0
Sulfurisoma	1	0
Lichenihabitans	1	0
Amaricoccus	1	0
Naasia	1	0
Qingshengfaniella	1	0
Azoarcus_F	1	0
Miniimonas	1	0
Lignipirellula	1	0
Halalkalibacillus_A	1	0
Hongsoonwoonella	1	0
JACVSF01	1	0
GCF-001939115	1	0
Bacillus_BL	1	0
Yaniella	1	0
UBA7994	1	0
YIM-B00319	1	0
Prosthecobacter	1	0
Aequoribacter	1	0
Motilimonas	1	0
Cnuibacter	1	0
Galactobacter	1	0
Silicimonas	1	0
L22	1	0
Hydrocarboniphaga	1	0
Rhodobium	1	0
Bacillus_AV	1	0
Rhodovibrio	1	0
HMF7647	1	0
MEC069	1	0
EFPC2	1	0
Algicola	1	1
Desulfonatronovibrio	1	0
Methyloferula	1	0
Marimonas	1	0
Aliikangiella	1	0
Egibacter	1	0
Neptuniibacter	1	0
Leaf443	1	0
Williamsia_B	1	0
Aestuariicoccus	1	0
Kamptonema	1	2
Microbacterium	0.963855	0.0120482
Epibacterium	0.96	0
Desulfovibrio	0.956522	0.0434783
Legionella	0.934354	0.00437637
Marivita	0.923077	0
Psychroflexus	0.909091	0
Shewanella	0.907407	0
Aquitalea	0.888889	0
Aliidiomarina	0.888889	0
Pseudomonas_K	0.875	0
Glycomyces	0.866667	0.2
Georgenia	0.857143	0
Allorhizobium	0.849315	0.0547945
Leptospira_A	0.842105	0
Paenibacillus_A	0.842105	0.0263158
Thiomonas	0.833333	0
Mitsuaria	0.833333	0
Azospirillum	0.828571	0.142857
Salipiger	0.823529	0
Bosea	0.821429	0
Janthinobacterium	0.809524	0.119048
Amphritea	0.8	0
Virgibacillus_E	0.8	0
Desulfonatronum	0.8	0.2
Sphingomonas_I	0.8	0
Nitrospirillum	0.8	0.4
Anaerocolumna	0.8	0.1
Acetobacterium	0.777778	0
Robertmurraya	0.777778	0
Marinobacter	0.776596	0
Synechococcus_C	0.772727	0
Devosia	0.769231	0
Lysinibacillus	0.756757	0
Nocardioides	0.752294	0.00917431
Cryobacterium	0.75	0.075
Zobellia	0.75	1
Nesterenkonia	0.75	0.05
Idiomarina	0.75	0
Salimicrobium	0.75	0
Pelomonas	0.75	0
Rummeliibacillus	0.75	0
Clostridium_I	0.75	0
Wenzhouxiangella	0.75	0
Iodobacter	0.75	0
Ureibacillus	0.733333	0
Azonexus	0.727273	0
Commensalibacter	0.727273	0
Roseibium	0.722222	0.166667
Apibacter	0.714286	0
Aminobacter	0.714286	0
Rubrivivax	0.714286	0
Phaeospirillum	0.714286	0
Peribacillus	0.711538	0.0192308
Aeromicrobium	0.705882	0.0294118
Roseomonas_B	0.7	0
Maribacter	0.684211	0
PCC-10605	0.666667	0
Clostridium_S	0.666667	0
Pseudorhizobium	0.666667	0
Marinagarivorans	0.666667	0
Pseudoduganella	0.666667	0.208333
Dermatophilus	0.666667	0
CAIVDV01	0.666667	0.333333
Sphaerotilus	0.666667	0.166667
Ktedonobacter	0.666667	0
Stappia	0.666667	0
FACHB-40	0.666667	0.666667
Gillisia	0.666667	0
Mesorhizobium_E	0.666667	0
Leeia	0.666667	0
STGJ01	0.666667	0
Azotobacter	0.666667	0.0833333
Calothrix	0.666667	0.666667
Herpetosiphon	0.666667	0.333333
Mycoavidus	0.666667	0
Bacillus_BM	0.666667	0
Sneathiella	0.666667	0
Copromorpha	0.666667	0.333333
Methylocystis	0.642857	0
Aequorivita	0.625	0
Rathayibacter	0.616822	0
Dolichospermum	0.612903	0.225806
Lactococcus	0.610215	0
Metabacillus	0.608696	0
Ignatzschineria	0.6	0
Caballeronia	0.6	0.0727273
Brenneria	0.6	0
Teredinibacter	0.6	1.8
Denitromonas	0.6	0
Rhodoblastus	0.6	0
Solimonas	0.6	0
Diaphorobacter	0.6	0
Planktothrix	0.592593	0.481481
Pseudooceanicola	0.583333	0
Arthrobacter_I	0.583333	0.0416667
Ralstonia	0.582734	0.0683453
Fischerella	0.580645	0.0967742
Xanthobacter	0.578947	0
Lysobacter	0.576271	0.101695
Pseudomonas_D	0.571429	0
Pseudoclavibacter	0.5625	0
Neptunomonas	0.555556	0
Hyphomicrobium	0.555556	0
Cellvibrio	0.555556	0
Bacillus_J	0.545455	0
Salinicola	0.545455	0
Comamonas	0.542857	0
Gramella	0.533333	0
Thauera	0.529412	0
Roseomonas	0.529412	0.0882353
Rhizobium	0.517557	0
Methylopila	0.5	0
Kineothrix	0.5	0
Azohydromonas	0.5	0
Geomicrobium_A	0.5	0
Joostella	0.5	0
Loktanella	0.5	0
Hansschlegelia	0.5	0
Laceyella	0.5	0.5
Merdimonas	0.5	0
Auritidibacter	0.5	0
Pseudomonas_M	0.5	1.5
Kingella	0.5	0
Geminocystis	0.5	0
Tahibacter	0.5	0
Runella	0.5	0
Anaeromyxobacter	0.5	0
Anaerolinea	0.5	0
Holophaga	0.5	0
Spongiibacter	0.5	0
Bacillus_AD	0.5	0
Anaerobacillus	0.5	0
Alkanindiges	0.5	0
Phormidium_B	0.5	1
Frigidibacter	0.5	0
Alicyclobacillus	0.5	0
Aliterella	0.5	0
Halpernia	0.5	0
Alkalibacillus	0.5	0
Bacillus_BS	0.5	0
Rhizorhabdus	0.5	0
Amylibacter	0.5	0
Skermanella	0.5	0
Gallaecimonas	0.5	0
Gottfriedia	0.5	0
Fukatsuia	0.5	0
Thermosediminibacter	0.5	0
Collimonas	0.5	0
Acidovorax_C	0.5	0
Duodenibacillus	0.5	0
Pseudoxanthobacter	0.5	0
Oceanospirillum	0.5	0
Stenomitos	0.5	0.5
Litoribacter	0.5	0
Gloeothece	0.5	0
Alkaliphilus_C	0.5	0
Halomonas_A	0.5	0
Nitrincola	0.5	0
Pseudohongiella	0.5	0
Bacillus_L	0.5	0
Mangrovibacter	0.5	0
WSTA01	0.5	0
Methylomagnum	0.5	0
Pleionea	0.5	0
ALPHA2B	0.5	0
Lentibacter	0.5	0
Ectobacillus	0.5	0
Aestuariivirga	0.5	0
Azomonas	0.5	0
Aureibaculum	0.5	0.5
Algicoccus	0.5	0
Pelagimonas	0.5	0
Stieleria	0.5	0
Fusibacter_A	0.5	0
Pleurocapsa	0.5	0
Phytoactinopolyspora	0.5	0.25
Pukyongia	0.5	0
Melaminivora	0.5	0
UBA2009	0.5	0
Tepidibacillus_A	0.5	0
Muriiphilus	0.5	0
O-77	0.5	0
Pyruvatibacter	0.5	0
Propylenella	0.5	0
ZJ304	0.5	0
Entomospira	0.5	0
Extensimonas	0.5	0
Thiorhodovibrio	0.5	0
UBA7428	0.5	0
FACHB-68	0.5	0
Robbsia	0.5	0
Monaibacterium	0.5	0
Falsochrobactrum	0.5	0
Rhodobacter_B	0.5	0
Granulicella_C	0.5	0
Terriglobus_A	0.5	0
Leptotrichia_A	0.5	0
Hydrogenimonas	0.5	0
Bacillus_AO	0.5	0
Calidifontimicrobium	0.5	0
BSW11-IV	0.5	0
Sphaerobacter	0.5	0
Acerihabitans	0.5	0
JAAUTN01	0.5	0
Advenella	0.5	0
Micropruina	0.5	0
Roseiflexus	0.5	0
Paracraurococcus	0.5	0
Profftella	0.5	0
Notoacmeibacter	0.5	0
Aurantimicrobium	0.5	0
Breoghania	0.5	0
KS41	0.5	0
Thiohalocapsa	0.5	0
Clostridium_Z	0.5	0
Paraflavitalea	0.5	0
Enterococcus_B	0.488043	0
Weizmannia	0.484848	0
Undibacterium	0.48	0
Geobacillus	0.477273	0
Ramlibacter	0.470588	0
Deinococcus	0.464286	0
Paenibacillus_S	0.461538	0
Aquimarina	0.457143	0.0571429
Leeuwenhoekiella	0.454545	0
Bordetella_A	0.454545	0
Paenarthrobacter	0.446809	0
Gemmata	0.444444	0
Dokdonia	0.444444	0
Mucilaginibacter	0.44	0
Nodularia	0.4375	0.6875
Mumia	0.428571	0
Parvularcula	0.428571	0
Niveispirillum	0.428571	0
Reichenbachiella	0.428571	0
Legionella_A	0.416667	0
Clostridium_AD	0.414634	0.0243902
Rhodopseudomonas	0.411765	0
Rossellomorea	0.411765	0
Hymenobacter	0.409091	0
Dickeya	0.405405	0.581081
Ectothiorhodospira	0.4	0
UBA2486	0.4	0
Kineococcus	0.4	0
Gemmobacter_B	0.4	0
Halomonas_C	0.4	0
Magnetospirillum	0.4	0.2
Azoarcus	0.4	0
Jiangella	0.4	0
CACIAM-69d	0.4	0
Roseococcus	0.4	0
Accumulibacter	0.4	0.2
Halomonas	0.391753	0
Cyanobium_A	0.384615	0
Mesonia	0.375	0
Lederbergia	0.375	0
Salinisphaera	0.375	0
Lampropedia	0.375	0
Noviherbaspirillum	0.375	0
Ideonella	0.375	0
Phenylobacterium	0.375	0
Fictibacillus_C	0.375	0
Dyella	0.363636	0.0454545
Fabibacter	0.363636	0
Salegentibacter	0.357143	0
Massilia	0.357143	0
Wohlfahrtiimonas	0.352941	0
Psychrobacter	0.338129	0
Thalassospira	0.333333	0
Geodermatophilus	0.333333	0.0555556
Sporosarcina	0.333333	0
Frischella	0.333333	0
Rhodothermus	0.333333	0
Luteolibacter	0.333333	0
Sphingobium_A	0.333333	0
Aneurinibacillus	0.333333	0
Pigmentiphaga	0.333333	0
Sporomusa	0.333333	0.111111
Conyzicola	0.333333	0
Luteimonas_C	0.333333	0
Paenibacillus_E	0.333333	0.0416667
Methylosinus	0.333333	0.0833333
Nakamurella	0.333333	0.166667
Rubneribacter	0.333333	0
Fundidesulfovibrio	0.333333	0
Thermoactinomyces	0.333333	0
Marivirga	0.333333	0
SPNT01	0.333333	0
Actinotalea	0.333333	0
Oscillochloris	0.333333	0
Bordetella_C	0.333333	0
Denitratisoma	0.333333	0
Propionivibrio	0.333333	0.333333
Marmoricola	0.333333	0.166667
Ewingella	0.333333	0.166667
Luteibacter	0.333333	0.047619
Promicromonospora	0.333333	0
Bacillus_AG	0.333333	0
Desulfobulbus	0.333333	0
Desulfitobacterium	0.333333	0
Frateuria_A	0.333333	0.333333
Desulfobotulus	0.333333	0
NBD-18	0.333333	0.333333
Litchfieldia	0.333333	0
Lacrimispora	0.333333	0
Marinicauda	0.333333	0
Canicola	0.333333	0
Azorhizobium	0.333333	0
Starkeya	0.333333	0
Nitrobacter	0.333333	0
Acidimangrovimonas	0.333333	0
Gorillibacterium	0.333333	0
Crocosphaera	0.333333	0.666667
Kordia	0.333333	0
Henriciella	0.333333	0
Limimaricola	0.333333	0
Acidobacterium_A	0.333333	0
Alteribacter	0.333333	0
Robiginitalea	0.333333	0
Terracidiphilus	0.333333	0
Alicyclobacillus_G	0.333333	0
Meiothermus_B	0.333333	0
Comamonas_C	0.333333	0
Lachnoclostridium_B	0.333333	0
SYSU-D00535	0.333333	0
Bacteriovorax	0.333333	0
FACHB-46	0.333333	0
Chitiniphilus	0.333333	0
Pseudaminobacter	0.333333	0
BX12	0.333333	0
Dactylopiibacterium	0.333333	0
Micrococcus	0.329545	0
Paenibacillus_C	0.324324	0.027027
Neobacillus	0.307692	0.0192308
Ferrimonas	0.307692	0
Bradyrhizobium	0.305556	0.0106838
Leifsonia	0.304348	0
Cellulomonas	0.302326	0.0232558
Pelobium	0.3	0
Pseudomonas_B	0.3	0
Anaerotignum	0.3	0
Pararhizobium	0.3	0
Pseudoalteromonas	0.289604	0.0940594
Isoptericola	0.285714	0
Methylobacterium	0.285714	0.0214286
Pseudogemmobacter	0.285714	0
Bacillus_P	0.285714	0
Arenimonas	0.285714	0
Agrococcus	0.285714	0
NIES-981	0.285714	0
Anaerovibrio	0.285714	0
QBMD01	0.285714	0.142857
Kytococcus	0.285714	0
Paracoccus	0.284553	0
Dermacoccus	0.272727	0.0454545
Flammeovirga	0.272727	0
Croceicoccus	0.272727	0
Bremerella	0.272727	0
Phycicoccus	0.272727	0
	0.266667	0.00606061
Sphingopyxis	0.263158	0
Planococcus	0.263158	0
Nitrosomonas	0.261905	0
Chryseobacterium	0.254902	0.0235294
Roseateles	0.25	0
Plesiomonas	0.25	0
Microvirga	0.25	0
Aquiluna	0.25	0
Blastococcus	0.25	0
Ornithinibacillus	0.25	0.0833333
Globicatella	0.25	0
Methylomonas	0.25	0.107143
Lachnotalea	0.25	0
Halarcobacter	0.25	0
Jejubacter	0.25	0
Rippkaea	0.25	0
Aromatoleum	0.25	0
Motiliproteus	0.25	0
Selenomonas	0.25	0
Luteimonas_B	0.25	0
Orenia	0.25	0.25
Thiobacillus	0.25	0
Cx-87	0.25	0
Ventrimonas	0.25	0
Sphingomonas_N	0.25	0
Candidimonas_A	0.25	0
Aestuariimicrobium	0.25	0
Solirubrobacter	0.25	0
Ruegeria_E	0.25	0
Sanguibacter	0.25	0
Jiella	0.25	0
Rhabdochlamydia	0.25	0
Ancylobacter	0.25	0
Tropicimonas	0.25	0
Rubinisphaera	0.25	0
Sphingomonas_E	0.25	0
Pseudoglutamicibacter	0.25	0
BACL24	0.25	0
Enterocloster	0.247191	0
Xanthomonas_A	0.243243	0.0540541
Rhodoferax	0.235294	0
Gimesia	0.230769	0
Virgibacillus	0.227273	0
Eikenella	0.225806	0
Pedococcus	0.222222	0
Paenibacillus_Z	0.222222	0
Frigoribacterium	0.222222	0
Staphylococcus	0.220708	6.84791e-05
Clostridium	0.220513	0.0034188
Liberibacter	0.21875	0
Herbaspirillum	0.215686	0.0196078
Sphingobium	0.215385	0.00769231
Mesorhizobium	0.214781	0.00461894
Chlorobium	0.214286	0
Arenibacter	0.214286	0.214286
Hyphomonas	0.210526	0.0526316
Agathobaculum	0.208333	0
Achromobacter	0.201581	0
Pelagibacterium	0.2	0
Rothia	0.2	0.008
Mixta	0.2	0
Pelosinus	0.2	0
Thalassotalea	0.2	0
Pontibacillus	0.2	0
Pseudochrobactrum	0.2	0
Niastella	0.2	0.2
Kushneria	0.2	0
Marinobacterium_A	0.2	0
Cohnella	0.2	0.05
Tomitella	0.2	0
Marinovum	0.2	0
Bacillus_O	0.2	0
Ornithinicoccus	0.2	0
Robertkochia	0.2	0
Friedmanniella	0.2	0.2
Actinopolymorpha	0.2	0
Polaromonas	0.2	0
Paenalcaligenes	0.2	0
Arachidicoccus	0.2	0
Methyloceanibacter	0.2	0
Roseivirga	0.2	0
Tautonia	0.2	0
Paucilactobacillus	0.2	0
Pseudorhodobacter	0.2	0.2
Catenovulum	0.2	0
Cognatishimia	0.2	0
Sandarakinorhabdus	0.2	0
Chlorobaculum	0.2	0
Canibacter	0.2	0
Alkalicoccus	0.2	0
Aliiglaciecola	0.2	0
Oleiagrimonas	0.2	0
Salipaludibacillus	0.2	0
Asaia	0.1875	0
Kosakonia	0.183673	0
Acidiphilium	0.181818	0
Gulosibacter	0.181818	0
Gelidibacter	0.181818	0
Vogesella	0.181818	0
Duganella	0.178571	0.107143
Microbulbifer	0.173913	0
Brevibacterium	0.173913	0.0347826
Dermabacter	0.173913	0
Aliarcobacter	0.172589	0
Dyadobacter	0.172414	0
Novosphingobium	0.171429	0.00952381
Bordetella	0.169409	0
Litoreibacter	0.166667	0
Rubellimicrobium	0.166667	0
FJAT-49711	0.166667	0
Aquamicrobium_A	0.166667	0
Arachnia	0.166667	0
Methyloversatilis	0.166667	0
Shimia	0.166667	0
Spirosoma	0.166667	0
Anaerofustis	0.166667	0
Pontixanthobacter	0.166667	0
Devosia_A	0.166667	0
Oceanicola	0.166667	0
Hylemonella	0.166667	0
Brevilactibacter	0.166667	0
Saccharospirillum	0.166667	0
Ornithinimicrobium	0.166667	0
Pseudobacillus	0.166667	0
Leadbetterella	0.166667	0
Ottowia	0.166667	0
Poseidonibacter	0.166667	0
Serratia_F	0.166667	0
Desulfofundulus	0.166667	0
Flavobacterium	0.164223	0.00879765
Leucobacter	0.163265	0
Acetobacter	0.157895	0
Legionella_C	0.15625	0
Lewinella_A	0.153846	0
Giesbergeria	0.153846	0
Brachybacterium	0.153846	0
Selenomonas_A	0.153846	0
Martelella	0.153846	0
Pandoraea	0.145161	0
Acetatifactor	0.142857	0
Phyllobacterium	0.142857	0
Yimella	0.142857	0
Desulfobacter	0.142857	0
Adhaeribacter	0.142857	0
Allosphingosinicella	0.142857	0
Polynucleobacter	0.140496	0
Mesobacillus	0.136364	0
Domibacillus	0.133333	0
Desulfosporosinus	0.133333	0
Sutterella	0.133333	0
Pannonibacter	0.133333	0
Limnothrix	0.133333	0
Pedobacter	0.131579	0
Thermus	0.130952	0
Acidithiobacillus	0.129032	0.016129
Aureimonas_A	0.125	0.125
Ruminococcus_D	0.125	0
Blautia	0.125	0
Ornithobacterium	0.125	0
Chimaeribacter	0.125	0
Nodosilinea	0.125	0
Bacillus_AZ	0.125	0
Microcoleus	0.125	0
Sphaerospermopsis	0.125	0.25
Paenirhodobacter	0.125	0
Aureimonas	0.125	0
Larkinella	0.125	0
Salinimicrobium	0.125	0
Thalassotalea_A	0.125	0
Fusobacterium_C	0.119048	0
Malaciobacter	0.117647	0
Thioclava	0.115385	0
Sinorhizobium	0.114007	0
Winogradskyella	0.113208	0
Anoxybacillus	0.113208	0
Leclercia	0.112676	0
Schaedlerella	0.111111	0
Vagococcus_A	0.111111	0
Carnobacterium_A	0.111111	0
Dehalobacter	0.111111	0
Colwellia	0.111111	0
Sulfurovum	0.111111	0
Edaphobacter	0.111111	0
Izhakiella	0.111111	0
Pararhodobacter	0.111111	0
Jejuia	0.111111	0
Albidovulum	0.111111	0
Blastomonas	0.111111	0
Dietzia	0.106061	0.030303
Marinomonas	0.105263	0
Endozoicomonas	0.105263	0
Pseudoxanthomonas_A	0.104167	0
Acidovorax	0.103896	0
Lacticaseibacillus	0.101933	0
Companilactobacillus	0.101449	0
Maridesulfovibrio	0.1	0
Afifella	0.1	0
Croceibacterium	0.1	0
Cellulosimicrobium	0.097561	0
Corynebacterium	0.095994	0.00151172
Alteraurantiacibacter	0.0952381	0
Nitrosospira	0.0952381	0
Pectobacterium	0.0942857	0.0257143
Halobacillus	0.09375	0
Lentibacillus	0.0909091	0
PZPK01	0.0909091	0
Yokenella	0.0909091	0
Sporolactobacillus	0.0909091	0
Bacillus_AB	0.0909091	0
Kordiimonas	0.0909091	0.0909091
Oerskovia	0.0909091	0
Sphingomonas	0.0878187	0
Afipia	0.0869565	0
Photobacterium	0.0862745	0
Gemella	0.0857143	0
Algoriphagus	0.0851064	0
Caulobacter	0.0851064	0
Limnohabitans_A	0.0833333	0
Methylacidiphilum	0.0833333	0
Solibacillus	0.0833333	0
Saccharibacillus	0.0833333	0
Palleronia	0.0833333	0
Listeria	0.0831456	0
Moraxella_A	0.08	0
Erwinia	0.0791139	0.00316456
Alteromonas	0.078125	0
Pseudanabaena	0.0769231	0.0769231
Muricauda	0.0769231	0
Tardiphaga	0.0769231	0
Clostridium_AM	0.0769231	0.0769231
Xanthomonas	0.0734214	0.00587372
Mameliella	0.0714286	0
Rouxiella	0.0714286	0
Chromohalobacter	0.0689655	0
Providencia	0.0674847	0.00408998
Cyanobium	0.0666667	0
Aggregatibacter	0.0663507	0
Kaistella	0.0645161	0
Shinella	0.0645161	0
Citrobacter_B	0.0638298	0.234043
Laribacter	0.0638298	0
Streptococcus	0.0627097	0.0427097
Capnocytophaga	0.0625	0.0104167
Galliscardovia	0.0625	0
Asticcacaulis	0.0625	0
Demequina	0.0625	0
Agrobacterium	0.0623306	0
Komagataeibacter	0.0617284	0
Enterobacter	0.0593388	0
Brevundimonas	0.0582524	0
Enterovibrio	0.0576923	0.0384615
Pseudodesulfovibrio	0.0555556	0
Clostridium_L	0.0555556	0
Yoonia	0.0555556	0
Sutcliffiella_A	0.0526316	0
Thermomonas	0.05	0
Oxalobacter	0.05	0
Mediterraneibacter	0.0495868	0
Leptotrichia	0.047619	0
Clostridium_AP	0.0454545	0
Sphingobacterium	0.045045	0.00900901
Actinomyces	0.0441176	0.00735294
Oceanobacillus	0.0434783	0
Propionibacterium	0.0434783	0.0144928
Alcanivorax	0.0425532	0
Faecalibacterium	0.0408163	0
Rhodanobacter	0.0408163	0
Butyrivibrio	0.04	0.02
Megasphaera	0.0377358	0
Enterococcus_E	0.0375	0
Stenotrophomonas	0.0359712	0.0119904
Rosenbergiella	0.0357143	0
Cobetia	0.0357143	0
Dysgonomonas	0.0344828	0
Cellulophaga	0.0344828	0
Mammaliicoccus	0.0343643	0
Thioalkalivibrio	0.0327869	0
Klebsiella	0.0321001	0.00960526
Rahnella	0.031746	0
Fibrobacter	0.030303	0
Pantoea	0.0291096	0
Leptospira_B	0.0285714	0
Lactiplantibacillus	0.0285088	0
Priestia	0.0284553	0.0121951
Citrobacter_A	0.0280374	0
Aliivibrio	0.027027	0.00900901
Coxiella	0.0266667	0
Cereibacter_A	0.0263158	0
Lelliottia	0.025	0
Pontibacter	0.0243902	0
Aliiroseovarius	0.0243902	0
Sphingomicrobium	0.0238095	0
Treponema	0.0232558	0
Heyndrickxia	0.0222222	0
Gallibacterium	0.0217391	0
Vibrio	0.0205078	0.00325521
Moraxella	0.0198675	0
Erythrobacter	0.0196078	0
Fusobacterium_A	0.0192308	0
Aerococcus	0.0189873	0
Blautia_A	0.0177515	0
Fusicatenibacter	0.0175439	0
Aeromonas	0.0167488	0
Tenacibaculum	0.0167364	0
Clostridium_H	0.0166667	0
Pauljensenia	0.0166667	0
Leuconostoc	0.016317	0
Polaribacter	0.015873	0
Neorhizobium	0.015625	0
Ensifer	0.0153846	0.0153846
Fructilactobacillus	0.0151515	0
Pasteurella	0.0149626	0
Qipengyuania	0.0147059	0
Dorea_A	0.0142857	0
Carnobacterium	0.0131579	0
Bariatricus	0.012987	0
Limosilactobacillus	0.010989	0
Levilactobacillus	0.0104712	0
Gilliamella	0.0104167	0
Glaesserella	0.0103093	0
Clostridium_F	0.00968523	0
Yersinia	0.00923077	0.00153846
Parabacteroides	0.00863931	0.00215983
Exiguobacterium	0.00769231	0
Enterococcus_A	0.00763359	0
Phocaeicola	0.00664452	0
Enterococcus	0.00595238	0
Neisseria	0.00544881	0
Lactobacillus	0.0051053	0
Leptospira	0.00458716	0
Prevotella	0.00338409	0
Escherichia	0.00283858	0.0033068
Pediococcus	0.00247525	0
Bacteroides	0.00179937	0
Bifidobacterium	0.00142925	0
Campylobacter_D	0.000472701	0
Clostridioides	0.000396825	0
Salmonella	0.000163867	0
GCA-900066755	0	0
Oenococcus	0	0
Chlamydophila	0	0
Catonella	0	0
Edwardiiplasma	0	0
Helicobacter	0	0
Ruminococcus_B	0	0.00819672
Mycoplasmoides	0	0
Veillonella	0	0
Lutibacter	0	0
Erysipelatoclostridium	0	0
Actinobacillus	0	0
Saliterribacillus	0	0
Weissella	0	0
Fusobacterium	0	0
Anaplasma	0	0
Trueperella	0	0
Anaerobutyricum	0	0
Proteus	0	0
Francisella	0	0
Citrobacter	0	0.0019861
Brochothrix	0	0
Clostridium_E	0	0
Ostreibacterium	0	0
Akkermansia	0	0
Brachyspira	0	0
Clavichlamydia	0	0
Campylobacter_A	0	0
Alistipes	0	0
Sulcia	0	0
Desulfospira	0	0
Flavonifractor	0	0
Cutibacterium	0	0
Butyricimonas	0	0
Chloroflexus	0	0
Enterococcus_D	0	0
Campylobacter	0	0
Hungatella	0	0
Ligilactobacillus	0	0
Anaerococcus	0	0
Lactococcus_A	0	0
Anaerosalibacter	0	0
Chlamydia	0	0
Cronobacter	0	0
Luteimonas	0	0.0217391
Ruthenibacterium	0	0
Spiroplasma	0	0
Haemophilus	0	0
Mobiluncus	0	0
Longicatena	0	0
Malacoplasma	0	0
Desulfotomaculum	0	0
Romboutsia_C	0	0
Clostridium_P	0	0
Campylobacter_B	0	0
Metamycoplasma	0	0
Riemerella	0	0
Centipeda	0	0
Haemophilus_B	0	0
Listeria_A	0	0
Radiobacillus	0	0
Exiguobacterium_A	0	0
Arcanobacterium_A	0	0
Prochlorococcus_A	0	0
Enterococcus_C	0	0
Massilimaliae	0	0
Paraclostridium	0	0
Psychrosphaera	0	0
Lentilactobacillus	0	0
Porphyromonas	0	0
Mycoplasmopsis	0	0
Chryseoglobus	0	0
Campylobacter_E	0	0
Edwardsiella	0	0
Helicobacter_D	0	0
Merdivivens	0	0
Acholeplasma	0	0
Amphibacillus	0	0
Acholeplasma_A	0	0
Brumimicrobium	0	0
Hafnia	0	0
Ketogulonicigenium	0	0
Novipirellula	0	0.25
Mycoplasmopsis_B	0	0
Bergeyella	0	0
Garciella	0	0
Gluconacetobacter	0	0
Lancefieldella	0	0
Thermotoga	0	0
Latilactobacillus	0	0
Haloimpatiens	0	0
Odoribacter	0	0
Liquorilactobacillus	0	0
Ehrlichia	0	0
Turicibacter	0	0
Sedimentibacter	0	0
Moellerella	0	0
Phascolarctobacterium	0	0
Avibacterium	0	0
PWU20	0	0.5
Eggerthella	0	0
Faecalicoccus	0	0
Mesomycoplasma	0	0
Roseitalea	0	0
Trichococcus	0	0
Prochlorococcus_C	0	0
Lapidilactobacillus	0	0
Parabacteroides_B	0	0
Paenisporosarcina	0	0
Xylella	0	0
Roseburia	0	0
Aliifodinibius	0	0
Elizabethkingia	0	0
Faecalibacillus	0	0
Salinivibrio	0	0
Collinsella	0	0
Thermophagus	0	0
Pleomorphomonas	0	0
Pusillimonas	0	0
Mannheimia	0	0
Alishewanella	0	0
Rhodoglobus	0	0
Elioraea_A	0	0
Secundilactobacillus	0	0
Rickettsia	0	0
Floricoccus	0	0
Draconibacterium	0	0
Desulfohalovibrio	0	0
Niabella	0	0
Lachnobacterium	0	0
Jidaibacter	0	0
Rheinheimera	0	0.0666667
Clostridium_B	0	0
Clostridium_Q	0	0
Tamlana_A	0	0
Pajaroellobacter	0	0
Bacillus_M	0	0
Blattabacterium	0	0
Lagierella	0	0
Morganella	0	0
Prosthecochloris	0	0
Coprococcus	0	0
Mycoplasma	0	0
Arcanobacterium	0	0
Gordonibacter	0	0
Oceanimonas	0	0
Atlantibacter	0	0
Borrelia	0	0
Hyphomicrobium_A	0	0
MUGG01	0	0
Gemmobacter	0	0.153846
Haemophilus_A	0	0
Tetragenococcus	0	0
Rubritalea	0	0
Sunxiuqinia	0	0
Muribaculum	0	0
Hallerella	0	0
Desulforhopalus	0	0
Pluralibacter	0	0
Bombilactobacillus	0	0
Roseomonas_C	0	0
Propionispora	0	0
Hakubanella	0	0
Gallionella	0	0
Mycoplasmopsis_A	0	0
Limnospira	0	0
Alteriqipengyuania	0	0
Borreliella	0	0
Piscibacillus	0	0
Hornefia	0	0
Gemmiger	0	0
Hungateiclostridium	0	0
Ignavigranum	0	0
Wolbachia	0	0
Rikenella	0	0
Limnohabitans	0	0
Mitsuokella	0	0
NSJ-62	0	0
Ensifer_A	0	0
Treponema_B	0	0
Mesoflavibacter	0	0
Gleimia	0	0
Sharpea	0	0
Salinicoccus	0	0
Chthonomonas	0	0
Ureaplasma	0	0
Friedmanniella_A	0	0
Clostridium_AQ	0	0
Peptostreptococcus	0	0
Caloranaerobacter	0	0
Apilactobacillus	0	0
Caproiciproducens	0	0
FJAT-49754	0	0
Bulleidia	0	0
Pectinatus	0	0
Tepidanaerobacter	0	0
Duncaniella	0	0
Dellaglioa	0	0
Endoriftia	0	0
Anaerostipes	0	0
Cuneatibacter	0	0
Trebonia	0	0
Caldicellulosiruptor	0	0
Botrimarina	0	0
Dorea	0	0
Piscirickettsia	0	0
Helicobacter_C	0	0
Flavimaricola	0	0
Tropheryma	0	0
Bacillus_H	0	0
Anaerosphaera	0	0
Xylanimonas	0	0
Halolactibacillus	0	0
Bartonella	0	0
Helcococcus	0	0
Athalassotoga	0	0
Arsenicicoccus	0	0
Phytoplasma	0	0
Rodentibacter	0	0
Acidipropionibacterium	0	0
Novosphingopyxis	0	0
Facklamia_A	0	0
Finegoldia	0	0
Cycloclasticus	0	0
Kingella_A	0	0
Helcobacillus	0	0
Caproicibacterium	0	0
Waddlia	0	0
Vagococcus_D	0	0
Terrisporobacter	0	0
Entomomonas	0	0
Sphaerochaeta	0	0
Kluyvera	0	0
Thiothrix	0	0
Porphyromonas_A	0	0
Lacinutrix	0	0
Kerstersia	0	0
Rhodoluna	0	0
Gluconobacter_B	0	0
Helicobacter_H	0	0
Loigolactobacillus	0	0
Panacibacter	0	0
Holdemanella	0	0
Clostridium_G	0	0
Sulfurospirillum	0	0
Clostridium_AS	0	0
Enteroscipio	0	0
Ammoniphilus	0	0
Haematospirillum	0	0.0666667
Bittarella	0	0
Streptobacillus	0	0
Gluconobacter	0	0
Oligella	0	0
Clostridium_AA	0	0
Convivina	0	0
Christensenella	0	0
Kandleria	0	0
UMGS822	0	0
Carboxylicivirga	0	0
Extibacter	0	0
Olsenella	0	0
Enorma	0	0
Algibacter_D	0	0
Planktophila	0	0
Pseudoflavonifractor	0	0
Vitreoscilla	0	0
Orientia	0	0
Parafannyhessea	0	0
Symbiobacterium	0	0
Butyricicoccus	0	0
Leuconostoc_B	0	0
Catenibacterium	0	0
Virgibacillus_I	0	0
Methylobacillus	0	0
Thauera_A	0	0
Thermoanaerobacter	0	0
Berryella	0	0
Tangfeifania	0	0
Citrobacter_C	0	0
Serpentinicella	0	0
Melissococcus	0	0
Kyrpidia	0	0
Peptoniphilus_A	0	0
Bombella	0	0
Chelatococcus_A	0	0
Caproicibacter	0	0
Enterococcus_F	0	0
Desulfocucumis	0	1
Fructobacillus	0	0
Veillonella_A	0	0
Zunongwangia	0	0
Pyramidobacter	0	0
Agathobacter	0	0
Mesoplasma	0	0
Superficieibacter	0	0
Tolumonas	0	0
Pseudobacter	0	0
Tissierella_A	0	0
An92	0	0
Fodinibius	0	0
Protochlamydia	0	0
Gilvimarinus	0	0
Dolosigranulum	0	0
Facklamia	0	0
Virgibacillus_G	0	0
Furfurilactobacillus	0	0
Lysobacter_A	0	0
Acutalibacter	0	0
Guyparkeria	0	0
Kurthia	0	0
Wigglesworthia	0	0
Chelativorans	0	0
Schleiferilactobacillus	0	0
Geothrix	0	0
Thermopolyspora	0	0
Clostridium_AR	0	0
Pseudothioglobus	0	0
Thermocrispum	0	0
Ruminococcus_E	0	0.0243902
Methylophilus	0	0
Parapedobacter	0	0
Blochmannia	0	0
Thermoflavimicrobium	0	1
Paraeggerthella	0	0
Fictibacillus	0	0
Tranquillimonas	0	0
Spirochaeta_D	0	0
Selenomonas_C	0	0
Lachnospira	0	0
Helicobacter_F	0	0
Desulfacinum	0	0
Parvibacter	0	0
Phocoenobacter	0	0
Methylopumilus	0	0
Natronincola_A	0	0
CAHJWT01	0	0
Eubacterium	0	0
Albimonas	0	0
DB6-IX	0	0
SCSIO-07484	0	0
Paenibacillus_N	0	0
UBA4036	0	0
Spirabiliibacterium	0	0
Vagococcus	0	0
Anaerosolibacter	0	0
Micromonospora_E	0	0
Flavihumibacter	0	0
Hydrotalea	0	0
Alysiella	0	0
Megamonas	0	0
WH-5701	0	0
Haemophilus_D	0	0
Alkalispirochaeta	0	0
Lactonifactor	0	0
Coprobacillus	0	0
Ruminococcus_F	0	0
Macrococcus	0	0
Parasphingorhabdus	0	0
UBA6211	0	0
Moorella	0	0
Pseudocitrobacter	0	0
Helicobacter_E	0	0
Sinimarinibacterium	0	0
Desulfolutivibrio	0	0
Aminobacterium	0	0
Methylovorus	0	0
Belliella	0	0
Thermophilibacter	0	0
Murimonas	0	0
Helicobacter_J	0	0
Mangrovibacterium	0	0
Schlegelella_A	0	0
Emticicia	0	0
Fenollaria	0	0
Eubacterium_I	0	0
Baileyella	0	0
Niallia	0	0
Acetobacteroides	0	0
Anaerotruncus	0	0
Lawsonibacter	0	0
Peribacillus_A	0	0
Atopococcus	0	0
DP3N28-2	0	0
MM1	0	0
Cupidesulfovibrio	0	0
Eubacterium_O	0	0
Macrococcus_B	0	0
Helicobacter_B	0	0
Pullulanibacillus	0	0
Ezakiella	0	0
Acidaminococcus	0	0
Dethiosulfatibacter	0	0
Terribacillus	0	0
Oceanithermus	0	0
Syntrophothermus	0	0
Tepidibacter_A	0	0
Thiococcus	0	0
Seonamhaeicola	0	0
Francisella_A	0	0
Snodgrassella	0	0
Thiomicrorhabdus	0	0
Epilithonimonas	0	0
Desulfatibacillum	0	0
Lachnoanaerobaculum	0	0
Williamsoniiplasma	0	0
Solirubrum	0	0
Massiliomicrobiota	0	0
Intestinibacter	0	0
Cloacibacterium	0	0
Salibacter	0	0
Fannyhessea	0	0
NHYN01	0	0
Aurantimonas	0	0.1
Vulcanococcus	0	0
Blastopirellula	0	0
Thiocapsa	0	0
Phaeodactylibacter	0	0
Jannaschia	0	0
Hamiltonella	0	0
Maricaulis	0	0
Natronincola	0	0
Rariglobus	0	0
Siminovitchia	0	0
Rhodovastum	0	2
Ruthia	0	0
Prochlorococcus_B	0	0
Succinispira	0	0
Ideonella_A	0	0
Psychromonas	0	0
Enterobacter_A	0	0
Segetibacter	0	0
Changchengzhania	0	0
Atribacter	0	0
Buchnera	0	0
Absicoccus	0	0
Pseudothermotoga_A	0	0
Actinospica	0	1
Bryobacter	0	0
Wocania	0	0
Marinospirillum	0	0
JAAGVW01	0	0
Erysipelothrix	0	0
Coprococcus_A	0	0
Solidesulfovibrio	0	0
Nitrosococcus	0	0
EB88	0	0
Parasutterella	0	0
Flectobacillus	0	0
Phaeocystidibacter	0	0
Catenibacillus	0	0
Bisgaardia	0	0
Neochlamydia	0	0
Buttiauxella	0	0
Subsaximicrobium	0	0
Salisediminibacterium	0	0
Planobacterium	0	0
Proteiniphilum	0	0
Treponema_D	0	0
Synechococcus	0	0
Holdemania	0	0
Acidithiobacillus_A	0	0
CAG-127	0	0
Thiodubiliella	0	0
Schlegelella	0	0
Pseudobutyrivibrio	0	0
Schnuerera	0	0
Halocella	0	0
Colwellia_A	0	0
Enterenecus	0	0
Adlercreutzia	0	0
UBA4179	0	0
Nioella	0	0
Doolittlea	0	0
Kosmotoga_B	0	0
Natronospirillum	0	0
Chryseomicrobium	0	0
Abyssicoccus	0	0
Halanaerobium	0	0
Eubacterium_G	0	0
Dehalococcoides	0	0
Faecalimonas	0	0
DA-C8	0	0
Paraprevotella	0	0
Anaerophaga	0	0
Agrilactobacillus	0	0
Marinicaulis	0	0
Endomicrobium_A	0	0
Caldicoprobacter	0	0
Parvimonas	0	0
Algibacter	0	0
Spiroplasma_A	0	0
Empedobacter	0	0
Thermocrinis	0	0
Bdellovibrio	0	0
Chryseotalea	0	0
UBA1436	0	0
MMGLQ5-1	0	0
Xylophilus	0	0
Chloracidobacterium	0	0
RUG115	0	0
Rhodohalobacter	0	0
Oxalicibacterium	0	0
Saccharicrinis	0	0
Emergencia	0	0
Slackia	0	0
Piscinibacter	0	0
Pseudothermotoga_B	0	0
Ferrovum	0	0
Eremococcus	0	0
Aliicoccus	0	0
Clostridium_T	0	0
Hippea	0	0
Histophilus	0	0
Thermoflavifilum	0	0
Limnobacter	0	0
Mikella	0	0
Mariprofundus	0	0
Tanticharoenia	0	0
Paraliobacillus_A	0	0
DSM-108975	0	0
Chlorobium_A	0	0
Flavisolibacter	0	0
Paenibacillus_AE	0	0
Aquisalibacillus	0	0
Herminiimonas	0	0
Amphiplicatus	0	0
Janibacter	0	0
Novispirillum	0	0
Zymomonas	0	0
Neorickettsia	0	0
Acidibacillus	0	0
Barnesiella	0	0
Psychrilyobacter	0	0
Marinilactibacillus	0	0
Terrabacter	0	0
Dysosmobacter	0	0
Marinilabilia	0	0
Fervidobacterium	0	0
Caldanaerobacter	0	0
Pacificibacter	0	0
Salinibacter	0	0
Cysteiniphilum	0	0
NSJ-50	0	0
Alistipes_A	0	0
Fastidiosipila	0	0
Planifilum	0	0
Caloramator	0	0
Clostridium_AH	0	0
Conchiformibius	0	0
Rhodovulum	0	0
Gynuella	0	0
Leptolyngbya	0	0
Rhodobacter	0	0
Clostridium_J	0	0
Clostridium_AE	0	0
Olivibacter	0	0
Risungbinella	0	0
Alteromonas_E	0	0
NSJ-61	0	0
Pseudescherichia	0	0
Algorimicrobium	0	0
Tatumella	0	0
Sellimonas	0	0
Saliniradius	0	0
Parahaliea	0	0
Sulfuricaulis	0	0
Nitratireductor_A	0	0
Tepidibacter	0	0
Olegusella	0	0
Thermodesulfovibrio	0	0
Geofilum	0	0
Pseudokineococcus	0	0
Sodalis	0	0
Marivivens	0	0
Anaerobacillus_A	0	0
Nitrospira_E	0	0
Rubripirellula	0	0
Dielma	0	0
Halomonas_B	0	0
Limnobaculum	0	0
Cetobacterium_A	0	0
Iodidimonas	0	0
Sediminibacillus	0	0
Cerasibacillus	0	0
Alkaliphilus_B	0	0
Eisenbergiella	0	0
Ancrocorticia	0	0
F0422	0	0
CAG-95	0	0
Siphonobacter	0	0
Biomaibacter	0	0
Synechocystis	0	0
Marinicella	0	0
Halomicronema	0	0
Pseudoruminococcus_A	0	0
Cryosericum	0	0
Oribacterium	0	0
Polystyrenella	0	0
Pelagibacter	0	0
Pontimonas	0	0
Azo-2	0	0
Kangiella	0	0
UMGS1375	0	0
Limibaculum	0	0
R2A62	0	0
HRBIN17	0	0
Aquirufa	0	0
Desnuesiella	0	0
Gluconobacter_A	0	0
Atopobium	0	0
Mogibacterium	0	0
Povalibacter	0	0
Luteithermobacter	0	0
Lonepinella	0	0
Paralactobacillus	0	0
Prolixibacter	0	0
Echinicola	0	0
Bilifractor	0	0
Calidithermus	0	0
Phocaeicola_A	0	0
Mycoplasma_K	0	0
Chelonobacter	0	0
Spiribacter	0	0
Fournierella	0	0
Sulfitobacter_F	0	0
Oryzomicrobium	0	0
Methylacidithermus	0	0
MW101C3	0	0
Bernardetia	0	0
Moheibacter	0	0
Syntrophobotulus	0	0
Roseinatronobacter	0	0
Desulfotomaculum_G	0	0
Endobacter	0	0
Anaeroglobus	0	0
Clostridium_AF	0	0
Zobellella_A	0	0
Succiniclasticum	0	0
Salirhabdus	0	0
Thermobrachium	0	0
Synechococcus_E	0	0
Allopseudarcicella	0	0
Paenibacillus_O	0	0
Arcticibacter	0	0
Tannerella	0	0
Alginatibacterium	0	0
Peptacetobacter	0	0
Albibacterium	0	0
Marihabitans	0	0
Dubosiella	0	0
Pelistega	0	0
Phoenicibacter	0	0
Anseongella	0	0
Thermaerobacter	0	0
Entomoplasma	0	0
Litorimonas	0	0
Massilibacterium	0	0
UBA1936	0	0
Sphingorhabdus_B	0	0
Pusillimonas_B	0	0
Faecalitalea	0	0
Petrotoga	0	0
Rufibacter	0	0
Romboutsia_D	0	0
Aureliella	0	0
Nosocomiicoccus	0	0
Flexilinea	0	0
FACHB-T130	0	0
Ruminococcus	0	0
Nanosynbacter	0	0
Peptoclostridium	0	0
Frederiksenia	0	0
Flaviramulus	0	0
Ginsengibacter	0	0
Proteiniborus	0	0
Varibaculum	0	0
Weeksella	0	0
[truncated: 2,294 more rows]

## Sheet: Table S10 antigrampos BGCs
Average number of BGCs per genome that likely produce anti-gram positive compounds
genus	number of BGCs in cluster without MIBiG	number of BGCs in cluster with MIBiG
Kutzneria	29.5	3
Kibdelosporangium	28.5	4.5
Crossiella	27.75	2
Embleya	26	3
Desertactinospora	24	0
Actinophytocola	21	4.5
Polymorphospora	21	0
Longimycelium	20	5
Herbidospora	19.8	1.2
Actinosynnema	19.4286	1.71429
Acrocarpospora	19	1.5
Bailinhaonella	19	4
Kitasatospora	17.9091	2.77273
Sphaerisporangium	17.25	1.75
Ktedonosporobacter	17	0
Allocatelliglobosispora	17	2
Micromonospora_G	17	1
Virgisporangium	17	8
Saccharopolyspora_D	16	2
Streptacidiphilus	15.8571	1.71429
Lentzea	15	1.46154
KBS50	15	0
Sinosporangium	15	7
Nonomuraea	14.4783	2
Actinokineospora	14.1429	2.42857
Planobispora	14	1
Longispora	14	0.5
Actinocorallia	14	2.5
Plantactinospora	13.6667	3.33333
Streptosporangium	13.6	0.8
Planomonospora_A	13.5	0.5
Stigmatella	13	2
Planomonospora	13	3
Amycolatopsis	12.7358	1.41509
Calothrix	12.5	2.5
Streptomyces	12.4191	2.22681
Spirillospora	12.2903	2.35484
Micromonospora_H	12	1
Nocardia	11.8214	0.901786
Dactylosporangium	11.6667	3.66667
Microbispora	11.1667	2.08333
Actinoallomurus	11	2
Catellatospora	11	1.33333
Streptoalloteichus	11	10
Moorea	11	1
Archangium	10.6	0.6
Thermomonospora	10.5	1
Amazonocrinis	10.5	0
Actinoalloteichus	10.3333	0
Tumebacillus	10	0
Baia	10	1
Yuhushiella	10	1
Microtetraspora	10	3
Thermosporothrix	10	3
Actinomadura_D	10	2
Herbihabitans	10	1
Saccharopolyspora	9.61538	1.46154
Nocardiopsis_C	9	1.66667
DUSC01	9	0
Amycolatopsis_D	9	0
Amycolatopsis_C	9	0
Nocardiopsis_A	9	7
Gandjariella	9	3
Seinonella	9	0
Iningainema	9	0
Paenibacillus_B	8.9	0.9
Micromonospora	8.86842	2.17544
Frankia	8.82609	2.86957
Paenibacillus_F	8.6	1.8
Dictyobacter	8.5	0
Antrihabitans	8.5	0
Actinoplanes	8.38235	1.67647
Paenibacillus_H	8.25	4.33333
Rhodococcus	8.06623	0.145695
Chondromyces	8	2
Mastigocoleus	8	1
Brevibacillus_B	8	3
Asanoa	8	1.33333
Paenibacillus_T	8	1
Phytohabitans	8	2
Streptomyces_D	8	1
Saccharopolyspora_C	8	1.5
Polyangium	8	1
Cryptosporangium	8	0
Kineosporia	8	2
Rhodococcus_B	7.98276	0.0862069
Longimicrobium	7.5	1
Chlorogloeopsis	7.5	1.5
Ktedonobacter	7.5	0.5
Sandaracinus	7.5	0.5
Nocardiopsis	7.17857	1.21429
Aetokthonos	7	1.5
Haloactinospora	7	1
Actinopolyspora	7	0.333333
Luteipulveratus	7	0
Leptothoe	7	0
Pilimelia	7	1
Williamsia_A	7	0
Nitrospira_C	7	0
Actinomadura_B	7	4
Myxococcus	6.81481	1.33333
Bacillus	6.77925	1.08444
Brasilonema	6.75	0
Hyalangium	6.5	2
Ruminiclostridium	6.5	1.5
Kribbella	6.4	0.333333
Planotetraspora	6.25	1
Williamsia	6.2	0.2
Chitinophaga	6.11538	0.576923
Brevibacillus	6.04444	0.333333
Acanthopleuribacter	6	2
Blastopirellula	6	0
Steroidobacter_A	6	1.5
Natronoglycomyces	6	0
Lihuaxuella	6	0
Kordia	6	0
Vallitalea	6	0
Hyella	6	0
Paenibacillus_D	6	1
Sphingomonas_M	6	0
Clostridium_AI	6	0
WX04	6	0
Paenibacillus_G	5.88235	1.35294
Burkholderia	5.87102	1.27739
Pseudomonas	5.80562	1.01007
Trichormus	5.75	1.08333
Shimazuella	5.66667	1
Photorhabdus	5.53571	1.53571
Tsukamurella	5.5	0.0833333
Methylacidimicrobium	5.5	0
Bacillus_I	5.42857	0.857143
Corallococcus	5.4	1.5
Ensifer	5.33333	0.0833333
Xenorhabdus	5.27586	1.17241
Rhizobium	5.18945	0.0335731
Pararobbsia	5	0
Saccharomonospora	5	0.545455
Aeoliella	5	0
Roseimicrobium	5	0
Kroppenstedtia	5	0
Thermopolyspora	5	0
Camelimonas	5	0
Nannocystis	5	0
Terrimicrobium	5	0
Desulfamplus	5	1
Sorangium	5	0.75
RCIZ01	5	0
Paramaledivibacter	5	0
Bacillus_BT	5	0
IB182353	5	2
Roseicyclus	5	0
Panacagrimonas	5	0
Rhodocytophaga	5	0
Bacillus_AV	5	0
Coleofasciculus	5	1
Pseudorhodoplanes	5	0
Williamsia_B	5	0
Mycobacterium	4.84298	0.0692149
Pseudonocardia	4.75	0.25
Paenibacillus	4.74468	0.420213
Thermobifida	4.66667	0
Sellimonas	4.66667	0
Ectobacillus	4.66667	0
Plantibacter	4.58333	0
Allorhizobium	4.53846	0.0384615
Planosporangium	4.5	1.5
Thiorhodovibrio	4.5	0
Myceligenerans	4.5	0
Nostoc	4.45455	1.04545
Leptolyngbya	4.4	0
Aulosira	4.4	1.8
Fischerella	4.3125	0.1875
Bacillus_A	4.29761	0.704864
Paenibacillus_J	4.25	0.25
Anaerocolumna	4.2	0.2
Clostridium_S	4.18182	0.0909091
Bradyrhizobium	4.00392	0.0705882
Desulfospira	4	1
Arthrobacter_E	4	1
Amphibacillus	4	0
Chelatococcus	4	0
Thermoflavimicrobium	4	4
Methylovulum	4	0
Bacillus_BE	4	0
Acetobacteroides	4	0
Kineosphaera	4	0
Actinospica	4	0
Actinomycetospora	4	0
CADDYV01	4	0
Sphingosinicella	4	0
Povalibacter	4	0
Luteithermobacter	4	0
Aureliella	4	0
Paludifilum	4	0
Ochrobactrum_B	4	0
Pseudopelobacter	4	0
Desulfofarcimen	4	1
Gloeothece	4	0
Chryseolinea	4	1
Staphylospora	4	0
Hydrococcus	4	2
Actinorugispora	4	0
Oligoflexus	4	1
Polyangium_A	4	0
Stanieria	4	0
Hoyosella	4	0
Priestia_D	4	0
Reyranella	4	0
Tistrella	4	1
Cypionkella	4	0
Pseudogracilibacillus	4	0
Cereibacter	4	0
Pseudoclostridium	4	0
Posidoniimonas	4	0
Tetrasphaera	4	0
CADCXN01	4	0
Granulicella_A	4	1
FACHB-68	4	0.5
Austwickia	4	0
Jongsikchunia	4	0
DSPX01	4	0
Lucifera	4	1
Terriglobus_A	4	0
Anoxybacillus_B	4	0
SRT547	4	0
BN140002	4	0
Pelagibius	4	0
Alteridesulfovibrio	4	0
Actinomadura_C	4	0
Rugamonas	4	1
Lichenihabitans	4	0
Aquimonas	4	0
Anaerospora	4	0
Lacisediminihabitans	4	0
Rubrivirga	4	0
Halobacillus_A	4	1
Halosaccharopolyspora	4	0
Pseudaminobacter	4	0
Methylohalobius	4	0
Skermania	4	2
Rhodobium	4	0
SM2101	4	0
Egibacter	4	0
Priestia	3.91139	0.278481
Gordonia	3.81034	0.0344828
Flavimaricola	3.75	0.0625
Aminobacter	3.75	0
Curtobacterium	3.74118	0.0823529
Metabacillus	3.71429	0.0714286
GCA-900066755	3.66667	0
Lachnotalea	3.66667	0
Edaphocola	3.66667	0
Larkinella	3.66667	0
Sinomicrobium	3.66667	0.666667
Nostoc_B	3.66667	1
Ascidiaceihabitans	3.65	0
Stappia	3.6	0
Serratia_A	3.58333	0.166667
Pseudophaeobacter	3.5	0
Zooshikella	3.5	2
Hungateiclostridium	3.5	0
Acuticoccus	3.5	0
Crateriforma	3.5	0
Nitratireductor_A	3.5	0
Deinococcus_C	3.5	0.5
Mesorhizobium_E	3.5	0
UBA5172	3.5	0
Terracidiphilus	3.5	0
Halothiobacillus	3.5	0
Aeribacillus	3.5	0.5
Tropicimonas	3.5	0
Sinorhizobium	3.46377	0.0217391
Serratia_B	3.44444	0.111111
Peribacillus	3.41176	0.0882353
SPNT01	3.33333	0
Rhizorhabdus	3.33333	0
Amylibacter	3.33333	0
FACHB-40	3.33333	0
Bacillus_AZ	3.33333	0.5
Hoeflea	3.33333	0
Rhizobium_A	3.33333	0.166667
Methylocystis	3.3	0
Glycomyces	3.28571	0.428571
Thioclava	3.28571	0
Mesorhizobium	3.265	0.01
Siminovitchia	3.25	0
Nitrospirillum	3.25	0.5
Stieleria	3.25	0.5
Lysinibacillus	3.22917	0.125
Gemmata	3.2	0
Trinickia	3.14286	0.285714
Oceanobacillus	3.11765	0.0588235
Virgibacillus_H	3	0
Permianibacter	3	0
Neptunomonas	3	0
Roseitalea	3	0
Aliifodinibius	3	0
Laceyella	3	1
Ensifer_A	3	0
Pelosinus	3	0
Clostridium_AS	3	1
Aneurinibacillus_A	3	0
Citrobacter_C	3	0
Ornithinibacillus	3	0.5
Fodinibius	3	0
Occultella	3	0
Clostridium_AR	3	0.5
Schlegelella_A	3	0
Rubrobacter_B	3	0
Pararhizobium	3	0
Paludibacterium	3	0
ULC077BIN1	3	0
Anabaena	3	0.333333
Thermoactinomyces	3	0
CAIVDV01	3	0.5
Oceanicola	3	0
Bacillus_BW	3	0
Anabaenopsis	3	0
Nitrospira_E	3	1
CBW1002	3	0
Pseudoruminococcus_A	3	0
Achromobacter_A	3	0
Syntrophobotulus	3	0
Succiniclasticum	3	1
Pseudoxanthobacter	3	0
Bremerella	3	0
Oceanicella	3	0
Vallicoccus	3	0
Stenomitos	3	0
Pinisolibacter	3	0
Desulfonema_C	3	0
Siculibacillus	3	0
Eubacterium_Q	3	1.5
Nitratireductor	3	0
Aldersonia	3	0
Calidifontibacillus	3	0
Palsa-343	3	0
Profundibacter	3	0
WGGQ01	3	0
Singulisphaera	3	0
Haloactinobacterium	3	0
Bacillus_BU	3	0
Robinsoniella	3	0.5
Melghirimyces	3	0
Oceanibaculum	3	1
Rhabdobacter	3	0
Sporocytophaga	3	0
Bordetella_B	3	0
Streptomonospora	3	2.5
Aquirhabdus	3	0
Herpetosiphon	3	0
Mycoavidus	3	0
Xylanibacillus	3	3
Pleurocapsa	3	2
Aphanothece_B	3	0
Pseudarcicella	3	0
Bacillus_AH	3	0
Endolissoclinum	3	0
Marinitenerispora	3	1.5
Humibacter	3	0
Bacillus_BR	3	1
Exilibacterium	3	1
LJ137	3	0
CUG-92003	3	0
URHB0009	3	0
Edaphovirga	3	0
Verrucomicrobium	3	0
Paenibacillus_V	3	0
Octadecabacter	3	0
Solirubrobacter	3	0.5
Blastomonas	3	0.5
Alicyclobacillus_B	3	0
Ruegeria_E	3	0
Pseudosphingobacterium	3	0
Robbsia	3	0.666667
Labrys	3	0
Puia	3	1
Inquilinus	3	0
BH258	3	0
Desulfobacula	3	0
Gilvibacter	3	0
Rhodobacter_B	3	0
Bacteriovorax	3	0
Streptomyces_G	3	0
Petroclostridium	3	0
IMCC21906	3	0
Tamaricihabitans	3	1
Desulfotignum	3	0
Nitrospira_F	3	1
MSJ-34	3	0
Tistlia	3	0
U87765	3	0
Kuenenia	3	0
Thiodictyon	3	0
Aureivirga	3	0
Acerihabitans	3	0
Desulfonema	3	0
Aquabacter	3	0
Sutcliffiella	3	0
UBA1943	3	0
Agarivorans	3	0
Qingshengfaniella	3	0
Azoarcus_F	3	0
UBA3947	3	0
Bacillus_BL	3	0
YIM-B00319	3	0
Breoghania	3	0
L22	3	0
Methyloferula	3	0
Cognatiyoonia	3	0
Crinalium	3	1
Marseille-P3662	3	0
Ruegeria	2.92188	0.015625
Streptococcus	2.92061	0.243678
Aquimarina	2.90909	1
Modestobacter	2.90909	0.0909091
Rhodococcus_C	2.90909	0.181818
Clavibacter	2.90244	0.243902
Geodermatophilus	2.9	0.1
Variovorax	2.89362	0.0638298
Ochrobactrum	2.88235	0.0882353
Robertmurraya	2.85714	0
Brenneria	2.8	0.1
Methylacidiphilum	2.8	0
Subtercola	2.8	0
[truncated: 3,867 more rows]

[truncated: 3 more sheets: Table S11 antigramneg BGCs, Table S12 antifungal BGCs, Table S13 antitumor BGCs]
